# Supplementary material for: Complementary Ribo-seq approaches map the translatome and provide a small protein census in the foodborne pathogen Campylobacter jejuni
Source: Nat Commun. 2025 Mar 30;16:3078. doi: 10.1038/s41467-025-58329-w (PMC11955535; doi:10.1038/s41467-025-58329-w)
Supplement: Supplementary file 4 — Supplementary Data 1 [file 41467_2025_58329_MOESM4_ESM.xlsx]

## Sheet: S1 - CJsORFs
Supplementary Data file 1. Features and detection information for annotated and novel sORFs in C. jejuni NCTC11168. Included are the 54 sORFs ≤70 amino acids currently annotated at NCBI, the previously removed sORF Cj0185c, and the 42 novel CJsORFs detected based on Ribo-seq data. Detection information is listed for proteomics, western blotting, and Ribo-seq approaches. n.d.: not detected. TMH: t…
basic sORF information							WB / MS detection			detailed sORF information										Translatome detection by prediction tools			genomic location					PSORTb predictions			in silico ORF prediction tools			Sequence
sORF type	Locus tag	Gene product	Annotated/predicted function	Reference (PMID)	Location	Identifier	epitope tag used	Detected WB / MS? (at any growth phase)	Benchmark set?	Start	Stop	Strand	Length (nt)	Length (codons)	Start codon	Stop codon	5′UTR (nt)	15 nt upstream of start / RBS (red)	Functional class (Gundogdu et al., 2007)	Ribo-seq	TIS	TTS	Left gene	Left gene name	Orientation	Right gene	Right gene name	TMH	Signal peptide	Final prediction	ranSEPS (score > 0.5)	ranSEPS (score > 0.1)	smORFfinder p<0.001	Amino acid sequence	Nucleotide sequence
Annotated	Cj0018c	Dba	disulfide bond formation protein	21787430	intergenic	NC_002163.1:23392-23559:-	3×FLAG	WB	yes	23392	23559	-	168	56	ATG	TAA	23	TTCAAAGGAGATACT	Protein translation and modification	yes	yes	yes (Mono + Di)	Cj0017c	dsbI	<<<	Cj0019c	methyl-accepting chemotaxis protein	1	0	CytoplasmicMembrane	yes	yes	no	MEFLELLLVLIALILIIKKPEKENLAFGLVMVAWLLMVFFYVGHKTGALLTIMNL	ATGGAGTTTCTTGAACTTTTATTAGTTTTAATCGCCTTGATACTGATTATCAAAAAACCAGAAAAAGAAAATTTGGCTTTTGGTTTGGTAATGGTAGCTTGGCTTTTAATGGTTTTTTTCTATGTTGGCCACAAAACAGGCGCACTATTAACAATAATGAATCTGTAA
Annotated	Cj0155c	RpmE	50S ribosomal protein L31	-	intergenic	NC_002163.1:158139-158339:-	not tested	MS	yes	158139	158339	-	201	67	ATG	TAA	28	TTTTAAGGAAAACTA	Ribosomal protein synthesis and modification	yes	yes	yes (Mono + Di)	Cj0154c	rRNA small subunit methyltransferase I	<<<	Cj0156c	RNA methyltransferase	0	0	Cytoplasmic	yes	yes	no	MKKEIHPEYVECKVSCACGNTFTTKSNKAELRVDICSNCHPFFTGSEKIVDAAGRVEKFKKKYAMQ	ATGAAAAAAGAAATTCACCCAGAATATGTAGAATGCAAAGTAAGTTGTGCTTGTGGAAATACTTTTACAACAAAGTCAAACAAAGCAGAATTAAGAGTAGATATTTGTTCAAATTGCCATCCTTTTTTTACAGGCAGTGAAAAAATTGTAGATGCTGCAGGTCGTGTAGAGAAATTTAAGAAAAAATACGCAATGCAATAA
Annotated	Cj0168c	-	hypothetical protein	-	intergenic	NC_002163.1:165938-166105:-	3×FLAG	WB	yes	165938	166105	-	168	56	ATG	TAA	31	CATAAGGAGGAAAAT	Miscellaneous periplasmic proteins	yes	no	yes (Mono + Di)	RNA6	tRNA-Glu	><>	Cj0169	sodB	1	1	Unknown	yes	yes	no	MKKVVLISALLGAFAANVFAANTPSDVNQTHTKAKADKKHEAKTHKKTKEQTPAQ	ATGAAAAAAGTTGTACTAATCTCAGCATTACTAGGTGCTTTCGCAGCTAATGTTTTTGCAGCTAATACTCCAAGCGATGTAAATCAAACACATACAAAAGCTAAAGCTGATAAAAAACATGAAGCTAAAACTCACAAAAAAACAAAAGAGCAAACACCAGCTCAATAA
Annotated	Cj0176c	-	lipoprotein	-	intergenic	NC_002163.1:172563-172694:-	3×FLAG	WB	yes	172563	172694	-	132	44	ATG	TGA	23	ATCTAAAAGGAATTA	Membranes, lipoproteins and porins	yes	yes	yes (Di)	Cj0175c	cfbpA	<<>	Cj0177	chaN	1	1	Unknown	yes	yes	no	MSMKKIILFLLCVGFAFACSEHSHTDFKDLNKTEYNSQLKDKI	ATGTCTATGAAAAAAATAATTTTATTTTTACTATGCGTTGGCTTTGCTTTTGCTTGCTCTGAACATTCTCATACCGATTTTAAAGATCTTAATAAAACCGAGTATAATTCTCAATTAAAGGATAAAATATGA
Annotated	Cj0185c	-	PhnA-like protein	-	intergenic	NC_002163.1:181866-182075:-	3×FLAG	WB / MS	yes	181866	182075	-	210	70	ATG	TAG	N/A	AAAAAAAGGAAAAAA	N/A	yes	yes	yes (Di)	Cj0184c	serine/threonine protein phosphatase	<<<	Cj0186c	TerC family integral membrane protein	0	0	Unknown	yes	yes	no	MAKDANGIELNAGDSVSIIKDLKVKGASTTLKRGTTIKNIKLTSKEGEIEARVDKFGVIVLKTEFLKKI	ATGGCTAAAGACGCTAATGGAATAGAACTTAACGCAGGTGATAGCGTGAGTATAATAAAAGATCTTAAGGTTAAAGGTGCAAGTACAACTTTAAAACGTGGAACTACTATAAAAAATATTAAGCTCACTTCTAAAGAAGGTGAAATTGAGGCTAGAGTAGATAAATTTGGCGTTATTGTTTTAAAAACTGAATTTTTAAAGAAAATCTAG
Annotated	Cj0244	RpmI	50S ribosomal protein L35	-	intergenic	NC_002163.1:226116-226307:+	not tested	N/A / n.d.	yes	226116	226307	+	192	64	ATG	TAA	48	AAATAAGGAAAGCGT	Ribosomal protein synthesis and modification	yes	yes	yes (Di)	Cj0243c	N/A	<>>	Cj0245	rplT	0	0	Cytoplasmic	yes	yes	no	MPKMKSVKSAVKRFKVGKNKIKRGSAFRSHILTKKPAKRMRGLRTAKYVHSTNVKAVEKMLGI	ATGCCAAAGATGAAAAGCGTTAAAAGCGCAGTTAAACGCTTCAAAGTAGGTAAAAATAAAATCAAAAGAGGCTCAGCTTTTAGAAGTCATATTTTGACTAAAAAACCTGCAAAAAGAATGCGTGGTCTTCGCACAGCTAAATATGTGCATAGCACAAATGTAAAAGCTGTTGAAAAAATGCTAGGAATTTAA
Annotated	Cj0251c	-	highly acidic protein	-	intergenic	NC_002163.1:231592-231747:-	SPA	WB	yes	231592	231747	-	156	52	ATG	TAA	24	TTTAAGGAGAAAACA	Conserved hypothetical proteins	yes	yes	yes (Mono + Di)	Cj0250c	MFS transport protein	<<>	Cj0252	moaC	0	0	Unknown	yes	yes	no	MAYEDEEDLNYDDYENEDEEYPQNHHKNYNYDDDDYEYDDDNNDDDFYEMD	ATGGCTTATGAAGATGAAGAAGATTTAAATTACGATGATTATGAAAACGAAGATGAAGAATATCCACAAAATCACCATAAAAATTATAATTACGATGATGATGATTATGAATACGATGATGATAACAATGATGATGATTTTTATGAGATGGATTAA
Annotated	Cj0270	-	tautomerase family protein	-	intergenic	NC_002163.1:248747-248953:+	3×FLAG	WB	yes	248747	248953	+	207	69	ATG	TGA	27	AAAAAAGGAGAAATT	Misc	yes	yes	yes (Mono + Di)	Cj0269c	ilvE	<>>	Cj0271	thioredoxin-dependent peroxiredoxin	0	0	Unknown	yes	yes	no	MPLVNIKLAKPSLSKEQKAELIADITELLSTKYNKSKERVVVVLEDVENYDIGFGGESVEAIKAKASK	ATGCCATTAGTAAATATCAAATTAGCAAAGCCGTCTTTAAGCAAGGAGCAAAAAGCGGAACTTATAGCTGATATTACCGAACTTTTAAGCACGAAATATAATAAAAGTAAAGAAAGAGTTGTTGTGGTTTTAGAAGATGTGGAAAATTATGACATAGGCTTTGGCGGAGAAAGTGTAGAAGCTATCAAAGCAAAGGCAAGTAAATGA
Annotated	Cj0330c	RpmF	50S ribosomal protein L32	-	intergenic	NC_002163.1:300842-300988:-	not tested	N/A / n.d.	yes	300842	300988	-	147	49	ATG	TAA	257	TATAAAGGAGAAAAA	Ribosomal protein synthesis and modification	yes	yes	yes (Di)	Cj0329c	plsX	<<<	Cj0331c	N/A	0	0	Cytoplasmic	yes	yes	yes	MAVPKRRVSKTRAAKRRTHYKVSLPMPIKDKDGSYKMPHRANPTTKEY	ATGGCAGTACCAAAGAGAAGAGTGAGCAAAACTCGTGCAGCTAAACGCAGAACTCACTATAAAGTTAGTCTTCCTATGCCTATAAAAGACAAAGATGGAAGCTACAAAATGCCTCACCGTGCGAATCCAACAACTAAGGAATATTAA
Annotated	Cj0344	-	hypothetical protein	-	intergenic	NC_002163.1:315108-315233:+	SPA	n.d.	no	315108	315233	+	126	42	ATG	TGA	31	TTAAGCATCGTAAAA	Unknown	no	no	no	Cj0343c	Sulfite exporter TauE/SafE	>>>	Cj0345	trpE	0	0	Unknown	no	yes	no	MFQNIIKYKDFIIFILNLKQNLYLLIKINLDFKNFHKSLNF	ATGTTTCAAAATATTATAAAATATAAAGATTTTATAATATTTATTTTAAATTTAAAGCAAAATTTATATTTATTGATTAAAATTAATTTAGACTTTAAAAATTTTCATAAAAGTCTTAATTTTTGA
Annotated	Cj0370	RpsU	hypothetical protein	-	intergenic	NC_002163.1:339071-339283:+	not tested	MS	yes	339071	339283	+	213	71	GTG	TAA	37	AAGGTGGTGAGGACT	Ribosomal protein synthesis and modification	yes	yes	no	Cj0369c	ferredoxin domain-containing integral membrane protein	<>>	Cj0371	N/A	0	0	Unknown	no	no	no	MPGIKVHPNESFDEAYRKFKKQVDRNLVVTEVRARRFFEPMTEIRKKQKISARKKMLKRLYMLRRYESRL	GTGCCAGGAATCAAGGTGCATCCTAACGAGTCTTTTGATGAAGCGTATCGTAAATTCAAAAAACAAGTAGATAGAAATCTAGTTGTGACTGAAGTAAGAGCAAGAAGATTTTTTGAGCCTATGACTGAAATTCGCAAAAAACAAAAAATTTCAGCACGCAAAAAAATGCTTAAAAGACTTTATATGCTTAGACGCTACGAGTCAAGACTCTAA
Annotated	Cj0416	-	hypothetical protein	-	intergenic	NC_002163.1:383559-383657:+	SPA	n.d.	no	383559	383657	+	99	33	ATG	TAA	102	AGGGTGGTATGCAAG	Unknown	no	no	no	Cj0415	gluconate 2-dehydrogenase alpha chain	>>>	Cj0417	N/A	0	0	Unknown	yes	yes	no	MITLSSFNRYFGNNPLQTLTKIRDESIENAKI	ATGATTACTTTAAGTTCTTTTAATAGATATTTTGGAAATAATCCTCTGCAGACACTTACTAAAATTAGAGATGAAAGTATTGAAAATGCAAAAATTTAA
Annotated	Cj0417	-	hypothetical protein	-	intergenic	NC_002163.1:383677-383823:+	SPA	WB	yes	383677	383823	+	147	49	ATG	TAA	N/A	TAAAAAGGATAAAAA	Unknown	yes	yes	yes (Di)	Cj0416	N/A	>><	Cj0418c	SprA-related family	0	0	Unknown	yes	yes	no	MLNILHANSSHRFHKCMPKEVHQIYDTLKLMEQQEGTKKSRSQKRRAK	ATGTTAAATATTTTACATGCAAATTCAAGTCATCGTTTCCATAAATGTATGCCTAAGGAAGTTCATCAAATATATGATACTTTAAAGCTTATGGAACAGCAAGAAGGTACAAAAAAAAGTAGAAGCCAAAAAAGAAGAGCAAAGTAA
Annotated	Cj0422c	-	H-T-H containing protein	-	intergenic	NC_002163.1:386790-386999:-	SPA	WB	yes	386790	386999	-	210	70	ATG	TAA	26	TTTTTAAGGTAAAAA	Broad regulatory functions	yes	no	no	Cj0421c	integral membrane protein	<<>	Cj0423	Superinfection immunity protein	0	0	Unknown	yes	yes	no	MTKKSKRDMAYELDIDVSTLYNWRKYKPNLYRIVMLGFKFDELLDNSKKTHEELLHIEQTIQDEIAKFK	ATGACAAAAAAGAGCAAGCGTGATATGGCATATGAACTAGACATTGATGTTAGCACTTTATATAATTGGAGAAAATATAAACCCAATTTATATCGTATTGTTATGCTTGGCTTTAAATTTGATGAACTTTTAGATAATAGCAAAAAAACTCATGAAGAATTACTCCATATAGAACAAACCATACAAGATGAAATTGCTAAATTTAAATAA
Annotated	Cj0450c	RpmB	50S ribosomal protein L28	-	intergenic	NC_002163.1:416651-416845:-	not tested	MS	yes	416651	416845	-	195	65	ATG	TAA	28	CATAAGGACAAAAAA	Ribosomal protein synthesis and modification	yes	yes	yes (Di)	Cj0449c	DUF465	<<>	Cj0451	rep	0	0	Cytoplasmic	no	no	no	MARVCQITGKGPMVGNNVSHANNKTKRRFLPNLRTVRVTLEDGTTRKMRIAASTLRTLKKQNSK	ATGGCAAGAGTATGTCAAATCACAGGCAAGGGTCCAATGGTGGGTAATAATGTCAGCCATGCTAACAATAAAACAAAAAGACGCTTTTTACCTAATCTCAGAACAGTTCGTGTAACTTTAGAAGATGGCACCACGAGAAAAATGAGAATTGCAGCTTCTACTCTAAGAACTCTAAAAAAACAAAATTCTAAATAA
Annotated	Cj0471	RpmG	50S ribosomal protein L33	-	intergenic	NC_002163.1:435660-435818:+	not tested	MS	yes	435660	435818	+	159	53	ATG	TAA	N/A	TTAAGGAAAATTGAA	Ribosomal protein synthesis and modification	yes	yes	yes (Di)	Cj0470	tuf	>>>	RNA17	tRNA-Trp	0	0	Cytoplasmic	yes	yes	no	MRIKVGLKCEECGDINYSTYKNSKNTTEKLELKKYCPRLKKHTLHKEVKLKS	ATGAGAATTAAAGTTGGTTTAAAGTGTGAAGAATGTGGTGATATTAATTATAGCACCTATAAAAATAGTAAAAATACTACTGAAAAATTAGAATTAAAAAAATATTGCCCAAGATTAAAAAAACATACACTTCACAAAGAAGTTAAGCTAAAAAGTTAA
Annotated	Cj0472	SecE	preprotein translocase subunit SecE	11976315	intergenic	NC_002163.1:435925-436104:+	not taggable	N/A / n.d.	no	435925	436104	+	180	60	ATG	TAA	N/A	TTAAGGTTTAAATAA	Protein and peptide secretion	yes	yes	yes (Di)	RNA17	tRNA-Trp	>>>	Cj0473	nusG	1	0	CytoplasmicMembrane	no	no	no	MEKLITYFKLSKAELRKVIFPLKEQVRNAYITVFVVVAVISLFLALVDWLMSSIVSAIV	ATGGAAAAATTAATAACTTATTTTAAATTATCAAAAGCCGAATTAAGGAAAGTAATTTTTCCTTTAAAAGAACAGGTAAGAAATGCCTATATTACAGTTTTTGTGGTTGTTGCGGTGATTTCTTTGTTTTTGGCGTTAGTGGATTGGCTTATGTCCTCTATTGTTTCTGCGATCGTATAA
Annotated	Cj0494	-	exporting protein	-	intergenic	NC_002163.1:460364-460513:+	3×FLAG	WB	yes	460364	460513	+	150	50	ATG	TAA	N/A	TTATGGGGTGTTATT	Other cell processes	yes	yes	yes (Mono + Di)	RNA18	tRNA-Arg	>>>	Cj0495	Methyltransferase	0	0	Unknown	yes	yes	no	MIKIAFFITFVISFLAAQSPVNFKEDNNITKERNIFKEQLPKRIKIPTH	ATGATAAAAATTGCTTTTTTTATAACTTTTGTAATTTCTTTTTTGGCAGCACAAAGCCCAGTAAATTTTAAAGAAGATAATAATATAACAAAAGAACGAAATATATTTAAAGAACAGCTTCCAAAACGCATTAAAATTCCAACGCATTAA
Annotated	Cj0564	-	integral membrane protein	-	intergenic	NC_002163.1:527149-527355:+	SPA	WB	yes	527149	527355	+	207	69	ATG	TAA	N/A	TATGTGGGATAAACA	Membranes, lipoproteins and porins	no	no	no	Cj0563	N/A	>>>	Cj0565	pseudogene	2	0	CytoplasmicMembrane	no	no	no	MGIILGILSLIAGFVAIVLMCGLYFIAFMVFVGIAILIFLSMQPYPYNIIFCAIYLITILALVLWRKT	ATGGGAATAATACTTGGAATTTTAAGCCTTATAGCTGGCTTTGTTGCCATAGTGTTGATGTGTGGTTTGTATTTTATAGCGTTTATGGTTTTTGTTGGCATAGCGATACTTATTTTTCTTTCTATGCAACCTTATCCTTATAATATAATATTTTGTGCTATATATTTAATCACAATTTTAGCGCTAGTGCTATGGCGTAAAACTTAA
Annotated	Cj0567	-	hypothetical protein	-	intergenic	NC_002163.1:529659-529772:+	SPA	WB	no	529659	529772	+	114	38	ATG	TAA	N/A	TATAAGGATAATTTT	Unknown	no	no	no	Cj0566	N/A	>>>	Cj0568	pseudogene	0	0	Unknown	no	yes	no	MDKIQENTKIEKAILAEKQQIFLIQNKLSEIEKNIKE	ATGGATAAAATACAAGAAAACACCAAAATAGAAAAGGCTATATTAGCCGAAAAACAACAAATCTTTTTAATACAAAATAAATTATCCGAAATTGAAAAAAATATCAAAGAATAA
Annotated	Cj0672	-	hypothetical protein	-	intergenic	NC_002163.1:627118-627306:+	3×FLAG	WB	yes	627118	627306	+	189	63	ATG	TAA	13	TCCTATTTTGAATCA	Miscellaneous periplasmic proteins	no	no	yes (Di)	Cj0671	dcuB	>>>	Cj0676	kdpA	2	0	CytoplasmicMembrane	no	no	no	MRKGYPMDIIFALLLLLAFGSLCFFICFCEIQTKDTRMIFLLVLSLILALYLFYALLYPEKF	ATGAGAAAAGGCTATCCTATGGATATTATCTTTGCTTTGCTTCTACTTTTAGCTTTTGGTAGTTTATGTTTTTTTATCTGTTTTTGTGAAATTCAAACTAAGGACACGCGGATGATATTTTTACTAGTTTTAAGCTTAATACTTGCTCTTTATTTATTTTATGCTCTATTATATCCTGAAAAATTTTAA
Annotated	Cj0724	-	hypothetical protein	-	intergenic	NC_002163.1:679624-679809:+	3×FLAG	WB	yes	679624	679809	+	186	62	ATG	TAA	43	AAAAAGGATTAAAGA	Unknown	yes	yes	yes (Mono)	Cj0723c	Peptidase family M48	<><	Cj0725c	mogA	0	0	Unknown	yes	yes	no	MFFKKKISQKQKEKPKIPINDVILDDRLCKFKNKVQKISKDEASASLLARQLSRLIRANKF	ATGTTTTTTAAGAAAAAGATTTCACAAAAACAAAAAGAAAAGCCTAAAATTCCAATCAATGATGTGATTTTAGATGACAGACTTTGTAAGTTTAAAAATAAAGTGCAAAAGATAAGCAAAGATGAAGCTTCGGCAAGTCTGCTTGCTAGACAATTAAGCAGACTTATCAGAGCTAATAAATTTTAA
Annotated	Cj0747	-	hypothetical protein	-	intergenic	NC_002163.1:702810-702917:+	SPA	n.d.	no	702810	702917	+	108	36	TTG	TAA	N/A	TGAAGGTTTTATGGG	Unknown	no	no	no	RNA26	5S ribosomal RNA	>>>	Cj0748	N/A	0	0	Unknown	yes	yes	no	MGVVYDEINIAVNTCKGLVLSKKRLLALNLSFFIQ	TTGGGGGTTGTTTATGATGAAATAAATATTGCTGTAAATACATGCAAGGGTTTAGTGTTGTCTAAAAAAAGATTACTTGCTTTAAATTTATCTTTTTTTATTCAATAA
Annotated	Cj0748	-	hypothetical protein	-	intergenic	NC_002163.1:703027-703119:+	SPA	n.d.	no	703027	703119	+	93	31	ATG	TAA	8	TACCTATGCGGAATA	Unknown	no	no	no	Cj0747	N/A	>>>	Cj0752	pseudogene	0	0	Unknown	yes	yes	no	MLETLKKYAENQGIEDNYPKKIYNQKEKKP	ATGCTAGAAACTCTTAAAAAATATGCAGAAAATCAAGGCATAGAAGATAATTACCCTAAAAAAATATATAACCAAAAAGAAAAAAAGCCCTAA
Annotated	Cj0786	TatA2	Sec-independent protein translocase protein	24961951	intergenic	NC_002163.1:738274-738447:+	SPA	WB	yes	738274	738447	+	174	58	ATG	TAG	N/A	TAAAGTGTAAAGTAT	Unknown	no	no	no	Cj0785	napD	>>>	Cj0787	N/A	1	0	Unknown	yes	yes	no	MVFLIPLLIIIGVIFGIDYVYFKNQDLKVQVKKEQKELNSSLEKEKKEYIEKLFKTK	ATGGTATTTTTAATCCCATTGCTTATTATAATTGGTGTTATTTTTGGAATTGATTATGTGTATTTTAAAAATCAAGATTTAAAAGTGCAAGTTAAAAAAGAACAAAAAGAATTAAATTCTAGCTTAGAGAAAGAAAAAAAAGAATATATAGAAAAATTGTTTAAAACAAAATAG
Annotated	Cj0839c	-	hypothetical protein	-	intergenic	NC_002163.1:788015-788212:-	SPA	WB / MS	yes	788015	788212	-	198	66	ATG	TAA	N/A	TTTTAAAGGCTTACA	Conserved hypothetical proteins	yes	no	no	Cj0838c	metG	<<<	Cj0840c	fbp	0	0	Unknown	yes	yes	no	MNEVRDEFEQDMDKKKEILLSCQNSKNLNSCYNCDEIFNCQTRKNYVDAVYNSMSKGKTEGGFDF	ATGAATGAAGTTAGAGATGAATTTGAGCAAGATATGGATAAAAAAAAAGAAATTTTACTTTCATGTCAAAACTCAAAAAACCTAAACTCTTGTTATAATTGCGATGAAATTTTTAACTGCCAAACTAGAAAAAATTATGTTGATGCAGTCTATAACAGTATGTCTAAGGGTAAAACCGAAGGCGGATTTGACTTTTAA
Annotated	Cj0877c	-	hypothetical protein	-	intergenic	NC_002163.1:815432-815524:-	SPA	n.d.	no	815432	815524	-	93	31	TTG	TAA	N/A	TAACCTTTAAAAATA	Unknown	no	no	no	Cj0873c	pseudogene	<<>	Cj0878	N/A	0	0	Unknown	yes	yes	no	MQDFIIAKKLYFCFKYISSILNINEYYFKV	TTGCAAGATTTTATTATAGCGAAAAAACTTTATTTTTGCTTTAAATATATAAGTTCTATTTTAAATATAAACGAATATTATTTTAAGGTTTAA
Annotated	Cj0878	-	hypothetical protein	-	intergenic	NC_002163.1:815545-815691:+	SPA	WB	yes	815545	815691	+	147	49	ATG	TAA	26	TTAAAGGTTAGGTTA	Unknown	yes	yes	yes (Di)	Cj0877c	N/A	<><	Cj0879c	periplasmic protein	0	0	Unknown	yes	yes	yes	MKNLSIQEKKDLDNCVFQNLGRQDTFTLSVVFKNFYLKIKAFILNNTT	ATGAAAAATTTAAGCATTCAAGAAAAAAAAGACTTAGACAACTGCGTTTTTCAAAATCTTGGAAGGCAAGATACTTTTACTTTAAGTGTGGTTTTTAAAAATTTTTATTTAAAAATTAAAGCATTTATTCTAAATAATACCACTTAA
Annotated	Cj0900c	-	hypothetical protein	-	intergenic	NC_002163.1:840501-840680:-	3×FLAG	WB	yes	840501	840680	-	180	60	GTG	TAA	20	AAGATTTAAAAAAAT	Conserved hypothetical proteins	yes	no	no	Cj0899c	thiJ	<<>	Cj0901	arginine/lysine/histidine transport system permease	1	0	CytoplasmicMembrane	yes	yes	yes	MLEFPKNKVVFMEILDFILIVIFVFLMIVLVIGFNHQMMQKNKEREERFKKYKKGEQNE	GTGTTAGAATTTCCCAAAAATAAGGTTGTATTTATGGAAATTTTAGATTTCATTCTAATAGTTATTTTTGTGTTTTTAATGATTGTTTTGGTTATAGGTTTCAATCATCAAATGATGCAAAAAAACAAAGAAAGAGAAGAAAGATTTAAAAAATATAAAAAAGGAGAACAAAATGAGTAA
Annotated	Cj0916c	-	putative selenoprotein	26342139	intergenic	NC_002163.1:852181-852378:-	3×FLAG	WB	yes	852181	852378	-	198	66	ATG	TGA	62	AGTATATTAAGATTG	Conserved hypothetical proteins	yes	no	no	Cj0915	yciA	><<	Cj0917c	cstA	0	0	Unknown	yes	yes	no	MNFKKFKYYYEKAERFFHPLVGLSSYDKYLEHMKQKHPGKIPKTRGEFFKECLDKKYNSGGLNKC	ATGAATTTCAAAAAATTTAAGTATTATTATGAAAAAGCCGAAAGGTTTTTTCATCCCTTGGTGGGACTTTCTAGTTATGATAAGTATTTAGAACACATGAAACAAAAACATCCAGGAAAAATTCCAAAAACCAGAGGGGAATTTTTCAAAGAATGTCTAGATAAAAAATATAATAGTGGCGGTTTAAATAAATGCTGA
Annotated	Cj0961c	RpmH	50S ribosomal protein L34	-	intergenic	NC_002163.1:901364-901498:-	not tested	N/A / n.d.	yes	901364	901498	-	135	45	ATG	TGA	31	TTAAGGAAAAATCAA	Ribosomal protein synthesis and modification	yes	yes	yes (Di)	Cj0960c	rnpA	<<>	Cj0962	Acetyltransferase (GNAT) family	0	0	Cytoplasmic	yes	yes	yes	MKRTYQPHGTPRKRTHGFRVRMKTKNGRKVINARRAKGRKRLAV	ATGAAAAGAACTTATCAGCCGCATGGTACTCCAAGAAAACGCACTCATGGTTTCCGTGTTCGTATGAAAACTAAAAATGGTCGCAAAGTGATCAATGCAAGACGCGCTAAAGGTAGAAAAAGACTTGCTGTGTGA
Annotated	Cj0974	-	hypothetical protein	-	intergenic	NC_002163.1:908693-908833:+	SPA	n.d.	no	908693	908833	+	141	47	TTG	TAG	N/A	TAAAGCAGGAAATCC	Unknown	no	no	no	Cj0973	pseudogene	>>>	Cj0974	N/A	0	0	Unknown	no	yes	no	MLKMIKIQKVKSLLDLVKKLKNKQSLKIKNQTNTKENLNKTHYLTI	TTGCTCAAGATGATTAAAATCCAAAAGGTTAAAAGCCTTTTGGATCTTGTTAAAAAATTAAAAAACAAACAAAGTTTAAAGATTAAAAATCAAACAAACACTAAGGAAAATTTAAATAAAACGCATTATCTTACTATCTAG
Annotated	Cj0978c	-	lipoprotein	-	intergenic	NC_002163.1:912253-912426:-	3×FLAG	WB	yes	912253	912426	-	174	58	ATG	TGA	194	ATTCTAAGGAAAAAC	Membranes, lipoproteins and porins	yes	yes	yes (Di)	Cj0977	σ28-regulated, virulence associated	><<	Cj0979c	micrococcal nuclease	0	0	Unknown	yes	yes	no	MKKYTLMVLLVLGISGCFVNERGISNRFYDDCKEYYDGSGTYHKDCPKNWVDIKMTP	ATGAAAAAATATACTTTAATGGTGCTATTAGTTTTAGGAATTTCTGGATGTTTTGTAAATGAAAGAGGGATTTCAAATCGTTTTTATGATGATTGTAAAGAGTATTATGATGGAAGCGGAACTTATCATAAGGATTGCCCAAAAAATTGGGTAGATATTAAAATGACTCCTTGA
Annotated	Cj0989	-	hypothetical protein	-	intergenic	NC_002163.1:921188-921394:+	3×FLAG	WB	yes	921188	921394	+	207	69	ATG	TAA	23	TTAAAAAGGAAAAAT	Membranes, lipoproteins and porins	yes	yes	yes (Mono + Di)	Cj0988c	N/A	<><	Cj0990c	DUF5416	1	0	CytoplasmicMembrane	no	no	no	MEFLAFIFLIIIFLFVVFIIVTRYEKKIKLLNQNIQNMKEDIADLKETTQKNRSLIEKNRSNIENIIK	ATGGAATTTTTAGCATTTATTTTTTTGATTATTATATTTTTATTTGTAGTCTTTATCATCGTTACTCGCTATGAAAAAAAGATAAAATTACTCAACCAAAACATACAAAATATGAAAGAAGATATAGCCGATCTTAAAGAAACAACTCAAAAAAATCGCTCTTTAATTGAAAAAAATCGCTCTAATATAGAAAATATAATAAAATAA
Annotated	Cj1021c	-	hypothetical protein	-	intergenic	NC_002163.1:953479-953670:-	SPA	WB	yes	953479	953670	-	192	64	ATG	TAA	24	GTTTAAAGAATAAAA	Miscellaneous periplasmic proteins	yes	yes	no	Cj1020c	Campylobacter major outer membrane protein	<<<	Cj1022c	Uncharacterized protein family, UPF0114	0	0	Unknown	yes	yes	no	MKKIFLIGMILNHFVFAAPLDEVFKDIEVSGTVRYRYDIKKEKKYNKKTHRYQNKTQTEITIK	ATGAAAAAAATATTTTTAATTGGTATGATTTTAAATCATTTTGTTTTTGCAGCTCCGTTAGATGAAGTCTTTAAAGATATAGAAGTTTCAGGGACTGTTCGTTATCGCTATGATATTAAAAAAGAAAAAAAATACAACAAAAAAACACATAGATATCAAAATAAAACACAAACAGAAATTACAATAAAATAA
Annotated	Cj1047c	ThiS	thiamine biosynthesis protein	-	intergenic	NC_002163.1:980353-980544:-	not taggable	N/A / MS	yes	980353	980544	-	192	64	ATG	TGA	84	TTTTAAAGGTTTAGA	Thiamine Biosynthesis	yes	yes	yes (Di)	Cj1046c	moeB	<<<	Cj1048c	dapE	0	0	Unknown	yes	yes	no	MIINGQKLELKELKFMDFIKEKGFKIELIALELNGEIVPKSEFENLILKENDKAEIVSFVGGG	ATGATTATCAATGGACAAAAGCTTGAGTTAAAAGAGCTTAAATTTATGGATTTTATCAAAGAAAAAGGTTTTAAAATCGAACTTATCGCCTTGGAATTAAATGGAGAGATTGTACCTAAGAGCGAATTTGAAAATTTGATTTTAAAAGAAAACGATAAAGCTGAAATCGTAAGTTTTGTAGGAGGTGGATGA
Annotated	Cj1057c	XseB	exodeoxyribonuclease VII subunit	-	intergenic	NC_002163.1:993678-993851:-	3×FLAG	WB / MS	yes	993678	993851	-	174	58	ATG	TAA	N/A	CAAGGTCAATCATCA	Conserved hypothetical proteins	no	no	no	Cj1056c	Carbon-nitrogen hydrolase	<<<	Cj1058c	guaB	0	0	Unknown	yes	yes	no	MSFEENLKHANESLEKLNNQELALDESVKIYKEGLESIKKARLELEKAKLEVEQIDE	ATGAGTTTTGAAGAAAATTTAAAACACGCTAATGAATCTTTGGAAAAATTAAACAATCAAGAGCTTGCCTTAGATGAAAGTGTAAAAATTTACAAAGAGGGTTTAGAAAGTATCAAAAAAGCAAGACTTGAGCTTGAAAAAGCAAAATTAGAAGTGGAGCAAATCGATGAGTAA
Annotated	Cj1060c	-	hypothetical protein	-	intergenic	NC_002163.1:996673-996783:-	3×FLAG	WB	yes	996673	996783	-	111	37	ATG	TGA	246	TTTAAAAGGAGTTCA	Membranes, lipoproteins and porins	yes	no	yes (Di)	Cj1059c	gatA	<<<	Cj1061c	ileS	1	1	CytoplasmicMembrane	no	no	no	MLENPIPNSIIITTIAVVLAFSALAVFLIKKTKENK	ATGCTAGAAAATCCGATTCCAAATAGTATTATCATCACAACTATAGCGGTGGTTTTGGCTTTTAGTGCTTTAGCAGTATTTTTGATCAAAAAAACAAAGGAAAATAAATGA
Annotated	Cj1154c	FixS/CcoS	cbb3-type cytochrome oxidase maturation protein	34248902	intergenic	NC_002163.1:1085704-1085910:-	SPA	WB / MS	yes	1085704	1085910	-	207	69	ATG	TAA	N/A	TTTAAGGATTAAAGA	Protein translation and modification	yes	no	no	Cj1153	cytochrome C	><<	Cj1155c	P-type Cu+ transporter	1	0	Unknown	yes	yes	no	MNSIIMMMIGVSILAFFIILATLLWGIKNKQFDDDYKFTTLNDDEDSLRDAIELERRKKEALDKKRLS	ATGAATAGTATAATCATGATGATGATAGGAGTTTCTATCTTAGCATTTTTTATCATTTTGGCAACTTTGCTTTGGGGGATTAAAAATAAGCAATTTGATGATGATTATAAATTTACTACTTTAAATGATGATGAGGATTCTTTACGTGATGCTATAGAATTAGAAAGACGTAAAAAAGAAGCTTTGGATAAAAAAAGGCTTTCTTAA
Annotated	Cj1159c	-	hypothetical protein	-	intergenic	NC_002163.1:1091407-1091529:-	SPA	n.d.	no	1091407	1091529	-	123	41	ATG	TAG	N/A	ATGCTGTAGTTTATA	Unknown	no	no	no	Cj1158c	small integral membrane protein, DUF2165	<<<	Cj1160c	small integral membrane protein, DUF2165	1	0	Unknown	yes	yes	no	MAITSPVIYHIGYIAIILFETFIALTALKKVLMICLKLEI	ATGGCTATTACTTCTCCCGTGATTTATCATATAGGCTATATAGCAATTATTCTTTTTGAAACTTTTATTGCCTTAACAGCTCTAAAAAAGGTGCTTATGATATGTTTAAAGCTAGAAATTTAG
Annotated	Cj1160c	-	hypothetical protein	-	intergenic	NC_002163.1:1091544-1091723:-	not taggable	N/A / n.d.	no	1091544	1091723	-	180	60	ATG	TAA	28	ATTAAAAGAGTATAA	Membranes, lipoproteins and porins	no	no	no	Cj1159c	N/A	<<<	Cj1161c	copA	1	0	Unknown	no	yes	yes	MQQKCFCISKMIRFSKIIILLTVVSLAGIVVFGNVTDYNSNFQFVSHVMSMDTKPDLFR	ATGCAACAAAAATGTTTTTGCATAAGCAAAATGATTAGATTTTCAAAAATTATTATTTTGCTTACCGTTGTATCGTTAGCAGGTATAGTGGTTTTTGGAAATGTGACAGATTACAATTCTAATTTCCAATTTGTTTCGCATGTGATGAGTATGGATACAAAGCCTGATTTATTTAGGTAA
Annotated	Cj1162c	CopZ	heavy-metal-associated domain-containing protein	34248902	intergenic	NC_002163.1:1093894-1094088:-	3×FLAG	WB / MS	yes	1093894	1094088	-	195	65	ATG	TAA	N/A	CTATAAGGAGTGAAA	Conserved hypothetical proteins	yes	yes	yes (Mono + Di)	Cj1161c	copA	<<<	Cj1163c	cobalt-zinc-cadmium efflux system protein	0	0	Unknown	yes	yes	no	MKFKVKNVNCMNCVNLIKNSLEDEFGNIEVDLEQKILSLNLEENQVSNFTKEFQDLGFEIVERL	ATGAAATTTAAAGTAAAAAATGTTAATTGCATGAATTGTGTAAATTTGATCAAAAATTCTCTTGAAGATGAATTTGGAAATATAGAAGTGGATTTGGAGCAAAAAATTTTAAGTTTAAATTTAGAAGAAAATCAAGTATCAAATTTTACAAAAGAATTTCAAGATTTAGGTTTTGAGATTGTAGAGCGTTTATAA
Annotated	Cj1203c	-	integral membrane protein	-	intergenic	NC_002163.1:1133172-1133363:-	SPA	WB	yes	1133172	1133363	-	192	64	TTG	TAA	N/A	TGTTGAGGAAGGTCA	Membranes, lipoproteins and porins	yes	no	yes (Mono)	Cj1202	metF	><<	Cj1204c	atpB	2	0	CytoplasmicMembrane	yes	yes	no	MIYILEFFKGASLALMLFGALFFFFKYNSFFYLCLGIIPGLLLSLIFVLLIENHKLKNENKLR	TTGATCTATATTTTAGAATTTTTCAAAGGTGCATCTTTAGCTTTAATGCTTTTTGGTGCACTTTTCTTCTTTTTTAAATATAATTCTTTTTTCTATCTTTGCTTGGGTATTATACCAGGTTTGCTTTTATCTTTAATTTTTGTTTTACTTATAGAAAACCATAAGCTAAAAAATGAAAATAAGTTAAGATAA
Annotated	Cj1216c	-	hypothetical protein	-	intergenic	NC_002163.1:1145023-1145226:-	3×FLAG	WB / MS	yes	1145023	1145226	-	204	68	ATG	TAA	N/A	ATTTAAAGGATTAAA	Unknown	yes	yes	no	Cj1215	peptidase M23 family protein	><<	Cj1217c	Multi-copper polyphenol oxidoreductase laccase	0	0	Unknown	yes	yes	no	MYERKDLRVLKIIQKAREFGDGDLLNEALVKQLIDADFCEINEKEKEELATLLHSLINAKDKALLSN	ATGTATGAAAGAAAAGATTTAAGGGTGTTAAAAATCATTCAAAAAGCTAGAGAATTTGGCGATGGAGATTTGTTAAATGAAGCTTTGGTGAAACAATTGATTGATGCAGATTTTTGTGAAATTAATGAAAAAGAAAAAGAAGAGCTTGCAACTCTTCTACATTCTTTAATCAATGCAAAAGATAAAGCGTTATTGAGTAATTAA
Annotated	Cj1255	-	4-oxalocrotonate tautomerase	-	intergenic	NC_002163.1:1186290-1186499:+	SPA	WB / MS	yes	1186290	1186499	+	210	70	ATG	TAA	19	TTTAAGGAGTTAAAA	Misc	yes	no	yes (Di)	Cj1254	pnp	>><	Cj1256c	membane protein, DUF4230	0	0	Unknown	yes	yes	no	MPFVNIRITKENGEPTTEQKQELIAGVTDLLAKVLNKNKSSTVVIIDEIDTDNYGLGGKSITQARKEKS	ATGCCTTTTGTAAATATACGCATCACCAAAGAAAACGGAGAACCTACAACAGAACAAAAACAAGAGCTTATCGCAGGAGTAACGGATTTACTTGCTAAGGTTTTAAACAAAAATAAAAGCTCGACTGTGGTAATTATCGATGAAATCGATACGGATAATTACGGACTAGGTGGAAAAAGCATTACCCAAGCAAGAAAAGAAAAAAGCTAA
Annotated	Cj1464	FlgM	hypothetical protein	14960570	intergenic	NC_002163.1:1399918-1400115:+	3×FLAG	WB	yes	1399918	1400115	+	198	66	ATG	TAA	31	ATCAAGGAGGCAGAA	Unknown	yes	yes	yes (Mono + Di)	Cj1463	flgJ	>>>	Cj1465	flgN	0	0	Unknown	yes	yes	no	MINPIQQSYVANTALNTNRIDKETKTNDTQKTENDKASKIAEQIKNGTYKIDTKATAAAIADSLI	ATGATCAATCCTATACAACAAAGTTATGTGGCAAATACCGCATTAAATACAAATAGAATAGATAAAGAAACTAAAACAAACGATACTCAAAAAACGGAAAATGATAAAGCGAGTAAAATCGCAGAGCAGATTAAAAACGGTACTTATAAAATCGATACAAAAGCTACAGCTGCTGCGATTGCTGACTCTTTAATCTAA
Annotated	Cj1485c	CcoY	hypothetical protein	34248902	intergenic	NC_002163.1:1422130-1422231:-	3×FLAG	WB	yes	1422130	1422231	-	102	34	ATG	TGA	N/A	TATAAAGGAAGCACA	Miscellaneous periplasmic proteins	yes	yes	yes (Di)	Cj1484c	N/A	<<<	Cj1486c	periplasmic protein, DUF4006	1	1	Unknown	no	no	yes	MSKALEYLIVIGLVAAAAITAWSVLTVNHLHIG	ATGAGTAAGGCTTTGGAATATTTAATTGTTATTGGTTTAGTTGCTGCTGCTGCAATCACCGCTTGGTCGGTTTTGACCGTAAATCATCTTCATATAGGATGA
Annotated	Cj1513c	-	hypothetical protein	-	intergenic	NC_002163.1:1449145-1449336:-	3×FLAG	WB / MS	yes	1449145	1449336	-	192	64	GTG	TAA	N/A	AACAAAGGAGGACTC	Miscellaneous periplasmic proteins	yes	yes	yes (Di)	Cj1511c	fdhA	<<<	Cj1514c	Nitrate reductase delta subunit	0	1	Unknown	yes	yes	no	MKNRREFLKKSAFALGAAGVLGSTTLALAKDEERKDLVKGKSKKKEVLFQRSANWENYYIKAE	GTGAAAAATCGCAGGGAATTTCTTAAAAAATCCGCTTTTGCCTTAGGGGCTGCTGGAGTGCTTGGTAGCACAACTTTAGCTCTAGCTAAAGATGAAGAAAGAAAAGATTTAGTTAAAGGTAAAAGTAAGAAAAAAGAAGTGCTTTTTCAAAGAAGTGCTAATTGGGAAAATTATTATATAAAGGCTGAGTAA
Annotated	Cj1591	RpmJ	50S ribosomal protein L36	-	intergenic	NC_002163.1:1522347-1522460:+	not tested	N/A / n.d.	yes	1522347	1522460	+	114	38	ATG	TAA	132	TTCAAGGAGACGCTC	Ribosomal protein synthesis and modification	yes	yes	yes (Di)	Cj1590	infA	>>>	Cj1592	rpsM	0	0	Cytoplasmic	yes	yes	yes	MKVRPSVKKMCDKCKVVRRKGVVRIICENPKHKQRQG	ATGAAAGTGAGACCATCGGTTAAAAAGATGTGCGACAAATGCAAAGTAGTTCGCCGTAAAGGCGTGGTTCGCATTATTTGCGAAAATCCAAAACATAAACAAAGACAAGGATAA
Annotated	Cj1632c	-	hypothetical protein	-	intergenic	NC_002163.1:1558398-1558559:-	3×FLAG	WB	yes	1558398	1558559	-	162	54	ATG	TAA	42	AATAAGGATTGGAAA	Miscellaneous periplasmic proteins	yes	yes	yes (Di)	Cj1631c	N/A	<<>	Cj1633	tRNA-uridine 2-sulfurtransferase	0	1	Unknown	yes	yes	no	MLKIILVLSILSSFAFANSCANYEQELKKCNSLKNSHERKMCRLGLFAKCKKG	ATGTTAAAAATAATTTTGGTTTTAAGCATTTTGAGTTCTTTTGCTTTTGCAAATTCTTGTGCTAACTACGAGCAAGAACTTAAAAAGTGTAATTCTTTAAAAAATTCACATGAGAGAAAAATGTGTCGTTTAGGTTTATTTGCAAAATGTAAAAAAGGATAA
Annotated	Cj1656c	FedD	hypothetical protein	22375824	intergenic	NC_002163.1:1579777-1579959:-	3×FLAG	WB	yes	1579777	1579959	-	183	61	ATG	TAA	30	CTAAAAGGAGGATGT	Unknown	yes	yes	no	Cj1655c	nhaA1	<<>	Cj1658	high-affinity iron transporter	0	0	Unknown	no	yes	no	MVSDVSMGNVNLMTAVNTSVLKKSMDTNEALMNELIEGMEGVSQASAPQASSSSGLDIYA	ATGGTTTCAGATGTTTCTATGGGTAATGTTAATTTAATGACTGCTGTTAATACTTCAGTTTTGAAAAAATCTATGGACACAAACGAGGCATTGATGAATGAACTCATCGAAGGTATGGAAGGTGTCTCTCAAGCCTCCGCTCCACAAGCTTCTAGCTCTAGTGGTTTGGATATTTACGCTTAA
Annotated	Cj1671c	-	hypothetical protein	-	intergenic	NC_002163.1:1592252-1592455:-	SPA	WB	yes	1592252	1592455	-	204	68	ATG	TAG	N/A	ACCCATGTTATAAAA	Conserved hypothetical proteins	no	no	yes (Mono)	Cj1670c	cgpA	<<<	Cj1672c	eno	1	0	CytoplasmicMembrane	yes	yes	no	MIFWAFLVVIGAIYFGNMFFGQYSLDTLLSLENTKEELNKKIILLKEQNAKAQKDYFELKGLYPNEN	ATGATTTTTTGGGCTTTTCTTGTTGTAATTGGAGCGATTTATTTTGGCAATATGTTTTTTGGGCAGTATTCTTTAGATACTTTATTAAGCTTAGAAAATACCAAAGAAGAGCTTAATAAAAAGATTATTTTGCTCAAAGAACAAAATGCTAAAGCACAAAAAGATTATTTTGAATTAAAAGGATTATACCCAAATGAAAACTAG
Annotated	Cj1694c	RpsN	30S ribosomal protein S14	-	intergenic	NC_002163.1:1614459-1614644:-	not tested	MS	yes	1614459	1614644	-	186	62	ATG	TAA	N/A	CAAAAGGAAAGTAAG	Ribosomal protein synthesis and modification	yes	yes	yes (Di)	Cj1693c	rpsH	<<<	Cj1695c	rplE	0	0	Cytoplasmic	yes	yes	no	MAKKSMIAKAARKPKFKVRAYTRCQICGRPHSVYRDFGICRVCLRKMGNEGLIPGLKKASW	ATGGCTAAAAAATCAATGATTGCAAAAGCGGCACGCAAGCCTAAATTTAAGGTTAGAGCTTATACAAGATGCCAAATTTGTGGGCGTCCGCATTCGGTTTATAGAGATTTTGGAATTTGCAGAGTTTGCTTAAGAAAAATGGGCAATGAAGGTTTGATTCCAGGTCTTAAGAAAGCAAGTTGGTAA
Annotated	Cj1699c	RpmC	50S ribosomal protein L29	-	intergenic	NC_002163.1:1616057-1616242:-	not tested	MS	yes	1616057	1616242	-	186	62	ATG	TAA	N/A	CAAGAGAGAGCCAAA	Ribosomal protein synthesis and modification	yes	yes	yes (Mono + Di)	Cj1698c	rpsQ	<<<	Cj1700c	rplP	0	0	Unknown	yes	yes	no	MKYTEIKDKTAAELATMLKEKKVLLFTLKQKLKTMQLTNPKEISQVKKDIARINTAINALR	ATGAAATATACTGAGATTAAAGATAAAACAGCAGCTGAGCTTGCAACAATGCTAAAAGAAAAAAAGGTGCTTTTATTCACTTTAAAACAAAAGCTAAAAACAATGCAACTTACTAATCCAAAAGAGATTAGCCAAGTAAAAAAAGACATTGCTAGAATAAATACAGCAATTAACGCTTTAAGATAA
Annotated	Cj1714	-	hypothetical protein	-	intergenic	NC_002163.1:1626167-1626265:+	3×FLAG	WB	yes	1626167	1626265	+	99	33	ATG	TAA	N/A	AAGGGCAAAAGAACA	Unknown	no	no	yes (Di)	Cj1713	rlmN	>><	RNA52	tRNA-Met	1	0	Unknown	no	yes	yes	MTMLDIFEIIFITTVVIIGFGGIVFVVTKEKK	ATGACGATGTTAGATATTTTCGAAATCATTTTTATAACAACTGTTGTAATTATAGGTTTTGGTGGAATTGTTTTTGTAGTAACAAAAGAAAAAAAATAA
Novel	CJsORF1	-	N/A	-	internal out-of-frame	NC_002163.1:36181-36234:+	not tested	N/A / n.d.	N/A	36181	36234	+	54	18	ATG	TAG	N/A	TAGTAGGAGATTATG	N/A	no	yes	no	Cj0027	pyrG	>>>	Cj0029	ansA	0	0	CytoplasmicMembrane	no	no	no	MLMESFLVLLWQNFSMI	ATGTTGATGGAATCATTTCTTGTGTTATTATGGCAGAATTTTTCGATGATATAG
Novel	CJsORF2	-	N/A	-	5′UTR	NC_002163.1:71637-71708:-	not tested	N/A / n.d.	N/A	71637	71708	-	72	24	ATG	TAG	49	ATGAAAGGATTTTCA	N/A	yes	yes	yes (Di)	Cj0056c	N/A	<<>	Cj0057	periplasmic protein	1	0	CytoplasmicMembrane	no	no	no	MKKIFALLALTSLLTSSVLLRIF	ATGAAAAAGATTTTTGCTTTATTAGCTTTAACTTCTTTACTGACTAGTTCTGTTTTGCTGAGGATTTTTTAG
Novel	CJsORF3	CioY	Cio oxidase component	25475368	3′UTR	NC_002163.1:94113-94217:+	SPA	WB	N/A	94113	94217	+	105	35	ATG	TAA	N/A	TATTAAGGAGAAAAA	N/A	yes	yes	no	Cj0082	cioB	>>>	CJnc10	CJnc10	1	0	CytoplasmicMembrane	no	yes	no	MLHALFLLAWPLVIYLSYKFIMLNINQLEKDSKL	ATGTTACATGCTTTGTTTTTATTGGCTTGGCCTTTAGTAATTTATCTGAGCTATAAATTTATAATGCTAAATATCAATCAATTAGAAAAAGATAGCAAACTATAA
Novel	CJsORF4	-	N/A	-	internal in-frame	NC_002163.1:113791-113886:+	not tested	N/A / n.d.	N/A	113791	113886	+	96	32	GTG	TAG	N/A	AACGCAAAGGCAAGA	N/A	no	yes	no	Cj0105	atpA	>>>	Cj0107	atpD	0	0	Unknown	no	no	no	MKQLNLAYNKARQESITTELIEIISGVESMK	GTGAAACAACTAAATTTAGCTTATAACAAAGCAAGACAAGAATCCATTACTACTGAGCTTATAGAGATTATCAGTGGTGTTGAATCAATGAAATAG
Novel	CJsORF5	-	N/A	-	internal in-frame	NC_002163.1:132849-132923:+	not tested	N/A / n.d.	N/A	132849	132923	+	75	25	ATG	TAA	N/A	GAGAGATGTAAACAA	N/A	no	yes	no	Cj0129c	outer membrane protein insertion porin family	<>>	Cj0131	peptidase M23 family protein	0	0	Unknown	no	no	no	MIQLDKNDELREWMKQANTLREIL	ATGATACAATTAGACAAAAATGATGAATTAAGAGAATGGATGAAACAGGCTAATACTCTAAGAGAAATTTTATAA
Novel	CJsORF6	-	N/A	-	internal out-of-frame	NC_002163.1:162509-162550:-	not tested	N/A / n.d.	N/A	162509	162550	-	42	14	ATG	TAA	N/A	AATTAGGAGTTAAAG	N/A	no	yes	no	Cj0161c	moaA	<<<	Cj0163c	N/A	0	0	Unknown	no	no	no	MIAKRMKTIKPLF	ATGATAGCGAAGAGGATGAAGACTATAAAACCTCTCTTTTAA
Novel	CJsORF7	-	N/A	-	internal in-frame	NC_002163.1:167591-167794:+	SPA	ambiguous / n.d.	N/A	167591	167794	+	204	68	ATG	TAA	N/A	GAAAGAGGAGAACTT	N/A	yes	yes	no	Cj0169	sodB	>><	Cj0172c	saccharopine dehydrogenase	0	0	Unknown	no	no	no	MDNSLREVKGCPSGRLSGSSYIRFTKDIEELKEDFKPFKPLFWGDYELINLYNFEGSVEHFIYIGQK	ATGGATAATAGCTTGCGTGAAGTAAAAGGATGTCCAAGTGGTAGATTGAGTGGTTCTTCATATATACGCTTTACTAAAGACATAGAAGAATTAAAAGAAGATTTTAAACCTTTTAAACCTTTATTTTGGGGAGATTATGAATTAATTAATCTGTATAATTTTGAAGGCAGTGTGGAGCACTTTATTTATATAGGACAAAAGTAA
Novel	CJsORF8	-	N/A	-	antisense / 3′UTR	NC_002163.1:191435-191473:-	SPA	WB	N/A	191435	191473	-	39	13	GTG	TAA	N/A	GCAAAGGAGTATTTG	N/A	yes	no	no	Cj0194	folE	><<	Cj0196c	purF	0	0	Unknown	no	no	no	MYQFDLKALKFD	GTGTATCAATTTGACTTAAAAGCTCTAAAGTTTGATTAA
Novel	CJsORF9	-	N/A	-	intergenic	NC_002163.1:205736-205837:+	SPA	WB	N/A	205736	205837	+	102	34	ATG	TGA	17	AATGAGGAGGGATTT	N/A	yes	yes	yes (Mono + Di)	Cj0208	adenine-specific DNA-methyltransferase	>>>	Cj0223	pseudogene	1	1	Unknown	no	no	no	MKLKLSFCTLMAFGFSNYLFASAIDPKLFSRIS	ATGAAACTAAAATTATCTTTTTGTACATTAATGGCATTTGGTTTTTCTAACTATCTTTTTGCTTCAGCTATTGATCCAAAGTTATTTTCAAGAATATCTTGA
Novel	CJsORF10	-	N/A	-	internal in-frame	NC_002163.1:260904-260987:-	not tested	N/A / n.d.	N/A	260904	260987	-	84	28	GTG	TAA	N/A	TTAAGAGGTGTTGAA	N/A	no	yes	no	Cj0283c	cheW	<<<	Cj0285c	cheV	0	0	Unknown	no	no	no	MGMTEYITKPYSPEYLENVVRKNLKLG	GTGGGTATGACTGAATATATCACTAAACCTTATTCTCCAGAATACTTGGAAAATGTGGTTAGAAAAAATTTGAAACTAGGATAA
Novel	CJsORF11	-	N/A	-	internal out-of-frame	NC_002163.1:263135-263167:-	not tested	N/A / n.d.	N/A	263135	263167	-	33	11	TTG	TAG	N/A	TTTTGGTTGAAGCTT	N/A	no	yes	no	Cj0283c	cheW	<<<	Cj0285c	cheV	0	0	Unknown	no	no	no	MSLLSKSTMI	TTGAGCTTGTTGAGCAAATCGACCATGATTTAG
Novel	CJsORF12	TrpL	uORF/leader peptide	24028687	5′UTR	NC_002163.1:315258-315332:+	not tested	N/A / n.d.	N/A	315258	315332	+	75	25	ATG	TAA	61	TAAGAAAGGTAAAAG	N/A	yes	yes	yes (Mono + Di)	Cj0344	N/A	>>>	Cj0345	trpE	0	0	Unknown	no	no	no	MSENGFFSNSLILKLTHTLRSWRF	ATGAGTGAAAATGGTTTTTTTAGTAATTCTTTGATTTTAAAACTTACACATACTCTTCGCTCTTGGCGTTTCTAA
Novel	CJsORF13	-	N/A	-	5′UTR	NC_002163.1:383476-383532:+	SPA	WB	N/A	383476	383532	+	57	19	ATG	TAG	20	TCAAGGAAGGCAAAA	N/A	yes	yes	no	Cj0415	gluconate 2-dehydrogenase alpha chain	>>>	Cj0416	N/A	0	0	Unknown	no	no	no	MINGINSYSNYNYTKRQM	ATGATTAATGGTATAAATTCTTATTCAAACTACAATTATACAAAAAGGCAAATGTAG
Novel	CJsORF14	-	N/A	-	pseudogene	NC_002163.1:465376-465468:+	not tested	N/A / n.d.	N/A	465376	465468	+	93	31	ATG	TAA	30	AGAAAGGGTAAGTAA	N/A	no	yes	yes (Mono)	Cj0500	tRNA 2-selenouridine synthase	>><	Cj0503c	hemH	1	1	CytoplasmicMembrane	no	no	no	MNTINSSFIVLCTLLVLLITPTLAMFIRVW	ATGAATACGATAAATTCAAGTTTTATTGTGTTGTGTACTTTGCTAGTTTTGCTTATAACTCCAACTTTGGCAATGTTTATTCGGGTATGGTAA
Novel	CJsORF15	-	N/A	-	intergenic	NC_002163.1:522601-522615:+	not tested	N/A / n.d.	N/A	522601	522615	+	15	5	TTG	TAG	9	TACATACTAGGACTT	N/A	no	no	yes (Mono + Di)	Cj0559	thioredoxin reductase (NADPH)	>>>	Cj0560	MATE family transport protein	0	0	Unknown	no	no	no	MAFY	TTGGCATTTTATTAG
Novel	CJsORF16	-	N/A	-	pseudogene	NC_002163.1:527436-527501:+	SPA	WB	N/A	527436	527501	+	66	22	ATG	TAG	29	AAACAAGGAGAAAAT	N/A	yes	yes	yes (Di)	Cj0564	integral membrane protein	>>>	Cj0566	N/A	0	0	Unknown	no	yes	no	MAYRYDKDLEFLKELSSPELD	ATGGCCTACAGATATGATAAAGATTTAGAATTCTTAAAAGAATTAAGCAGTCCAGAACTCGATTAG
Novel	CJsORF17	-	N/A	-	pseudogene	NC_002163.1:616252-616446:-	not tested	N/A / n.d.	N/A	616252	616446	-	195	65	GTG	TAG	113	GAAAGGTATTGGGAA	N/A	yes	yes	yes (Mono + Di)	Cj0653c	Xaa-Pro aminopeptidase	<<<	Cj0659c	periplasmic protein	0	0	Unknown	no	no	no	MTKQEIQKLDTNFLGHRKPLFSLSMVELWERFAFMVFLQELVFSSTLPGGWITDNYSGQKRLYF	GTGACTAAACAAGAAATACAAAAACTCGATACAAATTTCCTAGGTCATCGCAAGCCTTTATTCTCTCTATCAATGGTAGAACTTTGGGAAAGATTTGCTTTTATGGTATTTTTGCAGGAGCTTGTATTTAGCAGCACGCTTCCTGGAGGCTGGATTACTGATAATTATTCAGGGCAAAAAAGGCTTTATTTCTAG
Novel	CJsORF18	-	N/A	-	internal in-frame	NC_002163.1:641102-641164:-	SPA	ambiguous / n.d.	N/A	641102	641164	-	63	21	GTG	TAA	N/A	AAAACAGAAGGAGAA	N/A	no	yes	no	Cj0686	ispG	><>	Cj0688	pta	0	0	Unknown	no	no	no	MDRSTRKPWGSKVIEAIWPF	GTGGATAGAAGCACAAGAAAACCTTGGGGTAGTAAAGTTATAGAAGCGATATGGCCATTCTAA
Novel	CJsORF19	-	N/A	-	intergenic	NC_002163.1:722697-722717:-	not tested	N/A / n.d.	N/A	722697	722717	-	21	7	ATG	TAA	N/A	ATTAAAGGAATTAAA	N/A	no	yes	no	Cj0772c	NLPA lipoprotein	<<<	Cj0773c	D-methionine transport system permease protein	0	0	Unknown	no	no	no	MMYQMR	ATGATGTATCAGATGCGTTAA
Novel	CJsORF20	-	N/A	-	internal out-of-frame	NC_002163.1:802018-802059:+	not tested	N/A / n.d.	N/A	802018	802059	+	42	14	TTG	TAG	N/A	AAGAAGGAGTGATTG	N/A	no	yes	no	Cj0854c	hemL	<>>	Cj0856	lepP	0	0	Unknown	no	no	no	MLMLESIVLKVER	TTGTTGATGTTGGAATCAATCGTCTTGAAAGTGGAAAGATAG
Novel	CJsORF21	-	N/A	-	internal in-frame	NC_002163.1:844295-844393:-	not tested	N/A / n.d.	N/A	844295	844393	-	99	33	GTG	TAA	N/A	GGTGAGGAAATTTGC	N/A	no	yes	no	Cj0904c	tRNA (cytidine/uridine-2'-O-)-methyltransferase	<<<	Cj0906c	L,D-transpeptidase catalytic domain	0	0	Unknown	no	no	no	MFKDADIWADFFHTINYEILVKLNPNIQRVLV	GTGTTTAAAGATGCTGATATTTGGGCTGATTTTTTTCATACTATTAACTATGAAATTTTAGTAAAATTAAATCCTAATATTCAAAGAGTTCTAGTATAA
Novel	CJsORF22	-	N/A	-	internal in-frame	NC_002163.1:877647-877745:-	not tested	N/A / n.d.	N/A	877647	877745	-	99	33	ATG	TGA	N/A	GATAGTAGGGTTTTA	N/A	no	yes	no	Cj0938c	aas	<<<	RNA30	tRNA-Asp	0	0	Unknown	no	no	no	MIVDKLENFKKFYKLKIDGIILKDNIDNFPKN	ATGATTGTTGATAAATTAGAGAATTTTAAAAAATTTTATAAATTAAAAATCGATGGAATTATTTTAAAAGATAATATAGATAATTTTCCTAAAAACTGA
Novel	CJsORF23	-	N/A	-	sRNA	NC_002163.1:1128021-1128053:+	SPA	WB	N/A	1128021	1128053	+	33	11	ATG	TAG	27	TTAAAAGGAGAAAAA	N/A	yes	yes	yes (Di)	Cj1198	S-ribosylhomocysteine lyase	>>>	Cj1199/CJsORF24	N/A	0	0	Unknown	no	yes	no	MKLMCEMCSI	ATGAAACTGATGTGCGAGATGTGTAGTATCTAG
Novel	CJsORF24	-	N/A	-	sRNA	NC_002163.1:1128113-1128160:+	SPA	WB	N/A	1128113	1128160	+	48	16	ATG	TAA	N/A	GGATAAGGAGATATA	N/A	yes	yes	yes (Mono)	CJsORF23/CJnc110	N/A	>>>	Cj1199	oxidoreductase	0	0	Unknown	no	yes	no	MCKKVKKVYFFKILI	ATGTGTAAGAAAGTCAAAAAAGTTTATTTTTTCAAAATACTCATTTAA
Novel	CJsORF25	-	N/A	-	5′UTR	NC_002163.1:1176253-1176462:+	SPA	WB	N/A	1176253	1176462	+	210	70	ATG	TAA	146	TTTTAAAGGCTTATA	N/A	yes	yes	yes (Mono)	Cj1247c	uvrC	<>>	Cj1248	guaA	1	0	Unknown	no	no	no	MRFIHQFINNSTSIFSHLNIISFSHKMILAFLFLIFFCACGYKGNPQYTSYEQNGSVKTIKKYEQLHRW	ATGAGGTTTATCCATCAATTCATTAATAACAGCACTAGCATTTTTAGTCATCTTAATATTATTTCTTTTTCCCATAAGATGATTTTAGCATTTCTTTTCTTAATTTTCTTCTGTGCTTGCGGATATAAAGGCAACCCTCAATACACAAGCTATGAACAAAATGGTTCAGTAAAAACCATTAAAAAATACGAACAATTACATAGGTGGTAA
Novel	CJsORF26	-	N/A	-	internal out-of-frame	NC_002163.1:1190626-1190691:-	not tested	N/A / n.d.	N/A	1190626	1190691	-	66	22	ATG	TAA	N/A	AAGAAGGGGTAAAAG	N/A	no	yes	no	Cj1259	porA	><>	Cj1261	racR	0	0	Unknown	no	no	no	MFIVLAWEIKSFKFLSNSQLL	ATGTTCATAGTTCTCGCATGGGAAATCAAATCGTTCAAATTTCTATCAAATTCCCAACTTCTTTAA
Novel	CJsORF27	-	N/A	-	5′UTR	NC_002163.1:1250818-1250892:+	SPA	WB	N/A	1250818	1250892	+	75	25	TTG	TAG	N/A	AGCGGGGGGGGGGAT	N/A	no	no	yes (Mono + Di)	Cj1320	PLP-dependent aminotransferase	>>>	Cj1322	pseudogene	0	0	CytoplasmicMembrane	no	no	no	MIFLLLLLGEVREKCHHHRSGWLY	TTGATTTTTTTACTTCTTCTTTTAGGAGAAGTACGTGAAAAATGTCATCATCATAGGAGCGGGTGGCTTTACTAG
Novel	CJsORF28	-	N/A	-	antisense / 3′UTR	NC_002163.1:1311703-1311783:-	SPA	WB	N/A	1311703	1311783	-	81	27	ATG	TAG	N/A	AATAAAGGATAAAAA	N/A	no	no	yes (Mono + Di)	Cj1372	phospholipid transport system substrate-binding protein |	><<	Cj1374c	XTP/dITP diphosphohydrolase	1	0	CytoplasmicMembrane	no	yes	no	MKNFLKYIAIIVLIYALYVGLETWFS	ATGAAAAATTTTTTAAAATATATAGCTATTATTGTTTTAATATATGCTCTTTATGTTGGTTTGGAAACTTGGTTTTCTTAG
Novel	CJsORF29	-	N/A	-	antisense	NC_002163.1:1333075-1333128:-	not tested	N/A / n.d.	N/A	1333075	1333128	-	54	18	ATG	TAG	37	TAAAATTTTAGCAAT	N/A	no	no	yes (Mono)	Cj1397	ferrous iron transport protein A	><<	Cj1399c	hydA2	0	0	Unknown	no	no	no	MKSYKSYYISTCTGKKK	ATGAAGTCCTATAAAAGCTACTATATAAGCACTTGTACAGGTAAAAAGAAATAG
Novel	CJsORF30	-	N/A	-	intergenic	NC_002163.1:1354163-1354228:-	SPA	WB	N/A	1354163	1354228	-	66	22	ATG	TAG	N/A	TGTGCAAGGAGTTGG	N/A	no	yes	no	Cj1420c	methyltransferase	<<<	Cj1421c	sugar transferase	0	0	Unknown	no	no	no	MVIFRRKICKLIKKRYNYVLI	ATGGTGATATTTAGGAGAAAGATTTGTAAATTAATAAAAAAAAGATATAATTATGTTTTAATTTAG
Novel	CJsORF31	-	N/A	-	internal in-frame	NC_002163.1:1372695-1372733:-	SPA	WB	N/A	1372695	1372733	-	39	13	ATG	TAA	N/A	TTAGAGGAGAATGAT	N/A	no	yes	no	Cj1435c	phosphatase	<<<	Cj1437c	histidinol-phosphate aminotransferase	0	0	Unknown	no	no	no	MVLKSICDVFKE	ATGGTATTAAAATCAATTTGTGATGTTTTTAAGGAATAA
Novel	CJsORF32	-	N/A	-	internal out-of-frame	NC_002163.1:1377608-1377652:-	not tested	N/A / n.d.	N/A	1377608	1377652	-	45	15	TTG	TAG	145	TTCAAGGAGTGGCAG	N/A	no	yes	no	Cj1438c	sugar transferase	<<<	Cj1440c	sugar transferase	0	0	Unknown	no	no	no	MSIILTRKYLILEL	TTGTCAATTATACTGACAAGGAAATACCTTATACTAGAATTATAG
Novel	CJsORF33	-	N/A	-	internal out-of-frame	NC_002163.1:1386821-1386868:-	not tested	N/A / n.d.	N/A	1386821	1386868	-	48	16	ATG	TAG	N/A	GTGGTGGAAGACATT	N/A	no	yes	no	Cj1445c	kpsE	<<<	Cj1448c	kpsM	0	0	Unknown	no	no	no	MFLRILLLSFLKIVA	ATGTTTTTAAGAATTTTACTTTTGAGTTTCCTGAAAATTGTAGCATAG
Novel	CJsORF34	-	N/A	-	internal out-of-frame	NC_002163.1:1387176-1387277:-	not tested	N/A / n.d.	N/A	1387176	1387277	-	102	34	TTG	TAG	N/A	GCTTGGAGTTTTGTT	N/A	no	yes	no	Cj1447c	kpsT	<<<	Cj1449c	N/A	1	0	Unknown	no	no	no	MYFFAYMFSFCFGNLFCYYLAFCGTFKNFASLF	TTGTATTTTTTTGCTTATATGTTCAGCTTTTGCTTTGGGAATTTGTTTTGCTATTATTTGGCATTTTGTGGAACCTTTAAGAACTTTGCTAGCTTATTTTAG
Novel	CJsORF35	-	N/A	-	internal out-of-frame	NC_002163.1:1396055-1396093:-	SPA	WB	N/A	1396055	1396093	-	39	13	TTG	TAG	N/A	GTAAGGATTTGTTTT	N/A	no	yes	no	Cj1457c	truD	<<>	Cj1459	DUF5644	0	0	Unknown	no	no	no	MKMCILKESGLA	TTGAAAATGTGCATTTTAAAAGAGAGTGGTTTAGCTTAG
Novel	CJsORF36	-	N/A	-	internal in-frame	NC_002163.1:1425847-1425957:-	SPA	ambiguous / n.d.	N/A	1425847	1425957	-	111	37	GTG	TAA	N/A	TGGATAGGTGAACAT	N/A	no	yes	no	Cj1490c	ccoN	<<<	Cj1492c	two-component sensor	0	0	Unknown	no	no	no	MSDTAVRTFIKRVRDKVGEDFIKNVPSLGYKININK	GTGAGCGATACTGCTGTTAGAACTTTTATAAAAAGAGTAAGAGATAAAGTGGGTGAAGATTTTATAAAAAATGTGCCAAGTTTAGGTTATAAGATAAATATCAATAAATAA
Novel	CJsORF37	-	N/A	-	pseudogene	NC_002163.1:1460037-1460216:+	not tested	N/A / n.d.	N/A	1460037	1460216	+	180	60	ATG	TAA	23	ACTTTAGGAGAAATC	N/A	yes	yes	yes (Di)	Cj1523c	cas9	<><	Cj1529c	purM	2	0	CytoplasmicMembrane	no	no	no	MPIFMICSTLLAVIVVAYYILKYNLIFVFFFQILSCLFLLFTSQEHLYQKPQAESIQAF	ATGCCAATTTTTATGATATGTTCTACACTTTTAGCGGTAATTGTCGTTGCTTATTATATACTAAAATATAATCTCATTTTTGTATTTTTCTTTCAAATATTATCTTGCTTATTTTTGCTTTTTACATCACAGGAACACCTATACCAAAAGCCCCAAGCAGAGAGCATACAAGCTTTTTAA
Novel	CJsORF38	-	N/A	-	pseudogene	NC_002163.1:1490206-1490379:+	not tested	N/A / n.d.	N/A	1490206	1490379	+	174	58	ATG	TAG	23	TTAAAAGGATAAAAA	N/A	yes	no	yes (Mono + Di)	Cj1556	transcriptional regulator	>>>	Cj1561	pseudogene	1	0	CytoplasmicMembrane	no	yes	no	MQSFLNTFKEFLYLFTELSVLFIAISFLVSIINQKYEGIFKNNLLVTKFQVILKLYF	ATGCAGTCTTTTTTAAATACTTTCAAAGAGTTTTTATATCTATTTACTGAGCTTTCTGTACTTTTTATAGCTATTTCTTTTTTAGTTTCTATTATCAATCAAAAATACGAAGGAATTTTTAAAAACAACTTGCTGGTGACAAAATTTCAAGTTATTTTAAAGCTATATTTTTAG
Novel	CJsORF39	-	N/A	-	intergenic	NC_002163.1:1580282-1580386:+	SPA	WB	N/A	1580282	1580386	+	105	35	ATG	TAG	34	ATCAGGAGCTTGCTA	N/A	no	no	yes (Mono)	Cj1656c	fedD	<>>	Cj1658	high-affinity iron transporter	0	0	Unknown	no	no	no	MLLNTPCRGIIDTNFESKRISITSTLKFQEKKKK	ATGTTACTTAACACGCCTTGCAGGGGGATAATAGATACAAATTTTGAAAGCAAAAGAATTAGCATAACTTCAACTTTAAAATTTCAAGAAAAAAAGAAAAAGTAG
Novel	CJsORF40	-	N/A	-	antisense / 3′UTR	NC_002163.1:1588775-1588879:-	not tested	N/A / n.d.	N/A	1588775	1588879	-	105	35	ATG	TAA	N/A	TAAGGAGTTAAGCCT	N/A	yes	yes	yes (Di)	Cj1664	thiredoxin	><<	Cj1666c	periplasmic protein, DUF411	0	0	Unknown	no	no	no	MNFSSIFPSLKKLSTGTPYISPMALERYLAALFS	ATGAATTTTTCATCCATTTTTCCTTCTTTGAAAAAACTAAGCACAGGTACTCCATATATTTCCCCAATGGCACTTGAAAGGTATTTAGCTGCTCTTTTTTCATAA
Novel	CJsORF41	LeuL	uORF/leader peptide	24028687	5′UTR	NC_002163.1:1632038-1632124:-	not tested	N/A / n.d.	N/A	1632038	1632124	-	87	29	ATG	TAA	27	ACAAAGGAGGAAAAG	N/A	yes	yes	yes (Di)	Cj1719c	leuA	<<>	Cj1720	N/A	0	0	Unknown	no	no	no	MKQIFEISNSVQQKSKDNTFNLLLQLSL	ATGAAACAAATTTTTGAAATTTCAAATTCAGTTCAACAAAAAAGTAAAGACAATACTTTTAATCTGCTACTGCAACTCTCACTCTAA
Novel	CJsORF42	MetL	uORF/leader peptide	24028687	5′UTR	NC_002163.1:1637787-1637849:-	not tested	N/A / n.d.	N/A	1637787	1637849	-	63	21	ATG	TAA	26	TAGAAAGGAGAAAAA	N/A	yes	yes	yes (Di)	Cj1727c	metB	<<<	CJnc230	sRNA	0	0	Unknown	no	yes	no	MSYISFNLMLSSFCMRAWHA	ATGTCTTATATTAGTTTTAACTTAATGCTTTCTTCTTTCTGTATGCGTGCTTGGCACGCTTAA
