# Supplementary material for: Complementary Ribo-seq approaches map the translatome and provide a small protein census in the foodborne pathogen Campylobacter jejuni
Source: Nat Commun. 2025 Mar 30;16:3078. doi: 10.1038/s41467-025-58329-w (PMC11955535; doi:10.1038/s41467-025-58329-w)
Supplement: Supplementary file 5 — Supplementary Data 2 [file 41467_2025_58329_MOESM5_ESM.xlsx]

## Sheet: S2 - Mass spectrometry
Supplementary Data file 2. Mass spectrometry (MS) based detection of annotated and novel C. jejuni ORFs. Three different MS based approaches were used to detect translation of annotated and novel ORFs. For proteins >100 aa, two unique peptides were required, while for proteins ≤100 aa one unique peptide was required.
ORF type	Locus tag	Name	Codons	Product	GeLC Trypsin		GELFREE 8100 fractionator Trypsin		GeLC Chymotrypsin
					detected?	unique peptides	detected?	unique peptides	detected?	unique peptides
annotated	Cj0001	dnaA	441	chromosomal replication initiation protein	yes	10	yes	5	no	-
annotated	Cj0002	dnaN	356	DNA polymerase III subunit beta	yes	32	yes	24	yes	27
annotated	Cj0003	gyrB	770	DNA gyrase subunit B	yes	18	yes	10	yes	17
annotated	Cj0004c	Cj0004c	114	monoheme cytochrome C	no	-	no	-	no	-
annotated	Cj0005c	Cj0005c	413	molydopterin containing oxidoreductase	yes	16	yes	14	yes	19
annotated	Cj0006	Cj0006	436	Na+/H+ antiporter family protein	no	-	no	-	no	-
annotated	Cj0007	gltB	1497	glutamate synthase large subunit	yes	13	no	-	yes	6
annotated	Cj0008	Cj0008	584	hypothetical protein	yes	12	yes	10	yes	8
annotated	Cj0009	gltD	482	glutamate synthase subunit beta	yes	3	yes	3	yes	5
annotated	Cj0010c	rnhB	192	ribonuclease HII	no	-	no	-	no	-
annotated	Cj0011c	Cj0011c	80	non-specific DNA binding protein	no	-	yes	1	yes	1
annotated	Cj0012c	rrc	216	non-heme iron protein	yes	15	yes	14	yes	36
annotated	Cj0013	ilvD	559	dihydroxy-acid dehydratase	yes	14	yes	6	yes	21
annotated	Cj0014c	Cj0014c	175	integral membrane protein	no	-	no	-	no	-
annotated	Cj0015c	Cj0015c	409	hypothetical protein	yes	8	yes	5	yes	9
annotated	Cj0016	Cj0016	225	transcriptional regulator	yes	4	yes	5	yes	4
annotated	Cj0017c	dsbI	509	disulfide bond formation protein	yes	15	yes	10	yes	9
annotated	Cj0018c	dba	56	disulfide bond formation protein	no	-	no	-	no	-
annotated	Cj0019c	Cj0019c	593	MCP-domain signal transduction protein	yes	5	yes	2	yes	4
annotated	Cj0020c	Cj0020c	305	cytochrome C551 peroxidase	yes	8	yes	6	yes	11
annotated	Cj0021c	Cj0021c	293	fumarylacetoacetate (FAA) hydrolase family protein	yes	9	yes	6	yes	19
annotated	Cj0022c	Cj0022c	301	ribosomal pseudouridine synthase	no	-	yes	4	no	-
annotated	Cj0023	purB	443	adenylosuccinate lyase	yes	13	yes	6	yes	20
annotated	Cj0024	nrdA	790	ribonucleotide-diphosphate reductase subunit alpha	yes	19	yes	11	yes	6
annotated	Cj0025c	Cj0025c	462	sodium:dicarboxylate family transmembrane symporter	no	-	no	-	no	-
annotated	Cj0026c	thyX	208	FAD-dependent thymidylate synthase	yes	7	yes	5	yes	13
annotated	Cj0027	pyrG	544	CTP synthetase	yes	16	yes	9	yes	21
annotated	Cj0028	recJ	524	single-stranded-DNA-specific exonuclease	yes	5	yes	4	yes	9
annotated	Cj0029	ansA	332	L-asparaginase	yes	2	yes	3	no	-
annotated	Cj0030	Cj0030	466	hypothetical protein	no	-	no	-	no	-
annotated	Cj0031	Cj0031	1244	type IIS restriction/modification enzyme	no	-	no	-	no	-
annotated	Cj0033	Cj0033	594	integral membrane protein	no	-	no	-	no	-
annotated	Cj0034c	Cj0034c	234	hypothetical protein	yes	9	yes	9	yes	4
annotated	Cj0035c	Cj0035c	401	efflux protein	no	-	no	-	no	-
annotated	Cj0036	Cj0036	450	hypothetical protein	yes	6	yes	5	yes	2
annotated	Cj0037c	Cj0037c	348	cytochrome C	yes	23	yes	12	yes	28
annotated	Cj0038c	Cj0038c	216	poly(A) polymerase family protein	no	-	no	-	no	-
annotated	Cj0039c	typA	603	GTP-binding protein TypA	yes	14	yes	6	yes	16
annotated	Cj0040	Cj0040	108	hypothetical protein	no	-	no	-	no	-
annotated	Cj0041	fliK	599	flagellar hook-length control protein	no	-	no	-	no	-
annotated	Cj0042	flgD	295	flagellar basal body rod modification protein	yes	7	yes	10	yes	4
annotated	Cj0043	flgE	546	flagellar hook protein	yes	4	yes	5	yes	2
annotated	Cj0044c	Cj0044c	624	hypothetical protein	no	-	yes	8	no	-
annotated	Cj0045c	Cj0045c	241	iron-binding protein	no	-	yes	2	yes	2
annotated	Cj0053c	mnmA	339	tRNA-specific 2-thiouridylase MnmA	yes	15	yes	16	yes	16
annotated	Cj0054c	Cj0054c	202	lysine decarboxylase family protein	yes	8	yes	9	yes	28
annotated	Cj0055c	Cj0055c	275	hypothetical protein	no	-	no	-	no	-
annotated	Cj0057	Cj0057	285	hypothetical protein	no	-	no	-	no	-
annotated	Cj0058	Cj0058	200	peptidase C39 family protein	no	-	no	-	no	-
annotated	Cj0059c	fliY	281	flagellar motor switch protein FliY	yes	5	yes	9	yes	18
annotated	Cj0060c	fliM	360	flagellar motor switch protein FliM	yes	5	yes	5	no	-
annotated	Cj0061c	fliA	239	flagellar biosynthesis sigma factor	yes	7	yes	9	yes	9
annotated	Cj0062c	Cj0062c	119	integral membrane protein	no	-	no	-	no	-
annotated	Cj0063c	Cj0063c	289	ATP-binding protein	yes	8	yes	10	yes	12
annotated	Cj0064c	flhF	485	flagellar biosynthesis regulator FlhF	yes	17	yes	14	yes	4
annotated	Cj0065c	folK	158	2-amino-4-hydroxy-6-hydroxymethyldihydropteridine pyrophosphokinase	no	-	no	-	no	-
annotated	Cj0066c	aroQ	160	3-dehydroquinate dehydratase	yes	3	yes	3	yes	3
annotated	Cj0067	Cj0067	410	chlorohydrolase	no	-	yes	2	yes	2
annotated	Cj0068	pspA	299	protease	no	-	yes	2	no	-
annotated	Cj0069	Cj0069	344	hypothetical protein	yes	18	yes	16	yes	41
annotated	Cj0073c	Cj0073c	219	hypothetical protein	yes	17	yes	15	yes	6
annotated	Cj0074c	Cj0074c	480	iron-sulfur protein	yes	24	yes	10	yes	30
annotated	Cj0075c	Cj0075c	247	oxidoreductase iron-sulfur subunit	yes	7	yes	9	yes	11
annotated	Cj0076c	lctP	561	L-lactate permease	yes	2	no	-	yes	6
annotated	Cj0077c	cdtC	190	cytolethal distending toxin C	yes	2	yes	2	no	-
annotated	Cj0078c	cdtB	266	cytolethal distending toxin B	yes	3	yes	2	no	-
annotated	Cj0079c	cdtA	269	cytolethal distending toxin A	yes	3	no	-	yes	2
annotated	Cj0080	Cj0080	90	hypothetical protein	no	-	no	-	no	-
annotated	Cj0081	cydA	521	cytochrome bd oxidase subunit I	no	-	no	-	no	-
annotated	Cj0082	cydB	375	cytochrome bd oxidase subunit II	no	-	no	-	no	-
annotated	Cj0085c	Cj0085c	232	amino acid recemase	yes	7	yes	8	yes	9
annotated	Cj0086c	ung	232	uracil-DNA glycosylase	yes	6	yes	4	yes	2
annotated	Cj0087	aspA	469	aspartate ammonia-lyase	yes	23	yes	15	yes	40
annotated	Cj0088	dcuA	446	anaerobic C4-dicarboxylate transporter	no	-	no	-	yes	2
annotated	Cj0089	Cj0089	454	lipoprotein	yes	7	yes	7	yes	4
annotated	Cj0090	Cj0090	123	lipoprotein	yes	2	no	-	no	-
annotated	Cj0091	Cj0091	208	lipoprotein	yes	3	yes	2	yes	3
annotated	Cj0092	Cj0092	446	hypothetical protein	yes	26	yes	19	yes	34
annotated	Cj0093	Cj0093	401	hypothetical protein	yes	11	yes	8	yes	6
annotated	Cj0094	rplU	103	50S ribosomal protein L21	no	-	yes	2	yes	2
annotated	Cj0095	rpmA	85	50S ribosomal protein L27	yes	2	no	-	no	-
annotated	Cj0096	obgE	351	GTPase ObgE	yes	3	yes	2	yes	6
annotated	Cj0097	proB	252	gamma-glutamyl kinase	yes	2	yes	3	yes	4
annotated	Cj0098	fmt	306	methionyl-tRNA formyltransferase	yes	10	yes	9	yes	2
annotated	Cj0099	birA	218	biotin--protein ligase	no	-	yes	3	no	-
annotated	Cj0100	Cj0100	262	ParA family protein	yes	8	yes	4	yes	6
annotated	Cj0101	Cj0101	279	ParB family protein	yes	9	yes	14	no	-
annotated	Cj0102	atpF'	142	F0F1 ATP synthase subunit B'	no	-	no	-	no	-
annotated	Cj0103	atpF	171	F0F1 ATP synthase subunit B	yes	3	yes	2	no	-
annotated	Cj0104	atpH	174	F0F1 ATP synthase subunit delta	yes	3	yes	2	yes	2
annotated	Cj0105	atpA	502	F0F1 ATP synthase subunit alpha	yes	23	yes	17	yes	11
annotated	Cj0106	atpG	295	F0F1 ATP synthase subunit gamma	yes	4	yes	4	no	-
annotated	Cj0107	atpD	466	F0F1 ATP synthase subunit beta	yes	22	yes	15	yes	20
annotated	Cj0108	atpC	130	F0F1 ATP synthase subunit epsilon	no	-	yes	3	no	-
annotated	Cj0109	exbB3	185	MotA/TolQ/ExbB proton channel family protein	no	-	no	-	no	-
annotated	Cj0110	exbD3	130	ExbD/TolR family transport protein	no	-	no	-	no	-
annotated	Cj0111	Cj0111	260	hypothetical protein	no	-	yes	2	no	-
annotated	Cj0112	tolB	403	translocation protein TolB	yes	18	yes	10	yes	12
annotated	Cj0113	pal	166	peptidoglycan associated lipoprotein	yes	5	yes	4	yes	3
annotated	Cj0114	Cj0114	316	hypothetical protein	yes	11	yes	10	yes	7
annotated	Cj0115	slyD	190	FKBP-type peptidyl-prolyl cis-trans isomerase	yes	12	yes	10	yes	11
annotated	Cj0116	fabD	307	malonyl CoA-acyl carrier protein transacylase	yes	16	yes	13	yes	38
annotated	Cj0117	pfs	230	aminodeoxyfutalosine nucleosidase	yes	13	yes	10	yes	25
annotated	Cj0118	Cj0118	252	hypothetical protein	yes	8	yes	6	yes	14
annotated	Cj0119	Cj0119	174	hydrolase	yes	3	yes	2	yes	2
annotated	Cj0120	Cj0120	205	recombination protein RecO	yes	3	yes	2	yes	3
annotated	Cj0121	Cj0121	136	metalloprotease	yes	2	yes	3	no	-
annotated	Cj0122	Cj0122	230	hypothetical protein	no	-	no	-	no	-
annotated	Cj0123c	Cj0123c	309	tRNA-dihydrouridine synthase	yes	4	yes	5	no	-
annotated	Cj0124c	Cj0124c	329	hypothetical protein	no	-	yes	3	no	-
annotated	Cj0125c	Cj0125c	121	hypothetical protein	no	-	no	-	no	-
annotated	Cj0126c	Cj0126c	154	hypothetical protein	yes	2	yes	3	no	-
annotated	Cj0127c	accD	281	acetyl-CoA carboxylase subunit beta	yes	8	yes	6	yes	6
annotated	Cj0128c	Cj0128c	241	inositol monophosphatase family protein	yes	5	yes	4	no	-
annotated	Cj0129c	Cj0129c	740	outer membrane protein	yes	10	yes	15	yes	6
annotated	Cj0130	tyrA	276	prephenate dehydrogenase	yes	5	yes	6	yes	3
annotated	Cj0131	Cj0131	458	peptidase M23 family protein	yes	7	yes	4	yes	3
annotated	Cj0132	lpxC	295	UDP-3-O-[3-hydroxymyristoyl] N-acetylglucosamine deacetylase	yes	5	yes	5	yes	7
annotated	Cj0133	Cj0133	134	glycoprotease family protein	no	-	no	-	no	-
annotated	Cj0134	thrB	293	homoserine kinase	yes	5	yes	4	yes	8
annotated	Cj0135	Cj0135	86	hypothetical protein	no	-	no	-	no	-
annotated	Cj0136	infB	872	translation initiation factor IF-2	yes	23	yes	20	yes	7
annotated	Cj0137	rbfA	121	ribosome-binding factor A	no	-	yes	2	no	-
annotated	Cj0138	rimP	141	hypothetical protein	yes	5	yes	6	no	-
annotated	Cj0139	Cj0139	784	endonuclease	yes	15	yes	14	yes	15
annotated	Cj0140	Cj0140	444	hypothetical protein	yes	2	no	-	no	-
annotated	Cj0141c	Cj0141c	268	ABC transporter	no	-	no	-	no	-
annotated	Cj0142c	Cj0142c	285	ABC transporter ATP-binding protein	yes	2	yes	2	no	-
annotated	Cj0143c	Cj0143c	297	substrate-binding protein	yes	13	yes	10	yes	15
annotated	Cj0144	Cj0144	660	methyl-accepting chemotaxis signal transduction protein	yes	10	yes	11	yes	13
annotated	Cj0145	Cj0145	594	TAT pathway signal sequence domain-containing protein	no	-	no	-	no	-
annotated	Cj0146c	trxB	313	thioredoxin reductase	yes	15	yes	11	yes	21
annotated	Cj0147c	trxA	105	thioredoxin	yes	7	yes	8	yes	3
annotated	Cj0148c	Cj0148c	113	hypothetical protein	no	-	no	-	no	-
annotated	Cj0149c	hom	416	homoserine dehydrogenase	yes	15	yes	5	yes	5
annotated	Cj0150c	Cj0150c	401	aspartate aminotransferase	yes	13	yes	11	yes	15
annotated	Cj0151c	Cj0151c	269	hypothetical protein	yes	3	yes	4	yes	2
annotated	Cj0152c	Cj0152c	313	hypothetical protein	yes	4	yes	4	no	-
annotated	Cj0153c	Cj0153c	228	rRNA methylase	no	-	yes	5	yes	2
annotated	Cj0154c	Cj0154c	275	tetrapyrrole methylase family protein	no	-	yes	3	no	-
annotated	Cj0155c	rpmE	67	50S ribosomal protein L31	yes	1	yes	3	no	-
annotated	Cj0156c	Cj0156c	219	16S ribosomal RNA methyltransferase RsmE	yes	4	yes	3	yes	5
annotated	Cj0157c	Cj0157c	136	integral membrane protein	no	-	no	-	no	-
annotated	Cj0158c	Cj0158c	142	heme-binding lipoprotein	no	-	no	-	no	-
annotated	Cj0159c	Cj0159c	194	6-pyruvoyl-tetrahydropterin synthase	yes	10	yes	7	yes	3
annotated	Cj0160c	Cj0160c	248	radical SAM domain-containing protein	yes	8	yes	7	no	-
annotated	Cj0161c	moaA	321	molybdenum cofactor biosynthesis protein A	yes	11	yes	8	yes	7
annotated	Cj0162c	Cj0162c	172	hypothetical protein	no	-	no	-	no	-
annotated	Cj0163c	Cj0163c	166	hypothetical protein	yes	2	no	-	no	-
annotated	Cj0164c	ubiA	295	prenyltransferase	no	-	no	-	no	-
annotated	Cj0166	miaA	290	tRNA dimethylallyltransferase	yes	2	yes	2	yes	2
annotated	Cj0167c	Cj0167c	188	integral membrane protein	no	-	no	-	no	-
annotated	Cj0168c	Cj0168c	56	hypothetical protein	no	-	no	-	no	-
annotated	Cj0169	sodB	221	superoxide dismutase	yes	7	yes	9	yes	28
annotated	Cj0170	Cj0170	248	hypothetical protein	yes	4	yes	3	no	-
annotated	Cj0172c	Cj0172c	402	saccharopine dehydrogenase	yes	27	yes	13	yes	35
annotated	Cj0173c	cfbpC	303	iron-uptake ABC transporter ATP-binding protein	no	-	yes	2	no	-
annotated	Cj0174c	cfbpB	539	iron-uptake ABC transporter permease	no	-	no	-	no	-
annotated	Cj0175c	cfbpA	335	iron-uptake ABC transporter substrate-binding protein	yes	24	yes	20	yes	30
annotated	Cj0176c	Cj0176c	44	lipoprotein	no	-	no	-	no	-
annotated	Cj0177	Cj0177	284	iron transport protein	no	-	no	-	no	-
annotated	Cj0178	Cj0178	756	TonB-denpendent outer membrane receptor	no	-	no	-	no	-
annotated	Cj0179	exbB1	254	biopolymer transport protein	no	-	no	-	no	-
annotated	Cj0180	exbD1	137	biopolymer transport protein	no	-	no	-	no	-
annotated	Cj0181	tonB1	249	TonB transport protein	no	-	no	-	no	-
annotated	Cj0182	Cj0182	402	transporter	no	-	no	-	no	-
annotated	Cj0183	Cj0183	453	integral membrane protein	no	-	yes	2	no	-
annotated	Cj0184c	Cj0184c	385	serine/threonine protein phosphatase	no	-	no	-	no	-
annotated	Cj0185c	Cj0185c	70	PhnA-like protein	no	-	no	-	yes	1
annotated	Cj0186c	Cj0186c	240	TerC family integral membrane protein	no	-	no	-	no	-
annotated	Cj0187c	purN	189	phosphoribosylglycinamide formyltransferase	yes	7	yes	4	yes	2
annotated	Cj0188c	Cj0188c	457	kinase	yes	3	yes	2	yes	3
annotated	Cj0189c	Cj0189c	233	hypothetical protein	no	-	no	-	no	-
annotated	Cj0190c	Cj0190c	502	hypothetical protein	yes	4	yes	2	no	-
annotated	Cj0191c	def	176	peptide deformylase	no	-	yes	2	no	-
annotated	Cj0192c	clpP	195	ATP-dependent Clp protease proteolytic subunit	yes	6	yes	5	yes	9
annotated	Cj0193c	tig	445	trigger factor	yes	39	yes	25	yes	33
annotated	Cj0194	folE	191	GTP cyclohydrolase I	yes	6	yes	5	yes	10
annotated	Cj0195	fliI	462	flagellum-specific ATP synthase	yes	13	yes	6	yes	7
annotated	Cj0196c	purF	446	amidophosphoribosyltransferase	yes	12	yes	8	yes	16
annotated	Cj0197c	dapB	243	dihydrodipicolinate reductase	yes	5	yes	4	yes	2
annotated	Cj0198c	Cj0198c	394	recombination factor protein RarA	yes	2	yes	2	yes	2
annotated	Cj0199c	Cj0199c	374	hypothetical protein	no	-	no	-	no	-
annotated	Cj0200c	Cj0200c	116	hypothetical protein	yes	2	yes	5	no	-
annotated	Cj0201c	Cj0201c	202	integral membrane protein	no	-	no	-	no	-
annotated	Cj0203	Cj0203	449	citrate transporter	no	-	no	-	no	-
annotated	Cj0204	Cj0204	666	oligopeptide transporter	no	-	no	-	no	-
annotated	Cj0205	uppP	268	UDP-diphosphatase	no	-	no	-	no	-
annotated	Cj0206	thrS	603	threonyl-tRNA synthetase	yes	12	yes	13	yes	23
annotated	Cj0207	infC	173	translation initiation factor IF-3	yes	7	yes	6	yes	3
annotated	Cj0208	Cj0208	364	DNA modification methylase	no	-	no	-	yes	2
annotated	Cj0224	argC	343	N-acetyl-gamma-glutamyl-phosphate reductase	yes	8	yes	5	yes	4
annotated	Cj0225	Cj0225	149	acetyltransferase	no	-	yes	2	no	-
annotated	Cj0226	argB	282	acetylglutamate kinase	yes	4	yes	8	no	-
annotated	Cj0227	argD	396	acetylornithine aminotransferase	yes	6	yes	2	no	-
annotated	Cj0228c	pcm	210	protein-L-isoaspartate O-methyltransferase	yes	8	yes	6	yes	10
annotated	Cj0229	Cj0229	183	acetyltransferase	yes	7	yes	4	yes	7
annotated	Cj0230c	Cj0230c	458	nicotinate phosphoribosyltransferase	yes	14	yes	15	yes	8
annotated	Cj0231c	nrdF	341	ribonucleotide-diphosphate reductase subunit beta	yes	10	yes	9	yes	22
annotated	Cj0232c	Cj0232c	137	integral membrane protein	no	-	no	-	no	-
annotated	Cj0233c	pyrE	203	orotate phosphoribosyltransferase	yes	7	yes	6	yes	14
annotated	Cj0234c	frr	188	ribosome recycling factor	yes	6	yes	9	yes	10
annotated	Cj0235c	secG	124	preprotein translocase subunit SecG	no	-	no	-	no	-
annotated	Cj0236c	Cj0236c	232	integral membrane protein	no	-	no	-	no	-
annotated	Cj0237	cynT	212	carbonic anyhydrase	yes	7	yes	5	yes	8
annotated	Cj0238	mscS	628	mechanosensitive ion channel family protein	yes	3	yes	4	no	-
annotated	Cj0239c	Cj0239c	324	NifU protein	yes	20	yes	13	yes	22
annotated	Cj0240c	iscS	394	cysteine desulfurase	yes	20	yes	12	yes	11
annotated	Cj0241c	Cj0241c	134	iron-binding protein	no	-	no	-	no	-
annotated	Cj0243c	Cj0243c	389	hypothetical protein	yes	2	no	-	no	-
annotated	Cj0244	rpmI	64	50S ribosomal protein L35	no	-	no	-	no	-
annotated	Cj0245	rplT	118	50S ribosomal protein L20	yes	3	yes	2	yes	2
annotated	Cj0248	Cj0248	286	hypothetical protein	yes	11	yes	13	yes	20
annotated	Cj0249	Cj0249	160	hypothetical protein	no	-	no	-	no	-
annotated	Cj0250c	Cj0250c	437	MFS transport protein	no	-	no	-	no	-
annotated	Cj0251c	Cj0251c	52	highly acidic protein	no	-	no	-	no	-
annotated	Cj0252	moaC	158	molybdenum cofactor biosynthesis protein MoaC	no	-	no	-	no	-
annotated	Cj0253	Cj0253	88	hypothetical protein	yes	1	yes	1	no	-
annotated	Cj0254	Cj0254	387	hypothetical protein	yes	9	yes	9	yes	6
annotated	Cj0255c	exoA	253	exodeoxyribonuclease	yes	8	yes	8	yes	2
annotated	Cj0256	Cj0256	513	sulfatase family protein	yes	2	yes	4	yes	2
annotated	Cj0257	dgkA	119	diacylglycerol kinase	no	-	no	-	no	-
annotated	Cj0258	arsR	82	ArsR family transcriptional regulator	no	-	no	-	no	-
annotated	Cj0259	pyrC	336	dihydroorotase	yes	7	yes	9	yes	13
annotated	Cj0260c	Cj0260c	72	hypothetical protein	no	-	no	-	no	-
annotated	Cj0261c	Cj0261c	240	SAM-dependent methyltransferase	yes	12	yes	12	yes	8
annotated	Cj0262c	Cj0262c	666	methyl-accepting chemotaxis signal transduction protein	yes	15	yes	13	yes	9
annotated	Cj0263	Cj0263	292	zinc transporter ZupT	no	-	no	-	no	-
annotated	Cj0264c	Cj0264c	839	molybdopterin containing oxidoreductase	yes	22	yes	12	yes	19
annotated	Cj0265c	Cj0265c	192	cytochrome C-type heme-binding protein	yes	2	yes	2	no	-
annotated	Cj0266c	Cj0266c	170	integral membrane protein	no	-	no	-	no	-
annotated	Cj0267c	Cj0267c	177	integral membrane protein	no	-	no	-	no	-
annotated	Cj0268c	Cj0268c	363	transmembrane protein	yes	8	yes	6	yes	4
annotated	Cj0269c	ilvE	305	branched-chain amino acid aminotransferase	yes	13	yes	9	yes	14
annotated	Cj0270	Cj0270	69	tautomerase family protein	no	-	no	-	no	-
annotated	Cj0271	Cj0271	152	bacterioferritin comigratory protein	yes	7	yes	10	yes	4
annotated	Cj0272	Cj0272	364	hypothetical protein	yes	2	yes	2	no	-
annotated	Cj0273	fabZ	147	3-hydroxyacyl-ACP dehydratase	yes	2	yes	3	yes	2
annotated	Cj0274	lpxA	264	UDP-N-acetylglucosamine acyltransferase	yes	7	yes	8	yes	8
annotated	Cj0275	clpX	418	ATP-dependent protease ATP-binding subunit ClpX	yes	15	yes	9	yes	15
annotated	Cj0276	mreB	347	rod shape-determining protein MreB	yes	17	yes	15	yes	8
annotated	Cj0277	mreC	250	rod shape-determining protein MreC	yes	4	yes	2	no	-
annotated	Cj0279	carB	1090	carbamoyl phosphate synthase large subunit	yes	22	yes	12	yes	39
annotated	Cj0280	Cj0280	141	hypothetical protein	no	-	yes	2	no	-
annotated	Cj0281c	tal	326	transaldolase	yes	22	yes	10	yes	16
annotated	Cj0282c	serB	208	phosphoserine phosphatase	yes	9	yes	5	yes	5
annotated	Cj0283c	cheW	174	chemotaxis protein	yes	6	yes	6	yes	2
annotated	Cj0284c	cheA	770	chemotaxis histidine kinase	yes	21	yes	12	yes	18
annotated	Cj0285c	cheV	319	chemotaxis protein	yes	21	yes	18	yes	12
annotated	Cj0286c	Cj0286c	206	hypothetical protein	no	-	no	-	no	-
annotated	Cj0287c	greA	162	transcription elongation factor GreA	yes	9	yes	11	yes	7
annotated	Cj0288c	lpxB	365	lipid-A-disaccharide synthase	yes	2	yes	2	yes	4
annotated	Cj0289c	peb3	251	major antigenic peptide PEB3	yes	12	yes	9	yes	21
annotated	Cj0293	surE	259	stationary phase survival protein SurE	yes	2	no	-	no	-
annotated	Cj0294	moeB/thiF	220	MoeB/ThiF family protein	yes	2	yes	3	no	-
annotated	Cj0295	Cj0295	153	acetyltransferase	no	-	no	-	no	-
annotated	Cj0296c	panD	127	aspartate alpha-decarboxylase	yes	2	yes	4	no	-
annotated	Cj0297c	panC	283	pantoate--beta-alanine ligase	yes	10	yes	9	yes	9
annotated	Cj0298c	panB	275	3-methyl-2-oxobutanoate hydroxymethyltransferase	yes	9	yes	7	yes	12
annotated	Cj0299	Cj0299	258	beta-lactamase	yes	5	yes	5	no	-
annotated	Cj0300c	modC	295	molybdenum transport ATP-binding protein	no	-	no	-	no	-
annotated	Cj0301c	modB	225	molybdenum transport system permease	no	-	no	-	no	-
annotated	Cj0302c	Cj0302c	134	molybdenum-pterin-binding protein	no	-	no	-	no	-
annotated	Cj0303c	modA	250	molybdate-binding lipoprotein	yes	13	yes	9	yes	16
annotated	Cj0304c	bioC	229	biotin synthesis protein	yes	2	no	-	yes	2
annotated	Cj0305c	Cj0305c	204	hypothetical protein	no	-	no	-	yes	2
annotated	Cj0306c	bioF	381	8-amino-7-oxononanoate synthase	yes	3	yes	3	no	-
annotated	Cj0307	bioA	428	adenosylmethionine-8-amino-7-oxononanoate aminotransferase	yes	9	yes	7	yes	6
annotated	Cj0308c	bioD	202	dethiobiotin synthetase	yes	5	yes	5	yes	4
annotated	Cj0309c	Cj0309c	105	efflux protein	no	-	no	-	no	-
annotated	Cj0310c	Cj0310c	113	efflux protein	no	-	no	-	no	-
annotated	Cj0311	Cj0311	179	50S ribosomal protein L25	yes	9	yes	8	yes	12
annotated	Cj0312	pth	182	peptidyl-tRNA hydrolase	yes	7	yes	4	no	-
annotated	Cj0313	Cj0313	353	integral membrane protein	no	-	no	-	no	-
annotated	Cj0314	lysA	403	diaminopimelate decarboxylase	yes	8	yes	8	yes	12
annotated	Cj0315	Cj0315	256	HAD-superfamily hydrolase	yes	7	yes	6	yes	2
annotated	Cj0316	pheA	358	bifunctional chorismate mutase/prephenate dehydratase	yes	10	yes	7	yes	11
annotated	Cj0317	hisC	365	histidinol-phosphate aminotransferase	yes	13	yes	12	yes	20
annotated	Cj0318	fliF	561	flagellar MS-ring protein	yes	2	yes	2	no	-
annotated	Cj0319	fliG	343	flagellar motor switch protein G	no	-	yes	4	no	-
annotated	Cj0320	fliH	277	flagellar assembly protein H	yes	7	yes	10	no	-
annotated	Cj0321	dxs	616	1-deoxy-D-xylulose-5-phosphate synthase	yes	6	yes	6	yes	9
annotated	Cj0322	perR	137	peroxide stress regulator	no	-	yes	2	no	-
annotated	Cj0323	Cj0323	399	hypothetical protein	no	-	yes	3	no	-
annotated	Cj0324	ubiE	236	ubiquinone/menaquinone biosynthesis methyltransferase	yes	3	yes	3	yes	2
annotated	Cj0325	xseA	388	exodeoxyribonuclease VII large subunit	yes	4	yes	5	yes	3
annotated	Cj0326	serC	359	phosphoserine aminotransferase	yes	21	yes	16	yes	24
annotated	Cj0327	Cj0327	117	endoribonuclease L-PSP family protein	no	-	yes	4	no	-
annotated	Cj0328c	fabH	325	3-oxoacyl-ACP synthase	yes	11	yes	9	yes	6
annotated	Cj0329c	plsX	329	glycerol-3-phosphate acyltransferase PlsX	yes	3	yes	4	no	-
annotated	Cj0330c	rpmF	49	50S ribosomal protein L32	no	-	no	-	no	-
annotated	Cj0331c	Cj0331c	118	hypothetical protein	no	-	no	-	yes	2
annotated	Cj0332c	ndk	138	nucleoside diphosphate kinase	yes	8	yes	6	yes	6
annotated	Cj0333c	fdxA	95	ferredoxin	yes	2	yes	3	yes	4
annotated	Cj0334	ahpC	199	alkyl hydroperoxide reductase	yes	14	yes	12	yes	20
annotated	Cj0335	flhB	363	flagellar biosynthesis protein FlhB	no	-	no	-	no	-
annotated	Cj0336c	motB	248	flagellar motor protein MotB	no	-	yes	4	no	-
annotated	Cj0337c	motA	259	flagellar motor protein MotA	no	-	yes	2	no	-
annotated	Cj0338c	polA	880	DNA polymerase I	yes	10	yes	15	yes	9
annotated	Cj0339	Cj0339	454	MFS transport protein	no	-	no	-	no	-
annotated	Cj0340	Cj0340	336	nucleoside hydrolase	yes	6	yes	4	yes	4
annotated	Cj0341c	Cj0341c	148	integral membrane protein	no	-	no	-	no	-
annotated	Cj0342c	uvrA	942	excinuclease ABC subunit A	yes	13	yes	13	yes	10
annotated	Cj0343c	Cj0343c	262	integral membrane protein	no	-	no	-	no	-
annotated	Cj0344	Cj0344	42	hypothetical protein	no	-	no	-	no	-
annotated	Cj0345	trpE	417	anthranilate synthase subunit I	yes	7	yes	6	yes	4
annotated	Cj0346	trpD	534	anthranilate synthase subunit II	yes	6	yes	4	yes	2
annotated	Cj0347	trpF	200	N-(5′-phosphoribosyl)anthranilate isomerase	yes	2	yes	3	no	-
annotated	Cj0348	trpB	393	tryptophan synthase subunit beta	yes	7	yes	3	yes	2
annotated	Cj0349	trpA	250	tryptophan synthase subunit alpha	yes	3	yes	4	yes	2
annotated	Cj0350	Cj0350	141	hypothetical protein	yes	6	yes	10	yes	4
annotated	Cj0351	fliN	103	flagellar motor switch protein	no	-	no	-	no	-
annotated	Cj0352	Cj0352	266	transmembrane protein	no	-	yes	3	no	-
annotated	Cj0353c	Cj0353c	487	phosphatase	yes	5	yes	2	no	-
annotated	Cj0354c	fdxB	82	ferredoxin	no	-	no	-	no	-
annotated	Cj0355c	Cj0355c	224	two-component regulator	yes	18	yes	11	yes	14
annotated	Cj0356c	folB	106	dihydroneopterin aldolase	no	-	yes	2	no	-
annotated	Cj0357c	Cj0357c	203	glycerol-3-phosphate acyltransferase PlsY	no	-	no	-	no	-
annotated	Cj0358	Cj0358	342	cytochrome C551 peroxidase	yes	31	yes	14	yes	28
annotated	Cj0360	glmM	446	phosphoglucosamine mutase	yes	9	yes	3	yes	7
annotated	Cj0361	lspA	157	lipoprotein signal peptidase	no	-	no	-	no	-
annotated	Cj0362	Cj0362	151	integral membrane protein	no	-	no	-	no	-
annotated	Cj0363c	Cj0363c	449	coproporphyrinogen III oxidase	yes	7	yes	8	yes	3
annotated	Cj0364	Cj0364	84	hypothetical protein	no	-	yes	7	yes	2
annotated	Cj0365c	cmeC	493	outer membrane channel protein CmeC	yes	4	yes	9	yes	3
annotated	Cj0366c	cmeB	1041	inner membrane efflux transporter CmeB	yes	4	yes	2	yes	2
annotated	Cj0367c	cmeA	368	fusion protein CmeA	yes	7	yes	4	yes	2
annotated	Cj0368c	cmeR	211	transcriptional regulator CmeR	yes	4	yes	4	yes	4
annotated	Cj0369c	Cj0369c	459	ferredoxin domain-containing integral membrane protein	no	-	yes	2	yes	2
annotated	Cj0370	rpsU	71	30S ribosomal protein S21	yes	4	yes	3	no	-
annotated	Cj0371	Cj0371	202	hypothetical protein	yes	2	yes	2	yes	3
annotated	Cj0372	Cj0372	390	glutathionylspermidine synthase	yes	4	yes	2	yes	8
annotated	Cj0373	Cj0373	312	2-hydroxyacid dehydrogenase	yes	21	yes	19	yes	15
annotated	Cj0374	Cj0374	164	nucleotide-binding protein	yes	8	yes	6	no	-
annotated	Cj0375	Cj0375	159	lipoprotein	no	-	yes	2	no	-
annotated	Cj0376	Cj0376	275	hypothetical protein	yes	5	yes	5	yes	10
annotated	Cj0377	Cj0377	571	AAA ATPase	yes	2	yes	3	yes	3
annotated	Cj0378c	Cj0378c	180	ferric reductase-like transmembrane protein	no	-	no	-	no	-
annotated	Cj0379c	Cj0379c	298	sulfite oxidase subunit YedY	yes	8	yes	6	yes	14
annotated	Cj0380c	Cj0380c	262	hypothetical protein	no	-	yes	2	no	-
annotated	Cj0381c	pyrF	280	orotidine 5′-phosphate decarboxylase	yes	8	yes	9	yes	7
annotated	Cj0382c	nusB	133	transcription antitermination protein NusB	no	-	no	-	no	-
annotated	Cj0383c	ribH	155	6,7-dimethyl-8-ribityllumazine synthase	no	-	no	-	no	-
annotated	Cj0384c	kdsA	272	2-dehydro-3-deoxyphosphooctonate aldolase	yes	13	yes	11	yes	17
annotated	Cj0385c	Cj0385c	311	integral membrane protein	no	-	no	-	no	-
annotated	Cj0386	engA	461	GTP-binding protein EngA	yes	13	yes	8	yes	5
annotated	Cj0387	aroK	166	shikimate kinase	yes	7	yes	4	yes	3
annotated	Cj0388	trpS	320	tryptophanyl-tRNA synthetase	yes	5	yes	12	yes	16
annotated	Cj0389	serS	412	seryl-tRNA synthetase	yes	22	yes	17	yes	19
annotated	Cj0390	Cj0390	821	transmembrane protein	no	-	no	-	no	-
annotated	Cj0391c	Cj0391c	212	hypothetical protein	yes	4	yes	3	yes	5
annotated	Cj0392c	pyk	481	pyruvate kinase	yes	25	yes	20	yes	19
annotated	Cj0393c	mqo	449	malate:quinone oxidoreductase	yes	20	yes	10	yes	30
annotated	Cj0394c	Cj0394c	210	pantothenate kinase	yes	4	yes	2	yes	7
annotated	Cj0395c	Cj0395c	97	hypothetical protein	no	-	no	-	no	-
annotated	Cj0396c	Cj0396c	333	lipoprotein	yes	5	yes	4	yes	5
annotated	Cj0397c	Cj0397c	193	hypothetical protein	no	-	yes	5	no	-
annotated	Cj0398	gatC	95	glutamyl-tRNA(Gln) amidotransferase subunit C	no	-	yes	2	no	-
annotated	Cj0399	Cj0399	188	colicin V production protein	no	-	no	-	no	-
annotated	Cj0400	fur	158	ferric uptake regulator	yes	3	yes	2	yes	2
annotated	Cj0401	lysS	502	lysyl-tRNA synthetase	yes	17	yes	10	yes	21
annotated	Cj0402	glyA	415	serine hydroxymethyltransferase	yes	26	yes	18	yes	42
annotated	Cj0403	Cj0403	182	hypothetical protein	no	-	no	-	no	-
annotated	Cj0404	Cj0404	279	transmembrane protein	yes	2	yes	2	no	-
annotated	Cj0405	aroE	263	shikimate 5-dehydrogenase	yes	6	yes	6	no	-
annotated	Cj0406c	Cj0406c	300	lipoprotein	yes	11	yes	13	yes	8
annotated	Cj0407	lgt	272	prolipoprotein diacylglyceryl transferase	no	-	no	-	no	-
annotated	Cj0408	frdC	261	fumarate reductase cytochrome B subunit	yes	2	no	-	no	-
annotated	Cj0409	frdA	664	fumarate reductase flavoprotein subunit	yes	28	yes	21	yes	27
annotated	Cj0410	frdB	242	fumarate reductase iron-sulfur subunit	yes	11	yes	9	yes	16
annotated	Cj0411	Cj0411	729	ATP/GTP binding protein	yes	5	yes	11	no	-
annotated	Cj0412	Cj0412	610	ATP/GTP binding protein	yes	6	yes	5	no	-
annotated	Cj0413	Cj0413	235	hypothetical protein	yes	8	yes	8	yes	13
annotated	Cj0414	Cj0414	243	oxidoreductase subunit	yes	9	yes	8	yes	9
annotated	Cj0415	Cj0415	574	GMC oxidoreductase subunit	yes	17	yes	16	yes	30
annotated	Cj0416	Cj0416	33	hypothetical protein	no	-	no	-	no	-
annotated	Cj0417	Cj0417	49	hypothetical protein	no	-	no	-	no	-
annotated	Cj0418c	Cj0418c	235	hypothetical protein	no	-	yes	3	no	-
annotated	Cj0419	Cj0419	121	histidine triad (HIT) family protein	no	-	yes	3	no	-
annotated	Cj0420	Cj0420	191	hypothetical protein	yes	27	yes	18	yes	13
annotated	Cj0421c	Cj0421c	319	integral membrane protein	no	-	no	-	no	-
annotated	Cj0422c	Cj0422c	70	H-T-H containing protein	no	-	no	-	no	-
annotated	Cj0423	Cj0423	76	integral membrane protein	no	-	no	-	no	-
annotated	Cj0424	Cj0424	211	acidic periplasmic protein	no	-	no	-	no	-
annotated	Cj0425	Cj0425	139	hypothetical protein	no	-	no	-	no	-
annotated	Cj0426	Cj0426	526	ABC transporter ATP-binding protein	yes	14	yes	14	yes	10
annotated	Cj0427	Cj0427	112	hypothetical protein	no	-	yes	3	yes	8
annotated	Cj0428	Cj0428	128	hypothetical protein	no	-	no	-	no	-
annotated	Cj0429c	Cj0429c	195	hypothetical protein	yes	8	yes	4	no	-
annotated	Cj0430	Cj0430	409	integral membrane protein	no	-	no	-	no	-
annotated	Cj0431	Cj0431	205	ATP/GTP-binding protein	no	-	no	-	no	-
annotated	Cj0432c	murD	403	UDP-N-acetylmuramoyl-L-alanyl-D-glutamate synthetase	yes	6	yes	5	yes	10
annotated	Cj0433c	mraY	354	phospho-N-acetylmuramoyl-pentapeptide-transferase	no	-	no	-	no	-
annotated	Cj0434	pgm	493	phosphoglyceromutase	yes	28	yes	21	yes	43
annotated	Cj0435	fabG	248	3-ketoacyl-ACP reductase	yes	11	yes	8	yes	17
annotated	Cj0436	Cj0436	137	pyridoxamine 5′-phosphate oxidase	yes	8	yes	8	yes	4
annotated	Cj0437	sdhA	612	succinate dehydrogenase flavoprotein subunit	yes	20	yes	13	yes	37
annotated	Cj0438	sdhB	322	succinate dehydrogenase iron-sulfur protein	yes	13	yes	14	yes	20
annotated	Cj0439	sdhC	286	succinate dehydrogenase subunit C	yes	11	yes	11	yes	19
annotated	Cj0440c	Cj0440c	223	transcriptional regulator	yes	7	yes	10	yes	13
annotated	Cj0441	acpP	78	acyl carrier protein	yes	1	yes	6	yes	3
annotated	Cj0442	fabF	405	3-oxoacyl-ACP synthase	yes	18	yes	13	yes	15
annotated	Cj0443	accA	313	acetyl-CoA carboxylase carboxyltransferase subunit alpha	yes	7	yes	9	yes	6
annotated	Cj0447	Cj0447	199	NUDIX hydrolase family protein	yes	3	yes	8	yes	9
annotated	Cj0448c	Cj0448c	366	MCP-type signal transduction protein	yes	25	yes	16	yes	33
annotated	Cj0449c	Cj0449c	72	hypothetical protein	yes	1	yes	8	no	-
annotated	Cj0450c	rpmB	65	50S ribosomal protein L28	yes	3	yes	1	no	-
annotated	Cj0451	rep	216	ribulose-phosphate 3-epimerase	no	-	no	-	no	-
annotated	Cj0452	dnaQ	254	DNA polymerase III subunit epsilon	yes	5	yes	7	yes	2
annotated	Cj0453	thiC	431	thiamine biosynthesis protein ThiC	yes	17	yes	6	yes	3
annotated	Cj0454c	Cj0454c	190	hypothetical protein	no	-	no	-	no	-
annotated	Cj0456c	Cj0456c	320	hypothetical protein	no	-	no	-	no	-
annotated	Cj0457c	Cj0457c	210	lipoprotein	no	-	no	-	no	-
annotated	Cj0458c	miaB	434	tRNA-2-methylthio-N(6)-dimethylallyladenosine synthase	yes	18	yes	11	yes	8
annotated	Cj0459c	Cj0459c	89	hypothetical protein	no	-	yes	1	no	-
annotated	Cj0460	nusA	363	transcription elongation factor NusA	yes	15	yes	10	yes	5
annotated	Cj0461c	Cj0461c	396	MFS transport protein	no	-	no	-	no	-
annotated	Cj0462	Cj0462	349	hypothetical protein	yes	13	yes	11	yes	16
annotated	Cj0463	Cj0463	407	zinc protease-like protein	yes	13	yes	6	yes	7
annotated	Cj0464	recG	608	ATP-dependent DNA helicase RecG	yes	2	no	-	no	-
annotated	Cj0465c	ctb	128	hypothetical protein	yes	2	yes	3	no	-
annotated	Cj0466	nssR	199	transcriptional regulator	yes	3	no	-	no	-
annotated	Cj0467	Cj0467	234	amino acid ABC transporter integral membrane protein	no	-	no	-	no	-
annotated	Cj0468	Cj0468	219	amino acid ABC transporter integral membrane protein	no	-	no	-	no	-
annotated	Cj0469	Cj0469	254	amino acid ABC transporter ATP-binding protein	no	-	no	-	yes	2
annotated	Cj0470	tuf	400	elongation factor Tu	yes	40	yes	23	yes	56
annotated	Cj0471	rpmG	53	50S ribosomal protein L33	yes	1	yes	2	yes	1
annotated	Cj0472	secE	60	preprotein translocase subunit SecE	no	-	no	-	no	-
annotated	Cj0473	nusG	178	transcription antitermination protein NusG	yes	9	yes	7	yes	5
annotated	Cj0474	rplK	142	50S ribosomal protein L11	yes	2	yes	3	yes	4
annotated	Cj0475	rplA	234	50S ribosomal protein L1	yes	16	yes	11	yes	11
annotated	Cj0476	rplJ	160	50S ribosomal protein L10	yes	8	yes	5	no	-
annotated	Cj0477	rplL	126	50S ribosomal protein L7/L12	yes	7	yes	7	yes	3
annotated	Cj0478	rpoB	1379	DNA-directed RNA polymerase subunit beta	yes	47	yes	21	yes	59
annotated	Cj0479	rpoC	1518	DNA-directed RNA polymerase subunit beta'	yes	48	yes	14	yes	54
annotated	Cj0480c	Cj0480c	254	transcriptional regulator	no	-	yes	3	no	-
annotated	Cj0481	dapA	303	dihydrodipicolinate synthase	yes	3	yes	5	yes	8
annotated	Cj0482*	uxaA'	88	altronate hydrolase	no	-	no	-	yes	1
annotated	Cj0483*	uxaA'	391	altronate hydrolase	no	-	no	-	no	-
annotated	Cj0485	Cj0485	263	short chain dehydrogenase	yes	7	yes	5	yes	5
annotated	Cj0486	Cj0486	419	sugar transporter	no	-	no	-	no	-
annotated	Cj0487	Cj0487	257	amidohydrolase	no	-	no	-	no	-
annotated	Cj0488	Cj0488	106	hypothetical protein	no	-	no	-	no	-
annotated	Cj0491	rpsL	129	30S ribosomal protein S12	yes	4	yes	2	no	-
annotated	Cj0492	rpsG	157	30S ribosomal protein S7	yes	12	yes	6	yes	7
annotated	Cj0493	fusA	692	elongation factor G	yes	54	yes	32	yes	48
annotated	Cj0494	Cj0494	50	exporting protein	no	-	no	-	no	-
annotated	Cj0495	Cj0495	234	methyltransferase domain-containing protein	no	-	no	-	no	-
annotated	Cj0496	Cj0496	125	hypothetical protein	no	-	no	-	no	-
annotated	Cj0497	Cj0497	426	lipoprotein	yes	4	yes	4	yes	4
annotated	Cj0498	trpC	259	Indole-3-glycerol phosphate synthase	yes	9	yes	7	yes	4
annotated	Cj0499	Cj0499	162	histidine triad (HIT) family protein	yes	4	yes	3	no	-
annotated	Cj0500	Cj0500	333	tRNA 2-selenouridine synthase	yes	2	yes	4	no	-
annotated	Cj0503c	hemH	304	ferrochelatase	no	-	yes	3	no	-
annotated	Cj0504c	Cj0504c	289	oxidoreductase	yes	11	yes	7	yes	12
annotated	Cj0505c	Cj0505c	358	DegT family aminotransferase	yes	14	yes	8	yes	21
annotated	Cj0506	alaS	843	alanyl-tRNA synthetase	yes	27	yes	14	yes	14
annotated	Cj0507	maf	184	Maf-like protein	yes	4	yes	6	yes	5
annotated	Cj0508	pbpA	644	penicillin-binding protein	no	-	yes	2	no	-
annotated	Cj0509c	clpB	858	ATP-dependent Clp protease ATP-binding subunit	yes	24	yes	20	yes	8
annotated	Cj0510c	Cj0510c	97	hypothetical protein	no	-	no	-	no	-
annotated	Cj0511	Cj0511	445	protease	yes	19	yes	8	yes	10
annotated	Cj0512	purC	237	phosphoribosylaminoimidazolesuccinocarboxamide synthase	yes	15	yes	14	yes	15
annotated	Cj0513	purS	82	phosphoribosylformylglycinamidine synthase	yes	1	yes	2	no	-
annotated	Cj0514	purQ	224	phosphoribosylformylglycinamidine synthase I	yes	7	yes	7	yes	4
annotated	Cj0515	Cj0515	399	hypothetical protein	no	-	yes	3	no	-
annotated	Cj0516	plsC	231	1-acyl-SN-glycerol-3-phosphate acyltransferase	no	-	no	-	no	-
annotated	Cj0517	crcB	123	camphor resistance protein CrcB	no	-	no	-	no	-
annotated	Cj0518	htpG	609	heat shock protein 90	yes	23	yes	28	yes	50
annotated	Cj0519	Cj0519	106	rhodanese-like domain-containing protein	no	-	yes	3	yes	2
annotated	Cj0520	Cj0520	145	hypothetical protein	no	-	no	-	no	-
annotated	Cj0525c	pbpB	603	penicillin-binding protein	no	-	yes	2	no	-
annotated	Cj0526c	fliE	99	flagellar hook-basal body protein FliE	no	-	yes	3	no	-
annotated	Cj0527c	flgC	165	flagellar basal body rod protein FlgC	no	-	no	-	no	-
annotated	Cj0528c	flgB	144	flagellar basal body rod protein FlgB	no	-	no	-	no	-
annotated	Cj0529c	Cj0529c	334	aminodeoxychorismate lyase family protein	no	-	yes	2	no	-
annotated	Cj0530	Cj0530	857	hypothetical protein	no	-	yes	2	no	-
annotated	Cj0531	icd	735	isocitrate dehydrogenase	yes	54	yes	36	yes	60
annotated	Cj0532	mdh	301	malate dehydrogenase	yes	6	yes	7	yes	9
annotated	Cj0533	sucC	388	succinyl-CoA synthetase subunit beta	yes	32	yes	25	yes	55
annotated	Cj0534	sucD	290	succinyl-CoA synthetase subunit alpha	yes	18	yes	14	yes	26
annotated	Cj0535	oorD	104	2-oxoglutarate-acceptor oxidoreductase subunit OorD	no	-	yes	2	no	-
annotated	Cj0536	oorA	375	2-oxoglutarate-acceptor oxidoreductase subunit OorA	yes	18	yes	11	yes	33
annotated	Cj0537	oorB	282	2-oxoglutarate-acceptor oxidoreductase subunit OorB	yes	20	yes	14	yes	19
annotated	Cj0538	oorC	186	2-oxoglutarate-acceptor oxidoreductase subunit OorC	yes	10	yes	8	yes	13
annotated	Cj0539	Cj0539	88	hypothetical protein	no	-	yes	3	no	-
annotated	Cj0540	Cj0540	179	exporting protein	no	-	yes	2	no	-
annotated	Cj0541	Cj0541	298	polyprenyl synthetase	yes	10	yes	7	yes	6
annotated	Cj0542	hemA	433	glutamyl-tRNA reductase	yes	7	yes	4	no	-
annotated	Cj0543	proS	570	prolyl-tRNA synthetase	yes	15	yes	14	yes	19
annotated	Cj0544	Cj0544	130	integral memnbrane protein	no	-	no	-	no	-
annotated	Cj0545	hemC	308	porphobilinogen deaminase	yes	22	yes	13	yes	23
annotated	Cj0546	ubiD	601	3-octaprenyl-4-hydroxybenzoate carboxy-lyase	yes	5	yes	7	yes	9
annotated	Cj0547	flaG	122	flagellar protein FlaG	yes	7	yes	8	yes	2
annotated	Cj0548	fliD	643	flagellar capping protein	yes	17	yes	15	yes	25
annotated	Cj0549	fliS	129	flagellar protein FliS	no	-	yes	2	no	-
annotated	Cj0550	Cj0550	92	hypothetical protein	no	-	yes	1	no	-
annotated	Cj0551	efp	190	elongation factor P	yes	10	yes	10	yes	9
annotated	Cj0552	Cj0552	231	hypothetical protein	no	-	no	-	no	-
annotated	Cj0553	Cj0553	318	integral membrane protein	no	-	no	-	no	-
annotated	Cj0554	Cj0554	335	hypothetical protein	yes	16	yes	16	yes	22
annotated	Cj0555	Cj0555	431	dicarboxylate carrier protein MatC	no	-	no	-	no	-
annotated	Cj0556	Cj0556	266	amidohydrolase family protein	yes	6	yes	8	yes	7
annotated	Cj0557c	Cj0557c	362	integral membrane protein	no	-	no	-	no	-
annotated	Cj0558c	proA	411	gamma-glutamyl phosphate reductase	yes	11	yes	10	yes	10
annotated	Cj0559	Cj0559	312	pyridine nucleotide-disulfide oxidoreductase	yes	29	yes	23	yes	32
annotated	Cj0560	Cj0560	443	MATE family transport protein	no	-	no	-	no	-
annotated	Cj0561c	Cj0561c	310	hypothetical protein	no	-	yes	4	no	-
annotated	Cj0562	dnaB	459	replicative DNA helicase	yes	11	yes	5	yes	6
annotated	Cj0563	Cj0563	201	hypothetical protein	no	-	no	-	no	-
annotated	Cj0564	Cj0564	69	integral membrane protein	no	-	no	-	no	-
annotated	Cj0566	Cj0566	489	hypothetical protein	no	-	no	-	no	-
annotated	Cj0567	Cj0567	38	hypothetical protein	no	-	no	-	no	-
annotated	Cj0570	Cj0570	356	ATP/GTP binding protein	no	-	no	-	no	-
annotated	Cj0571	Cj0571	291	transcriptional regulator	no	-	no	-	no	-
annotated	Cj0572	ribA	340	3,4-dihydroxy-2-butanone-4-phosphate synthase	yes	23	yes	21	yes	24
annotated	Cj0573	Cj0573	148	GatB/Yqey family protein	no	-	yes	4	no	-
annotated	Cj0574	ilvI	567	acetolactate synthase 3 catalytic subunit	yes	8	yes	4	yes	14
annotated	Cj0575	ilvH	155	acetolactate synthase 3 regulatory subunit	yes	4	yes	5	yes	4
annotated	Cj0576	lpxD	322	UDP-3-O-acylglucosamine N-acyltransferase	yes	11	yes	8	yes	6
annotated	Cj0577c	queA	343	S-adenosylmethionine--tRNA ribosyltransferase-isomerase	yes	5	yes	3	yes	5
annotated	Cj0578c	tatC	246	Sec-independent protein translocase	no	-	no	-	no	-
annotated	Cj0579c	tatB	139	Sec-independent translocase	no	-	no	-	no	-
annotated	Cj0580c	Cj0580c	356	coproporphyrinogen III oxidase	no	-	no	-	no	-
annotated	Cj0581	Cj0581	157	dinucleoside polyphosphate hydrolase	no	-	no	-	no	-
annotated	Cj0582	lysC	401	aspartate kinase	yes	20	yes	13	yes	15
annotated	Cj0583	Cj0583	179	hypothetical protein	no	-	no	-	yes	2
annotated	Cj0584	Cj0584	200	DNA polymerase III subunit delta'	yes	3	yes	2	no	-
annotated	Cj0585	folP	381	dihydropteroate synthase	no	-	no	-	no	-
annotated	Cj0586	ligA	648	NAD-dependent DNA ligase LigA	yes	17	yes	14	yes	4
annotated	Cj0587	Cj0587	335	integral membrane protein	no	-	no	-	no	-
annotated	Cj0588	tlyA	254	hemolysin	no	-	yes	3	no	-
annotated	Cj0589	ribF	285	bifunctional riboflavin kinase/FMN adenylyltransferase	yes	4	yes	4	no	-
annotated	Cj0590	Cj0590	237	SAM-dependent methyltransferase	yes	5	yes	7	yes	2
annotated	Cj0591c	Cj0591c	74	lipoprotein	yes	1	yes	1	no	-
annotated	Cj0592c	Cj0592c	145	hypothetical protein	yes	2	no	-	no	-
annotated	Cj0593c	Cj0593c	211	integral membrane protein	no	-	no	-	no	-
annotated	Cj0594c	Cj0594c	217	DNA/RNA non-specific endonuclease	yes	7	yes	7	yes	5
annotated	Cj0595c	nth	209	endonuclease III	yes	6	yes	3	yes	3
annotated	Cj0596	peb4cbf2	274	major antigenic peptide PEB-cell binding factor	yes	24	yes	12	yes	14
annotated	Cj0597	fba	355	fructose-bisphosphate aldolase	yes	19	yes	13	yes	33
annotated	Cj0598	Cj0598	481	hypothetical protein	no	-	yes	4	no	-
annotated	Cj0599	Cj0599	318	OmpA family membrane protein	no	-	no	-	no	-
annotated	Cj0600	Cj0600	292	hypothetical protein	no	-	no	-	no	-
annotated	Cj0601c	Cj0601c	448	sodium-dependent transmembrane transport protein	no	-	no	-	no	-
annotated	Cj0602c	Cj0602c	223	MOSC-domain-containing protein	no	-	no	-	no	-
annotated	Cj0603c	dsbD	568	thiol:disulfide interchange protein	no	-	yes	2	no	-
annotated	Cj0604	Cj0604	294	polyphosphate kinase	yes	3	yes	4	yes	4
annotated	Cj0605	Cj0605	397	amidohydrolase	yes	8	yes	4	yes	9
annotated	Cj0606	Cj0606	391	secretion protein HlyD	no	-	yes	2	no	-
annotated	Cj0607	Cj0607	642	ABC transporter	yes	2	no	-	no	-
annotated	Cj0608	Cj0608	457	outer membrane efflux protein	no	-	no	-	no	-
annotated	Cj0609c	Cj0609c	393	hypothetical protein	yes	4	yes	4	no	-
annotated	Cj0610c	Cj0610c	337	hypothetical protein	no	-	no	-	no	-
annotated	Cj0611c	Cj0611c	459	acyltransferase family protein	no	-	no	-	no	-
annotated	Cj0612c	cft	168	ferritin	yes	6	yes	6	yes	13
annotated	Cj0613	pstS	332	phosphate-binding protein	yes	21	yes	21	yes	29
annotated	Cj0614	pstC	305	phosphate ABC transporter permease	no	-	no	-	no	-
annotated	Cj0615	pstA	363	phosphate ABC transporter permease	no	-	no	-	no	-
annotated	Cj0616	pstB	247	phosphate ABC transporter ATP-binding protein	no	-	no	-	no	-
annotated	Cj0619	Cj0619	439	MATE family transport protein	no	-	no	-	no	-
annotated	Cj0620	Cj0620	216	hypothetical protein	no	-	no	-	no	-
annotated	Cj0621	Cj0621	507	hypothetical protein	yes	12	yes	9	yes	20
annotated	Cj0622	hypF	730	carbamoyltransferase	no	-	yes	4	no	-
annotated	Cj0623	hypB	248	hydrogenase isoenzymes formation protein	yes	7	yes	7	yes	10
annotated	Cj0624	hypC	94	hydrogenase isoenzymes formation protein	no	-	yes	4	no	-
annotated	Cj0625	hypD	364	hydrogenase isoenzymes formation protein	yes	10	yes	8	yes	16
annotated	Cj0626	hypE	325	hydrogenase isoenzymes formation protein	yes	17	yes	9	yes	9
annotated	Cj0627	hypA	115	hydrogenase expression/formation protein	no	-	yes	2	no	-
annotated	Cj0628	capA	1145	Campylobacter adhesion protein	no	-	no	-	no	-
annotated	Cj0630c	Cj0630c	322	DNA polymerase III subunit delta	no	-	yes	2	yes	3
annotated	Cj0631c	Cj0631c	645	ribonuclease	yes	2	no	-	no	-
annotated	Cj0632	ilvC	341	ketol-acid reductoisomerase	yes	18	yes	13	yes	21
annotated	Cj0633	Cj0633	361	hypothetical protein	no	-	no	-	no	-
annotated	Cj0634	dprA	258	DNA processing protein A	yes	3	yes	2	no	-
annotated	Cj0635	Cj0635	128	Holliday junction resolvase-like protein	no	-	no	-	no	-
annotated	Cj0636**	Cj0636	280 (new 293)	NOL1/NOP2/sun family protein	yes	2	yes	5	no	-
annotated	Cj0637c	mrsA	166	methionine sulfoxide reductase A	yes	2	yes	4	yes	2
annotated	Cj0638c	ppa	173	inorganic pyrophosphatase	yes	7	yes	10	yes	11
annotated	Cj0639c	adk	193	adenylate kinase	yes	17	yes	15	yes	17
annotated	Cj0640c	aspS	584	aspartyl-tRNA synthetase	yes	21	yes	13	yes	18
annotated	Cj0641	pnk	287	NAD kinase	yes	3	yes	5	no	-
annotated	Cj0642	recN	508	DNA repair protein	yes	8	yes	6	no	-
annotated	Cj0643	cbrR	415	two-component response regulator	yes	16	yes	7	yes	14
annotated	Cj0644	tatD	272	TatD-related deoxyribonuclease	yes	9	yes	7	yes	5
annotated	Cj0645	Cj0645	373	transglycosylase	no	-	no	-	no	-
annotated	Cj0646	Cj0646	276	lipoprotein	yes	3	no	-	yes	3
annotated	Cj0647	Cj0647	163	HAD-superfamily hydrolase	no	-	yes	2	no	-
annotated	Cj0648	Cj0648	172	hypothetical protein	no	-	no	-	no	-
annotated	Cj0649	Cj0649	154	OstA family protein	no	-	no	-	yes	3
annotated	Cj0650	engB	199	ribosome biogenesis GTP-binding protein YsxC	no	-	yes	3	no	-
annotated	Cj0651	Cj0651	165	integral membrane protein	no	-	no	-	no	-
annotated	Cj0652	pbpC	602	penicillin-binding protein	no	-	yes	2	no	-
annotated	Cj0653c	Cj0653c	597	aminopeptidase	yes	11	yes	7	yes	4
annotated	Cj0659c	Cj0659c	183	hypothetical protein	no	-	no	-	no	-
annotated	Cj0660c	Cj0660c	369	transmembrane protein	no	-	no	-	no	-
annotated	Cj0661c	era	292	GTP-binding protein Era	yes	4	yes	4	yes	5
annotated	Cj0662c	hslU	440	ATP-dependent protease ATP-binding subunit HslU	yes	23	yes	18	yes	7
annotated	Cj0663c	hslV	181	ATP-dependent protease peptidase subunit	yes	6	yes	2	yes	4
annotated	Cj0664c	rplI	148	50S ribosomal protein L9	yes	5	yes	3	yes	3
annotated	Cj0665c	argG	407	argininosuccinate synthase	yes	23	yes	9	yes	43
annotated	Cj0667	Cj0667	82	S4 domain-containing protein	no	-	no	-	no	-
annotated	Cj0668	Cj0668	136	ATP/GTP-binding protein	yes	3	yes	3	no	-
annotated	Cj0669	Cj0669	243	ABC transporter ATP-binding protein	yes	6	yes	6	no	-
annotated	Cj0670	rpoN	417	RNA polymerase factor sigma-54	no	-	no	-	yes	2
annotated	Cj0671	dcuB	475	anaerobic C4-dicarboxylate transporter	no	-	no	-	no	-
annotated	Cj0672	Cj0672	63	hypothetical protein	no	-	no	-	no	-
annotated	Cj0677	kdpB	682	potassium-transporting ATPase subunit B	no	-	no	-	no	-
annotated	Cj0680c	uvrB	658	excinuclease ABC subunit B	yes	6	yes	10	yes	4
annotated	Cj0681	Cj0681	77	hypothetical protein	no	-	yes	3	no	-
annotated	Cj0682	Cj0682	81	hypothetical protein	yes	1	yes	2	no	-
annotated	Cj0683	Cj0683	146	hypothetical protein	no	-	no	-	no	-
annotated	Cj0684	priA	618	primosome assembly protein PriA	yes	3	yes	2	no	-
annotated	Cj0685c	cipA	451	invasion protein CipA	no	-	no	-	no	-
annotated	Cj0686	ispG	358	4-hydroxy-3-methylbut-2-en-1-yl diphosphate synthase	yes	16	yes	13	yes	8
annotated	Cj0687c	flgH	233	flagellar basal body L-ring protein	no	-	no	-	no	-
annotated	Cj0688	pta	502	phosphate acetyltransferase	yes	27	yes	20	yes	39
annotated	Cj0689	ackA	397	acetate kinase	yes	37	yes	19	yes	35
annotated	Cj0690c	Cj0690c	1251	restriction/modification enzyme	yes	8	yes	3	yes	6
annotated	Cj0691	Cj0691	164	hypothetical protein	no	-	yes	2	no	-
annotated	Cj0692c	Cj0692c	313	hypothetical protein	no	-	no	-	no	-
annotated	Cj0693c	mraW	313	S-adenosyl-methyltransferase MraW	yes	6	yes	5	no	-
annotated	Cj0694	Cj0694	497	hypothetical protein	yes	6	yes	6	yes	2
annotated	Cj0695	ftsA	463	cell division protein FtsA	yes	16	yes	11	yes	8
annotated	Cj0696	ftsZ	371	cell division protein FtsZ	yes	8	yes	8	yes	5
annotated	Cj0697	flgG2	271	flagellar basal-body rod protein	no	-	no	-	no	-
annotated	Cj0698	flgG	264	flagellar basal body rod protein FlgG	no	-	no	-	no	-
annotated	Cj0699c	glnA	477	glutamine synthetase	yes	13	yes	10	yes	34
annotated	Cj0700	Cj0700	232	hypothetical protein	yes	4	yes	7	no	-
annotated	Cj0701	Cj0701	418	protease	yes	18	yes	12	yes	12
annotated	Cj0702	purE	165	phosphoribosylaminoimidazole carboxylase catalytic subunit	yes	3	yes	3	yes	8
annotated	Cj0703	Cj0703	179	hypothetical protein	yes	2	yes	5	no	-
annotated	Cj0704	glyQ	288	glycyl-tRNA synthetase subunit alpha	yes	6	yes	5	yes	13
annotated	Cj0705	Cj0705	242	hypothetical protein	no	-	yes	2	yes	2
annotated	Cj0706	Cj0706	239	hypothetical protein	yes	21	yes	22	yes	7
annotated	Cj0707	kdtA	386	3-deoxy-D-manno-octulosonic-acid transferase	no	-	no	-	no	-
annotated	Cj0708	Cj0708	251	ribosomal pseudouridine synthase	no	-	yes	5	yes	2
annotated	Cj0709	ffh	446	signal recognition particle protein	yes	24	yes	13	yes	9
annotated	Cj0710	rpsP	76	30S ribosomal protein S16	yes	1	yes	1	no	-
annotated	Cj0711	Cj0711	81	hypothetical protein	no	-	yes	1	yes	1
annotated	Cj0712	rimM	180	16S rRNA processing protein	yes	3	no	-	no	-
annotated	Cj0713	trmD	235	tRNA (guanine-N(1)-)-methyltransferase	yes	2	yes	2	no	-
annotated	Cj0714	rplS	119	50S ribosomal protein L19	yes	10	yes	4	yes	2
annotated	Cj0715	Cj0715	138	transthyretin-like periplasmic protein	yes	9	yes	5	yes	9
annotated	Cj0716	Cj0716	447	phospho-2-dehydro-3-deoxyheptonate aldolase	yes	17	yes	7	yes	17
annotated	Cj0717	Cj0717	110	ArsC family protein	yes	2	yes	3	no	-
annotated	Cj0718	dnaE	1201	DNA polymerase III subunit alpha	yes	9	yes	4	yes	11
annotated	Cj0719c	Cj0719c	211	hypothetical protein	yes	4	yes	3	no	-
annotated	Cj0720c	flaC	250	flagellin	yes	9	yes	9	yes	6
annotated	Cj0721c	Cj0721c	157	integral membrane protein	no	-	no	-	no	-
annotated	Cj0722c	Cj0722c	272	DNA methylase	no	-	yes	8	no	-
annotated	Cj0723c	Cj0723c	396	integral membrane zinc-metalloprotease	no	-	no	-	no	-
annotated	Cj0724	Cj0724	62	hypothetical protein	no	-	no	-	no	-
annotated	Cj0725c	mogA	181	molybdenum cofactor biosynthesis protein MogA	yes	16	yes	13	yes	7
annotated	Cj0726c	corA	328	magnesium and cobalt transport protein	yes	2	yes	3	no	-
annotated	Cj0727	Cj0727	349	substrate-binding protein	yes	6	yes	6	yes	4
annotated	Cj0728	Cj0728	442	hypothetical protein	no	-	no	-	no	-
annotated	Cj0729	Cj0729	270	type I phosphodiesterase/nucleotide pyrophosphatase	no	-	no	-	no	-
annotated	Cj0730	Cj0730	280	ABC transporter permease	no	-	no	-	no	-
annotated	Cj0731	Cj0731	260	ABC transporter permease	no	-	no	-	no	-
annotated	Cj0732	Cj0732	330	ABC transporter ATP-binding protein	no	-	no	-	no	-
annotated	Cj0733	Cj0733	213	HAD-superfamily hydrolase	no	-	no	-	no	-
annotated	Cj0734c	hisJ	252	histidine-binding protein	yes	16	yes	12	yes	4
annotated	Cj0735	Cj0735	240	hypothetical protein	no	-	no	-	no	-
annotated	Cj0736	Cj0736	643	hypothetical protein	no	-	no	-	no	-
annotated	Cj0747	Cj0747	36	hypothetical protein	no	-	no	-	no	-
annotated	Cj0748	Cj0748	31	hypothetical protein	no	-	no	-	no	-
annotated	Cj0753c	tonB3	228	TonB transport protein	no	-	no	-	no	-
annotated	Cj0755	cfrA	697	ferric enterobactin uptake receptor	no	-	no	-	no	-
annotated	Cj0757	hrcA	265	heat-inducible transcription repressor	no	-	no	-	no	-
annotated	Cj0758	grpE	177	heat shock protein GrpE	yes	7	yes	6	yes	3
annotated	Cj0759	dnaK	624	molecular chaperone DnaK	yes	30	yes	21	yes	25
annotated	Cj0760	Cj0760	341	hypothetical protein	yes	3	yes	2	no	-
annotated	Cj0761	Cj0761	114	hypothetical protein	no	-	yes	3	no	-
annotated	Cj0762c	aspB	390	aspartate aminotransferase	yes	29	yes	15	yes	26
annotated	Cj0763c	cysE	213	serine acetyltransferase	no	-	no	-	no	-
annotated	Cj0764c	speA	612	arginine decarboxylase	yes	14	yes	12	yes	10
annotated	Cj0765c	hisS	409	histidyl-tRNA synthetase	yes	13	yes	8	yes	10
annotated	Cj0766c	tmk	193	thymidylate kinase	yes	11	yes	9	yes	11
annotated	Cj0767c	coaD	159	phosphopantetheine adenylyltransferase	yes	3	yes	3	no	-
annotated	Cj0768c	Cj0768c	188	3-octaprenyl-4-hydroxybenzoate carboxy-lyase	yes	5	yes	4	yes	4
annotated	Cj0769c	flgA	221	flagellar basal body P-ring biosynthesis protein FlgA	yes	4	yes	2	no	-
annotated	Cj0770c	Cj0770c	259	NLPA family lipoprotein	yes	5	yes	3	yes	17
annotated	Cj0771c	Cj0771c	257	NLPA family lipoprotein	yes	16	yes	11	yes	12
annotated	Cj0772c	Cj0772c	258	NLPA family lipoprotein	yes	18	yes	16	yes	20
annotated	Cj0773c	Cj0773c	304	binding-protein dependent transport system permease	no	-	no	-	no	-
annotated	Cj0774c	Cj0774c	337	ABC transporter ATP-binding protein	yes	2	yes	3	no	-
annotated	Cj0775c	valS	871	valyl-tRNA synthetase	yes	27	yes	21	yes	18
annotated	Cj0776c	Cj0776c	341	hypothetical protein	no	-	no	-	yes	2
annotated	Cj0777	Cj0777	677	ATP-dependent DNA helicase	yes	3	no	-	no	-
annotated	Cj0778	peb2	246	major antigenic peptide PEB2	yes	15	yes	10	yes	12
annotated	Cj0779	tpx	176	thiol peroxidase	yes	21	yes	12	yes	22
annotated	Cj0780	napA	925	nitrate reductase catalytic subunit	yes	47	yes	30	yes	50
annotated	Cj0781	napG	247	quinol dehydrogenase periplasmic subunit	yes	2	yes	2	no	-
annotated	Cj0782	napH	261	quinol dehydrogenase membrane subunit	no	-	no	-	no	-
annotated	Cj0783	napB	175	nitrate reductase small subunit	yes	6	yes	3	yes	7
annotated	Cj0784	napL	305	hypothetical protein	yes	14	yes	17	yes	14
annotated	Cj0785	napD	113	nitrate reductase subunit NapD	no	-	yes	4	no	-
annotated	Cj0786	Cj0786	58	hypothetical protein	no	-	no	-	no	-
annotated	Cj0787	Cj0787	83	hypothetical protein	no	-	yes	1	no	-
annotated	Cj0788	Cj0788	164	hypothetical protein	no	-	yes	2	no	-
annotated	Cj0789	cca	373	poly(A) polymerase family protein	yes	3	yes	3	no	-
annotated	Cj0790	purU	275	formyltetrahydrofolate deformylase	yes	4	yes	5	yes	4
annotated	Cj0791c	Cj0791c	425	aminotransferase	no	-	no	-	no	-
annotated	Cj0792	Cj0792	293	hypothetical protein	no	-	no	-	no	-
annotated	Cj0793	flgS	340	signal transduction histidine kinase	yes	3	yes	7	yes	6
annotated	Cj0794	Cj0794	427	hypothetical protein	no	-	no	-	no	-
annotated	Cj0795c	murF	476	UDP-N-acetylmuramoyl-tripeptide D-alanyl-D-alanine ligase	no	-	no	-	no	-
annotated	Cj0796c	Cj0796c	240	hydrolase	no	-	yes	2	no	-
annotated	Cj0797c	Cj0797c	72	hypothetical protein	no	-	no	-	no	-
annotated	Cj0798c	ddl	347	D-alanyl-alanine synthetase A	yes	2	yes	4	no	-
annotated	Cj0799c	ruvA	184	Holliday junction DNA helicase RuvA	yes	3	no	-	yes	2
annotated	Cj0800c	Cj0800c	620	ATPase	yes	5	yes	5	yes	3
annotated	Cj0801	Cj0801	484	integral membrane protein	no	-	no	-	no	-
annotated	Cj0802	cysS	463	cysteinyl-tRNA synthetase	yes	23	yes	11	yes	21
annotated	Cj0803	msbA	581	lipid export ABC transport protein	no	-	no	-	no	-
annotated	Cj0804	pyrD	353	dihydroorotate dehydrogenase 2	yes	8	yes	5	no	-
annotated	Cj0805	Cj0805	417	zinc protease	yes	8	yes	5	no	-
annotated	Cj0806	dapA	299	dihydrodipicolinate synthase	yes	16	yes	13	yes	22
annotated	Cj0807	Cj0807	260	7-alpha-hydroxysteroid dehydrogenase	yes	10	yes	10	yes	20
annotated	Cj0808c	Cj0808c	102	hypothetical protein	no	-	no	-	no	-
annotated	Cj0809c	Cj0809c	199	hydrolase	yes	4	yes	5	yes	9
annotated	Cj0810	nadE	247	NAD synthetase	yes	13	yes	12	yes	10
annotated	Cj0811	lpxK	309	tetraacyldisaccharide 4'-kinase	no	-	no	-	no	-
annotated	Cj0812	thrC	471	threonine synthase	yes	22	yes	16	yes	43
annotated	Cj0813	kdsB	240	3-deoxy-manno-octulosonate cytidylyltransferase	yes	13	yes	13	yes	12
annotated	Cj0817	glnH	257	glutamine-binding protein	yes	10	yes	9	no	-
annotated	Cj0818	Cj0818	76	lipoprotein	no	-	no	-	no	-
annotated	Cj0819	Cj0819	75	hypothetical protein	no	-	no	-	no	-
annotated	Cj0820c	fliP	245	flagellar biosynthesis protein FliP	no	-	no	-	no	-
annotated	Cj0821	glmU	430	bifunctional N-acetylglucosamine-1-phosphate uridyltransferase/glucosamine-1-phosphate acetyltransferase	yes	13	yes	7	yes	5
annotated	Cj0822	dfp	385	bifunctional phosphopantothenoylcysteine decarboxylase/phosphopantothenate synthase	yes	7	yes	6	yes	2
annotated	Cj0823	Cj0823	206	hypothetical protein	no	-	no	-	no	-
annotated	Cj0824	uppS	223	UDP diphosphate synthase	no	-	no	-	no	-
annotated	Cj0825	Cj0825	259	processing peptidase	no	-	no	-	no	-
annotated	Cj0826	Cj0826	342	integral membrane protein	no	-	no	-	no	-
annotated	Cj0827	truA	242	tRNA pseudouridine synthase A	no	-	no	-	no	-
annotated	Cj0828c	ilvA	404	threonine dehydratase	yes	6	yes	4	yes	3
annotated	Cj0829c	Cj0829c	138	CoA-binding domain-containing protein	yes	2	yes	7	no	-
annotated	Cj0830	Cj0830	139	integral membrane protein	no	-	no	-	no	-
annotated	Cj0831c	trmA	358	tRNA/tmRNA (uracil-C(5))-methyltransferase	yes	9	yes	8	yes	7
annotated	Cj0832c	Cj0832c	578	Na+/H+ antiporter family protein	no	-	yes	2	no	-
annotated	Cj0833c	Cj0833c	250	oxidoreductase	yes	16	yes	10	yes	15
annotated	Cj0834c	Cj0834c	413	ankyrin repeat-containing protein	yes	20	yes	16	yes	51
annotated	Cj0835c	acnB	849	aconitate hydratase B	yes	46	yes	29	yes	73
annotated	Cj0836	ogt	151	methylated-DNA--protein-cysteine methyltransferase	no	-	no	-	no	-
annotated	Cj0837c	Cj0837c	314	hypothetical protein	no	-	yes	5	no	-
annotated	Cj0838c	metG	629	methionyl-tRNA synthetase	yes	18	yes	13	yes	18
annotated	Cj0839c	Cj0839c	66	hypothetical protein	no	-	yes	3	no	-
annotated	Cj0840c	fbp	281	fructose-1,6-bisphosphatase	yes	17	yes	15	yes	19
annotated	Cj0841c	mobB	164	molybdopterin-guanine dinucleotide biosynthesis protein	yes	4	yes	2	yes	3
annotated	Cj0842	Cj0842	162	lipoprotein	no	-	yes	2	no	-
annotated	Cj0843c	Cj0843c	542	transglycosylase	yes	7	yes	10	yes	10
annotated	Cj0844c	Cj0844c	94	integral membrane protein	no	-	no	-	no	-
annotated	Cj0845c	gltX	432	glutamylglutaminyl-tRNA synthetase	yes	15	yes	10	yes	24
annotated	Cj0846	Cj0846	375	metallophosphoesterase	no	-	no	-	no	-
annotated	Cj0847	psd	267	phosphatidylserine decarboxylase	yes	2	yes	3	no	-
annotated	Cj0848c	Cj0848c	94	hypothetical protein	no	-	no	-	no	-
annotated	Cj0849c	Cj0849c	720	hypothetical protein	yes	3	yes	2	no	-
annotated	Cj0850c	Cj0850c	396	MFS transport protein	no	-	no	-	no	-
annotated	Cj0851c	Cj0851c	168	integral membrane protein	no	-	no	-	no	-
annotated	Cj0852c	Cj0852c	110	integral membrane protein	no	-	no	-	no	-
annotated	Cj0853c	hemL	425	glutamate-1-semialdehyde aminotransferase	yes	15	yes	10	yes	14
annotated	Cj0854c	Cj0854c	116	hypothetical protein	no	-	no	-	no	-
annotated	Cj0855	folD	283	bifunctional 5,10-methylene-tetrahydrofolate dehydrogenase/5,10-methylene-tetrahydrofolate cyclohydrolase	yes	4	yes	4	yes	5
annotated	Cj0856	lepP	283	signal peptidase I	no	-	no	-	no	-
annotated	Cj0857c	moeA	387	molybdopterin biosynthesis protein	yes	11	yes	4	yes	3
annotated	Cj0858c	murA	419	UDP-N-acetylglucosamine 1-carboxyvinyltransferase	yes	18	yes	10	yes	19
annotated	Cj0859c	Cj0859c	143	hypothetical protein	no	-	yes	2	no	-
annotated	Cj0860	Cj0860	291	integral membrane protein	no	-	no	-	no	-
annotated	Cj0861c	pabA	189	para-aminobenzoate synthase glutamine amidotransferase subunit II	no	-	no	-	no	-
annotated	Cj0862c	pabB	595	para-aminobenzoate synthase subunit I	no	-	no	-	no	-
annotated	Cj0863c	xerD	355	DNA recombinase	no	-	yes	2	no	-
annotated	Cj0864	Cj0864	120	hypothetical protein	no	-	no	-	no	-
annotated	Cj0865	dsbB	267	disulfide oxidoreductase	no	-	no	-	no	-
annotated	Cj0872	dsbA	214	protein disulfide isomerase	yes	14	yes	13	yes	19
annotated	Cj0877c	Cj0877c	31	hypothetical protein	no	-	no	-	no	-
annotated	Cj0878	Cj0878	49	hypothetical protein	no	-	no	-	no	-
annotated	Cj0879c	Cj0879c	211	hypothetical protein	yes	7	yes	10	yes	12
annotated	Cj0880c	Cj0880c	81	hypothetical protein	no	-	no	-	no	-
annotated	Cj0881c	Cj0881c	349	hypothetical protein	yes	3	yes	4	yes	4
annotated	Cj0882c	flhA	725	flagellar biosynthesis protein FlhA	no	-	no	-	no	-
annotated	Cj0883c	Cj0883c	137	transcriptional regulator	no	-	yes	2	yes	4
annotated	Cj0884	rpsO	91	30S ribosomal protein S15	no	-	yes	2	yes	1
annotated	Cj0886c	ftsK	947	cell division protein	yes	12	yes	9	yes	5
annotated	Cj0887c	flgL	751	flagellar hook-associated protein FlgL	yes	3	yes	6	yes	10
annotated	Cj0888c	Cj0888c	644	ABC transporter ATP-binding protein	yes	6	yes	7	no	-
annotated	Cj0889c	Cj0889c	430	sensory trasnduction histidine kinase	no	-	no	-	no	-
annotated	Cj0890c	Cj0890c	221	sensory transduction transcriptional regulator	yes	5	yes	5	yes	4
annotated	Cj0891c	serA	528	D-3-phosphoglycerate dehydrogenase	yes	21	yes	19	yes	13
annotated	Cj0892c	Cj0892c	163	hypothetical protein	no	-	no	-	no	-
annotated	Cj0893c	rpsA	557	30S ribosomal protein S1	yes	18	yes	16	yes	19
annotated	Cj0894c	ispH	278	4-hydroxy-3-methylbut-2-enyl diphosphate reductase	yes	9	yes	8	no	-
annotated	Cj0895c	aroA	429	3-phosphoshikimate 1-carboxyvinyltransferase	yes	15	yes	11	yes	7
annotated	Cj0896c	pheT	774	phenylalanyl-tRNA synthetase subunit beta	yes	15	yes	13	yes	13
annotated	Cj0897c	pheS	331	phenylalanyl-tRNA synthetase subunit alpha	yes	12	yes	9	yes	19
annotated	Cj0898	Cj0898	122	histidine triad (HIT) family protein	yes	2	yes	2	no	-
annotated	Cj0899c	thiJ	190	4-methyl-5(beta-hydroxyethyl)-thiazole monophosphate synthesis protein	yes	4	yes	4	yes	12
annotated	Cj0900c	Cj0900c	60	hypothetical protein	no	-	no	-	no	-
annotated	Cj0901	Cj0901	248	amino acid ABC transporter permease	no	-	no	-	no	-
annotated	Cj0902	glnQ	243	glutamine transporter ATP-binding protein	yes	5	yes	5	no	-
annotated	Cj0903c	Cj0903c	489	amino acid transport protein	yes	3	no	-	no	-
annotated	Cj0904c	Cj0904c	156	RNA methylase	no	-	no	-	no	-
annotated	Cj0905c	alr	329	alanine racemase	yes	6	yes	5	yes	9
annotated	Cj0906c	Cj0906c	326	hypothetical protein	yes	2	yes	2	no	-
annotated	Cj0908	Cj0908	157	hypothetical protein	no	-	no	-	no	-
annotated	Cj0909	Cj0909	140	hypothetical protein	no	-	no	-	yes	4
annotated	Cj0910	Cj0910	151	hypothetical protein	no	-	no	-	no	-
annotated	Cj0911	Cj0911	187	hypothetical protein	no	-	no	-	no	-
annotated	Cj0912c	cysM	300	cysteine synthase	yes	17	yes	14	yes	10
annotated	Cj0913c	hupB	99	DNA-binding protein HU	no	-	yes	3	yes	1
annotated	Cj0914c	ciaB	611	invasion antigen CiaB	yes	14	yes	16	yes	19
annotated	Cj0915	Cj0915	138	hydrolase	no	-	no	-	no	-
annotated	Cj0916c	Cj0916c	66	hypothetical protein	no	-	no	-	no	-
annotated	Cj0917c	cstA	704	integral membrane protein	no	-	no	-	yes	2
annotated	Cj0918c	prsA	310	ribose-phosphate pyrophosphokinase	yes	12	yes	14	yes	10
annotated	Cj0919c	Cj0919c	220	amino acid ABC transporter permease	no	-	no	-	no	-
annotated	Cj0920c	Cj0920c	251	amino acid ABC transporter permease	no	-	no	-	no	-
annotated	Cj0921c	peb1A	260	bifunctional adhesin/ABC transporter aspartate/glutamate-binding protein	yes	26	yes	18	yes	27
annotated	Cj0922c	pebC	243	amino acid ABC transporter ATP-binding protein	yes	2	no	-	yes	2
annotated	Cj0923c	cheR	263	MCP protein methyltransferase	yes	7	yes	7	yes	6
annotated	Cj0924c	cheB'	185	MCP protein-glutamate methylesterase	yes	6	yes	3	yes	2
annotated	Cj0925	rpiB	146	ribose 5-phosphate isomerase	no	-	no	-	no	-
annotated	Cj0926	Cj0926	111	hypothetical protein	no	-	no	-	no	-
annotated	Cj0927	apt	183	adenine phosphoribosyltransferase	yes	8	yes	7	yes	19
annotated	Cj0928	Cj0928	199	integral membrane protein	no	-	no	-	no	-
annotated	Cj0929	pepA	484	leucyl aminopeptidase	yes	9	yes	6	yes	8
annotated	Cj0930	Cj0930	368	GTP-dependent nucleic acid-binding protein EngD	yes	18	yes	11	yes	19
annotated	Cj0931c	argH	461	argininosuccinate lyase	yes	16	yes	12	yes	6
annotated	Cj0932c	pckA	525	phosphoenolpyruvate carboxykinase	yes	25	yes	18	yes	51
annotated	Cj0933c	pycB	600	pyruvate carboxylase B subunit	yes	22	yes	19	yes	28
annotated	Cj0934c	Cj0934c	447	sodium:amino-acid symporter family protein	no	-	no	-	no	-
annotated	Cj0935c	Cj0935c	445	sodium:amino-acid symporter family protein	no	-	no	-	no	-
annotated	Cj0936	atpE	113	F0F1 ATP synthase subunit C	no	-	no	-	no	-
annotated	Cj0937	Cj0937	304	integral membrane protein	no	-	no	-	no	-
annotated	Cj0938c	aas	1171	2-acylglycerophosphoethanolamine acyltransferase	no	-	no	-	no	-
annotated	Cj0939c	Cj0939c	127	hypothetical protein	yes	2	yes	2	no	-
annotated	Cj0940c	glnP	262	glutamine transporter permease	no	-	no	-	no	-
annotated	Cj0941c	Cj0941c	402	permease	no	-	no	-	no	-
annotated	Cj0942c	secA	863	preprotein translocase subunit SecA	yes	36	yes	14	yes	18
annotated	Cj0943	lolA	170	outer-membrane lipoprotein carrier protein	yes	8	yes	5	yes	6
annotated	Cj0944c	Cj0944c	245	hypothetical protein	no	-	yes	2	no	-
annotated	Cj0945c	Cj0945c	448	helicase	no	-	yes	2	yes	2
annotated	Cj0946	Cj0946	449	lipoprotein	no	-	yes	3	no	-
annotated	Cj0947c	Cj0947c	291	carbon-nitrogen hydrolase	yes	7	yes	7	yes	3
annotated	Cj0948c	Cj0948c	296	cation efflux family protein	no	-	no	-	no	-
annotated	Cj0949c	Cj0949c	326	peptidyl-arginine deiminase family protein	yes	5	yes	5	yes	14
annotated	Cj0950c	Cj0950c	145	lipoprotein	yes	6	yes	6	yes	11
annotated	Cj0953c	purH	511	bifunctional phosphoribosylaminoimidazolecarboxamide formyltransferase/IMP cyclohydrolase	yes	15	yes	9	yes	13
annotated	Cj0954c	Cj0954c	257	DnaJ-like protein	no	-	no	-	no	-
annotated	Cj0955c	purL	729	phosphoribosylformylglycinamidine synthase II	yes	14	yes	10	yes	26
annotated	Cj0956c	trmE	443	tRNA modification GTPase TrmE	yes	6	yes	3	yes	5
annotated	Cj0957c	Cj0957c	273	hypothetical protein	yes	5	yes	5	no	-
annotated	Cj0958c	Cj0958c	529	inner membrane protein translocase component YidC	yes	2	yes	4	yes	4
annotated	Cj0959c	Cj0959c	114	hypothetical protein	no	-	no	-	no	-
annotated	Cj0960c	rnpA	109	ribonuclease P protein component	no	-	no	-	no	-
annotated	Cj0961c	rpmH	45	50S ribosomal protein L34	no	-	no	-	no	-
annotated	Cj0962	Cj0962	160	acetyltransferase	yes	3	yes	3	yes	2
annotated	Cj0963	Cj0963	203	hypothetical protein	no	-	no	-	no	-
annotated	Cj0964	Cj0964	397	hypothetical protein	yes	7	yes	3	yes	5
annotated	Cj0965c	Cj0965c	125	acyl-CoA thioester hydrolase	yes	2	yes	2	yes	2
annotated	Cj0967	Cj0967	763	hypothetical protein	no	-	no	-	no	-
annotated	Cj0970	Cj0970	101	hypothetical protein	no	-	no	-	no	-
annotated	Cj0971	Cj0971	131	hypothetical protein	no	-	no	-	no	-
annotated	Cj0972	Cj0972	108	hypothetical protein	no	-	no	-	no	-
annotated	Cj0974	Cj0974	47	hypothetical protein	no	-	no	-	no	-
annotated	Cj0975	Cj0975	575	outer-membrane protein	no	-	no	-	no	-
annotated	Cj0976	Cj0976	297	methyltransferase	yes	9	yes	7	yes	7
annotated	Cj0977	Cj0977	193	hypothetical protein	no	-	no	-	no	-
annotated	Cj0978c	Cj0978c	58	lipoprotein	no	-	no	-	no	-
annotated	Cj0979c	Cj0979c	176	nuclease	no	-	no	-	no	-
annotated	Cj0980	Cj0980	423	peptidase	yes	19	yes	8	yes	17
annotated	Cj0981c	cjaB	416	MFS transport protein	no	-	no	-	no	-
annotated	Cj0982c	cjaA	280	amino acid transporter substrate-binding protein	yes	16	yes	18	yes	9
annotated	Cj0983	Cj0983	373	lipoprotein	yes	12	yes	15	yes	9
annotated	Cj0984	Cj0984	247	hypothetical protein	yes	3	yes	5	yes	2
annotated	Cj0985c	hipO	384	hippurate hydrolase	yes	11	yes	4	yes	9
annotated	Cj0988c	Cj0988c	79	hypothetical protein	no	-	no	-	no	-
annotated	Cj0989	Cj0989	69	hypothetical protein	no	-	no	-	no	-
annotated	Cj0990c	Cj0990c	254	hypothetical protein	yes	3	yes	2	no	-
annotated	Cj0991c	Cj0991c	422	oxidoreductase ferredoxin-type electron transport protein	yes	5	yes	5	no	-
annotated	Cj0992c	hemN	452	coproporphyrinogen III oxidase	yes	27	yes	20	yes	30
annotated	Cj0993c	Cj0993c	164	hypothetical protein	yes	3	yes	2	no	-
annotated	Cj0994c	argF	307	ornithine carbamoyltransferase	yes	18	yes	12	yes	9
annotated	Cj0995c	hemB	328	delta-aminolevulinic acid dehydratase	yes	21	yes	15	yes	10
annotated	Cj0996	ribA	187	GTP cyclohydrolase II	yes	9	yes	8	yes	4
annotated	Cj0997	Cj0997	189	methyltransferase	yes	3	yes	4	yes	2
annotated	Cj0998c	Cj0998c	191	hypothetical protein	yes	19	yes	10	yes	10
annotated	Cj0999c	Cj0999c	366	integral membrane protein	no	-	no	-	no	-
annotated	Cj1000	Cj1000	294	transcriptional regulator	no	-	yes	2	no	-
annotated	Cj1001	rpoD	623	RNA polymerase sigma factor RpoD	yes	6	yes	10	yes	2
annotated	Cj1002c	Cj1002c	171	phosphoglycerate/bisphosphoglycerate mutase	yes	2	no	-	no	-
annotated	Cj1003c	Cj1003c	173	integral membrane protein	no	-	no	-	no	-
annotated	Cj1004	Cj1004	139	hypothetical protein	no	-	no	-	no	-
annotated	Cj1005c	Cj1005c	539	membrane bound ATPase	yes	2	yes	2	no	-
annotated	Cj1006c	Cj1006c	417	MiaB-like tRNA modifying enzyme	yes	6	yes	7	yes	8
annotated	Cj1007c	Cj1007c	524	mechanosensitive ion channel family protein	yes	3	yes	2	no	-
annotated	Cj1008c	aroB	352	3-dehydroquinate synthase	yes	9	yes	6	yes	16
annotated	Cj1009c	Cj1009c	467	hypothetical protein	yes	2	no	-	no	-
annotated	Cj1010	tgt	374	queuine tRNA-ribosyltransferase	yes	7	yes	6	yes	6
annotated	Cj1011	Cj1011	256	CorA-like Mg2+ transporter protein	no	-	yes	3	no	-
annotated	Cj1012c	Cj1012c	150	hypothetical protein	no	-	no	-	no	-
annotated	Cj1013c	Cj1013c	1082	cytochrome C biogenesis protein	yes	6	yes	5	yes	9
annotated	Cj1014c	livF	232	branched-chain amino acid ABC transporter ATP-binding protein	yes	10	yes	5	yes	2
annotated	Cj1015c	livG	257	branched-chain amino acid ABC transporter ATP-binding protein	no	-	no	-	no	-
annotated	Cj1016c	livM	351	branched-chain amino acid ABC transporter permease	no	-	no	-	no	-
annotated	Cj1017c	livH	299	branched-chain amino acid ABC transporter permease	no	-	no	-	no	-
annotated	Cj1018c	livK	370	branched-chain amino acid ABC transporter substrate-binding protein	yes	13	yes	7	yes	34
annotated	Cj1019c	livJ	372	branched-chain amino acid ABC transporter substrate-binding protein	yes	19	yes	10	yes	30
annotated	Cj1020c	Cj1020c	145	cytochrome C	yes	2	yes	2	yes	3
annotated	Cj1021c	Cj1021c	64	hypothetical protein	no	-	no	-	no	-
annotated	Cj1022c	Cj1022c	169	integral membrane protein	no	-	no	-	no	-
annotated	Cj1023c	asd	344	aspartate-semialdehyde dehydrogenase	yes	23	yes	15	yes	22
annotated	Cj1024c	flgR	434	sigma-54 associated transcriptional activator	yes	20	yes	13	yes	17
annotated	Cj1025c	flgQ	150	hypothetical protein	no	-	yes	2	no	-
annotated	Cj1026c	flgP	172	lipoprotein	yes	4	yes	3	yes	2
annotated	Cj1027c	gyrA	864	DNA gyrase subunit A	yes	15	yes	12	yes	15
annotated	Cj1028c	Cj1028c	192	purine/pyrimidine phosphoribosyltransferase	no	-	no	-	no	-
annotated	Cj1029c	mapA	215	liproprotein	yes	7	yes	7	yes	7
annotated	Cj1030c	lepA	599	GTP-binding protein LepA	yes	8	yes	11	yes	4
annotated	Cj1031	cmeD	425	multidrug efflux system outer membrane protein	yes	6	yes	2	yes	6
annotated	Cj1032	cmeE	247	mutlidrug efflux system membrane fusion protein	yes	10	yes	7	yes	4
annotated	Cj1033	cmeF	1006	multidrug efflux system membrane protein	no	-	no	-	no	-
annotated	Cj1034c	Cj1034c	269	adenylosuccinate lyase	no	-	no	-	no	-
annotated	Cj1035c	Cj1035c	240	arginyl-tRNA-protein transferase	no	-	yes	3	no	-
annotated	Cj1036c	Cj1036c	84	hypothetical protein	no	-	yes	1	no	-
annotated	Cj1037c	pycA	482	acetyl-CoA carboxylase subunit A	yes	16	yes	14	yes	13
annotated	Cj1038	Cj1038	388	cell division/peptidoglycan biosynthesis protein	no	-	no	-	no	-
annotated	Cj1039	murG	343	UDP-diphospho-muramoylpentapeptide beta-N-acetylglucosaminyltransferase	yes	2	no	-	yes	2
annotated	Cj1040c	Cj1040c	388	MFS transport protein	no	-	no	-	no	-
annotated	Cj1041c	Cj1041c	284	ATP/GTP-binding protein	yes	11	yes	19	yes	25
annotated	Cj1042c	Cj1042c	297	transcriptional regulator	no	-	no	-	no	-
annotated	Cj1043c	Cj1043c	202	thiamine-phosphate pyrophosphorylase	yes	4	yes	4	yes	3
annotated	Cj1044c	thiH	382	thiamine biosynthesis protein ThiH	yes	11	yes	8	yes	5
annotated	Cj1045c	thiG	259	thiazole synthase	yes	12	yes	9	yes	10
annotated	Cj1046c	moeB	268	thiamine biosynthesis protein ThiF	yes	11	yes	8	yes	13
annotated	Cj1047c	thiS	64	thiamine biosynthesis protein	no	-	yes	2	no	-
annotated	Cj1048c	dapE	366	succinyl-diaminopimelate desuccinylase	yes	17	yes	10	yes	15
annotated	Cj1049c	Cj1049c	200	LysE family transporter protein	no	-	no	-	no	-
annotated	Cj1050c	npdA	234	NAD-dependent deacetylase	yes	8	yes	6	yes	6
annotated	Cj1051c	cjeI	1340	restriction modification enzyme	yes	4	yes	2	yes	4
annotated	Cj1052c	mutS	737	recombination and DNA strand exchange inhibitor protein	no	-	yes	3	no	-
annotated	Cj1053c	Cj1053c	117	integral membrane protein	no	-	no	-	no	-
annotated	Cj1054c	murC	433	UDP-N-acetylmuramate--L-alanine ligase	yes	18	yes	10	yes	20
annotated	Cj1055c	Cj1055c	658	sulfatase family protein	no	-	yes	2	no	-
annotated	Cj1056c	Cj1056c	259	carbon-nitrogen hydrolase family protein	yes	2	yes	3	no	-
annotated	Cj1057c	Cj1057c	58	hypothetical protein	no	-	yes	2	no	-
annotated	Cj1058c	guaB	486	inosine 5′-monophosphate dehydrogenase	yes	29	yes	16	yes	15
annotated	Cj1059c	gatA	454	aspartyl/glutamyl-tRNA amidotransferase subunit A	yes	18	yes	13	yes	38
annotated	Cj1060c	Cj1060c	37	hypothetical protein	no	-	no	-	no	-
annotated	Cj1061c	ileS	918	isoleucyl-tRNA synthetase	yes	24	yes	19	yes	40
annotated	Cj1062	Cj1062	363	CinA-like protein	yes	9	yes	7	yes	9
annotated	Cj1063	Cj1063	142	acetyltransferase	yes	2	yes	2	no	-
annotated	Cj1066	rdxA	202	nitroreductase	yes	6	yes	7	yes	6
annotated	Cj1067	pgsA	179	CDP-diacylglycerol--glycerol-3-phosphate 3-phosphatidyltransferase	no	-	no	-	no	-
annotated	Cj1068	Cj1068	369	peptidase M50 family protein	no	-	no	-	no	-
annotated	Cj1069	Cj1069	289	hypothetical protein	no	-	yes	2	no	-
annotated	Cj1070	rpsF	126	30S ribosomal protein S6	yes	5	yes	6	yes	3
annotated	Cj1071	ssb	184	single-stranded DNA-binding protein	yes	8	yes	5	yes	6
annotated	Cj1072	rpsR	87	30S ribosomal protein S18	yes	1	yes	1	yes	1
annotated	Cj1073c	lon	792	ATP-dependent protease La	yes	8	yes	7	yes	3
annotated	Cj1074c	Cj1074c	216	lipoprotein	no	-	yes	3	yes	4
annotated	Cj1075	Cj1075	130	flagellar assembly protein FliW	yes	2	yes	3	no	-
annotated	Cj1076	proC	244	pyrroline-5-carboxylate reductase	yes	2	yes	2	yes	2
annotated	Cj1077	ctsT	101	hypothetical protein	no	-	no	-	no	-
annotated	Cj1078	Cj1078	221	hypothetical protein	no	-	no	-	no	-
annotated	Cj1079	Cj1079	151	hypothetical protein	no	-	no	-	no	-
annotated	Cj1080c	hemD	210	uroporphyrinogen-III synthase	no	-	no	-	no	-
annotated	Cj1081c	thiE	211	thiamin-phosphate pyrophosphorylase	yes	4	yes	4	no	-
annotated	Cj1082c	thiD	271	phosphomethylpyrimidine kinase	yes	12	yes	10	yes	17
annotated	Cj1083c	Cj1083c	229	nuclease	yes	2	yes	3	yes	5
annotated	Cj1084c	Cj1084c	254	ATP/GTP-binding protein	yes	6	yes	4	yes	2
annotated	Cj1085c	mfd	979	transcription-repair coupling factor	yes	7	yes	6	yes	13
annotated	Cj1086c	Cj1086c	132	hypothetical protein	yes	2	no	-	no	-
annotated	Cj1087c	Cj1087c	301	peptidase	no	-	yes	2	yes	2
annotated	Cj1088c	folC	395	bifunctional folylpolyglutamate synthase/dihydrofolate synthase	yes	7	yes	4	no	-
annotated	Cj1089c	Cj1089c	466	hypothetical protein	yes	9	yes	6	yes	5
annotated	Cj1090c	Cj1090c	171	lipoprotein	no	-	no	-	no	-
annotated	Cj1091c	leuS	810	leucyl-tRNA synthetase	yes	19	yes	18	yes	23
annotated	Cj1092c	secF	324	preprotein translocase subunit SecF	no	-	no	-	no	-
annotated	Cj1093c	secD	527	preprotein translocase subunit SecD	yes	4	yes	2	yes	2
annotated	Cj1094c	yajC	91	preprotein translocase subunit YajC	no	-	no	-	no	-
annotated	Cj1095	Cj1095	442	apolipoprotein N-acyltransferase	no	-	no	-	no	-
annotated	Cj1096c	metK	399	S-adenosylmethionine synthetase	yes	30	yes	16	yes	40
annotated	Cj1097	Cj1097	408	serine/threonine transporter SstT	no	-	no	-	no	-
annotated	Cj1098	pyrB	296	aspartate carbamoyltransferase	yes	8	yes	7	yes	4
annotated	Cj1099	Cj1099	574	peptidase	yes	6	yes	10	yes	7
annotated	Cj1100	Cj1100	146	hypothetical protein	no	-	no	-	yes	2
annotated	Cj1101	Cj1101	692	ATP-dependent DNA helicase	yes	2	yes	4	no	-
annotated	Cj1102	truB	273	tRNA pseudouridine synthase B	no	-	no	-	no	-
annotated	Cj1103	csrA	76	carbon storage regulator	yes	1	yes	2	yes	1
annotated	Cj1104	Cj1104	256	4-diphosphocytidyl-2-C-methyl-D-erythritol kinase	yes	3	yes	8	yes	5
annotated	Cj1105	smpB	151	SsrA-binding protein	no	-	no	-	no	-
annotated	Cj1106	Cj1106	201	thioredoxin	yes	2	yes	2	no	-
annotated	Cj1107	clpS	97	ATP-dependent Clp protease adaptor protein	yes	2	yes	1	yes	2
annotated	Cj1108	clpA	710	ATP-dependent Clp protease ATP-binding subunit	yes	6	yes	6	yes	4
annotated	Cj1109	aat	216	leucyl/phenylalanyl-tRNA--protein transferase	no	-	no	-	no	-
annotated	Cj1110c	Cj1110c	430	MCP-type signal transduction protein	yes	25	yes	15	yes	24
annotated	Cj1111c	Cj1111c	209	MarC family integral membrane protein	no	-	no	-	no	-
annotated	Cj1112c	Cj1112c	120	methionine sulfoxide reductase B	no	-	yes	5	yes	2
annotated	Cj1113	Cj1113	266	hypothetical protein	no	-	no	-	no	-
annotated	Cj1114c	pssA	243	CDP-diacylglycerol--serine O-phosphatidyltransferase	no	-	no	-	no	-
annotated	Cj1115c	Cj1115c	206	phosphatidylserine decarboxylase-like protein	no	-	no	-	no	-
annotated	Cj1116c	ftsH	646	membrane bound zinc metallopeptidase	yes	12	yes	9	yes	7
annotated	Cj1117c	prmA	282	50S ribosomal protein L11 methyltransferase	yes	3	yes	2	yes	5
annotated	Cj1118c	cheY	131	chemotaxis regulatory protein	yes	4	yes	9	yes	7
annotated	Cj1119c	pglG	298	integral membrane protein	no	-	no	-	no	-
annotated	Cj1120c	pglF	591	UDP-N-acetyl-alpha-D-glucosamine C6 dehydratase	yes	4	yes	2	no	-
annotated	Cj1121c	pglE	387	UDP-4-keto-6-deoxy-GlcNAc C4 aminotransferase	yes	18	yes	12	yes	36
annotated	Cj1122c	Cj1122c	218	integral membrane protein	no	-	no	-	no	-
annotated	Cj1123c	pglD	196	acetyltransferase	yes	4	yes	2	yes	9
annotated	Cj1124c	pglC	201	galactosyltransferase	no	-	no	-	no	-
annotated	Cj1125c	pglA	377	GalNAc transferase	no	-	no	-	no	-
annotated	Cj1126c	pglB	714	general glycosylation pathway protein	no	-	no	-	no	-
annotated	Cj1127c	pglJ	366	GalNAc transferase	no	-	no	-	no	-
annotated	Cj1128c	pglI	310	glucosyl transferase	no	-	no	-	no	-
annotated	Cj1129c	pglH	360	GalNAc-alpha-(1->4)-GalNAc-alpha-(1->3)-diNAcBac-PP-undecaprenol alpha-1,4-N-acetyl-D-galactosaminyltransferase	no	-	no	-	no	-
annotated	Cj1130c	pglK	565	flippase	yes	2	yes	3	no	-
annotated	Cj1131c	gne	329	UDP-GlcNAc/Glc 4-epimerase	yes	25	yes	15	yes	33
annotated	Cj1132c	Cj1132c	265	hypothetical protein	yes	6	yes	8	yes	8
annotated	Cj1133	waaC	343	heptosyltransferase I	no	-	no	-	no	-
annotated	Cj1134	htrB	296	lipid A biosynthesis lauroyl acyltransferase	no	-	no	-	no	-
annotated	Cj1135	Cj1135	516	glucosyltransferase	yes	2	yes	2	no	-
annotated	Cj1136	Cj1136	391	glycosyltransferase	yes	2	yes	2	yes	3
annotated	Cj1137c	Cj1137c	332	glycosyltransferase	no	-	no	-	no	-
annotated	Cj1138	Cj1138	390	glycosyltransferase	no	-	no	-	yes	3
annotated	Cj1139c	wlaN	304	beta-1,3 galactosyltransferase	no	-	no	-	no	-
annotated	Cj1140	cstIII	295	alpha-2,3 sialyltransferase	yes	2	no	-	no	-
annotated	Cj1141	neuB1	344	sialic acid synthase	yes	15	yes	14	yes	8
annotated	Cj1142	neuC1	372	UDP-N-acetylglucosamine 2-epimerase	yes	6	yes	8	yes	5
annotated	Cj1143	neuA1	537	bifunctional beta-1,4-N-acetylgalactosaminyltransferase/CMP-Neu5Ac synthase	yes	9	yes	7	no	-
annotated	Cj1145c	Cj1145c	282	hypothetical protein	no	-	no	-	no	-
annotated	Cj1146c	waaV	275	glucosyltransferase	yes	2	yes	2	no	-
annotated	Cj1148	waaF	320	heptosyltransferase II	yes	2	yes	2	no	-
annotated	Cj1149c	gmhA	187	phosphoheptose isomerase	yes	12	yes	8	yes	7
annotated	Cj1150c	hldE	462	bifunctional D-beta-D-heptose 7-phosphate kinase/D-beta-D-heptose 1-phosphate adenylyltransferase	yes	18	yes	8	yes	13
annotated	Cj1151c	hldD	318	ADP-glyceromanno-heptose 6-epimerase	yes	12	yes	12	yes	18
annotated	Cj1152c	gmhB	187	D-glycero-alpha-D-manno-heptose-1,7-bisphosphate 7-phosphatase	yes	5	no	-	yes	6
annotated	Cj1153	Cj1153	101	cytochrome C	yes	5	yes	6	yes	14
annotated	Cj1154c	Cj1154c	69	cbb3-type cytochrome oxidase maturation protein	no	-	no	-	yes	1
annotated	Cj1155c	Cj1155c	786	cation-transporting ATPase	no	-	no	-	no	-
annotated	Cj1156	rho	433	transcription termination factor Rho	yes	16	yes	13	yes	14
annotated	Cj1157	dnaX	510	DNA polymerase III subunits gamma and tau	yes	11	yes	11	yes	6
annotated	Cj1158c	Cj1158c	76	hypothetical protein	no	-	no	-	no	-
annotated	Cj1159c	Cj1159c	41	hypothetical protein	no	-	no	-	no	-
annotated	Cj1160c	Cj1160c	60	hypothetical protein	no	-	no	-	no	-
annotated	Cj1161c	Cj1161c	700	cation-transporting ATPase	no	-	no	-	no	-
annotated	Cj1162c	Cj1162c	65	heavy-metal-associated domain-containing protein	no	-	yes	4	no	-
annotated	Cj1163c	Cj1163c	317	cation transport protein	no	-	no	-	no	-
annotated	Cj1164c	Cj1164c	88	hypothetical protein	yes	2	yes	3	no	-
annotated	Cj1165c	Cj1165c	165	integral membrane protein	no	-	no	-	no	-
annotated	Cj1166c	Cj1166c	259	integral membrane protein	no	-	no	-	no	-
annotated	Cj1167	ldh	309	L-lactate dehydrogenase	yes	9	yes	7	yes	12
annotated	Cj1168c	Cj1168c	201	integral membrane protein	no	-	no	-	no	-
annotated	Cj1169c	Cj1169c	76	hypothetical protein	yes	2	yes	4	no	-
annotated	Cj1170c	omp50	474	outer membrane protein	yes	8	yes	10	yes	13
annotated	Cj1171c	ppi	161	peptidyl-prolyl cis-trans isomerase	yes	4	yes	6	yes	15
annotated	Cj1172c	Cj1172c	236	hypothetical protein	yes	11	yes	10	yes	9
annotated	Cj1173	Cj1173	114	multidrug resistance protein	no	-	no	-	no	-
annotated	Cj1174	Cj1174	103	multidrug resistance protein	no	-	no	-	no	-
annotated	Cj1175c	argS	531	arginyl-tRNA synthetase	yes	21	yes	14	yes	28
annotated	Cj1176c	tatA	80	Sec-independent protein translocase	yes	2	yes	3	no	-
annotated	Cj1177c	gmk	208	guanylate kinase	yes	8	yes	6	yes	12
annotated	Cj1178c	Cj1178c	543	highly acidic protein	yes	2	yes	9	yes	2
annotated	Cj1179c	fliR	256	flagellar biosynthesis protein FliR	no	-	no	-	no	-
annotated	Cj1180c	Cj1180c	212	ABC transporter ATP-binding protein	no	-	yes	2	no	-
annotated	Cj1181c	tsf	358	elongation factor Ts	yes	31	yes	21	yes	37
annotated	Cj1182c	rpsB	264	30S ribosomal protein S2	yes	21	yes	18	yes	12
annotated	Cj1183c	cfa	388	cyclopropane-fatty-acyl-phospholipid synthase	yes	2	yes	5	no	-
annotated	Cj1184c	petC	375	ubiquinol-cytochrome C reductase cytochrome C subunit	yes	10	yes	9	yes	10
annotated	Cj1185c	petB	417	ubiquinol-cytochrome C reductase cytochrome B subunit	no	-	yes	3	no	-
annotated	Cj1186c	petA	168	ubiquinol-cytochrome C reductase iron-sulfur subunit	yes	4	yes	2	no	-
annotated	Cj1187c	arsB	429	arsenical pump membrane protein	no	-	no	-	no	-
annotated	Cj1188c	gidA	620	tRNA uridine 5-carboxymethylaminomethyl modification protein GidA	yes	8	yes	6	yes	10
annotated	Cj1189c	cetB	166	bipartate energy taxis response protein CetB	yes	5	yes	2	yes	2
annotated	Cj1190c	cetA	460	bipartate energy taxis response protein CetA	yes	14	yes	10	yes	11
annotated	Cj1191c	Cj1191c	165	PAS domain-containing signal-transduction sensor protein	no	-	yes	3	no	-
annotated	Cj1192	dctA	459	C4-dicarboxylate transport protein	no	-	yes	2	no	-
annotated	Cj1193c	Cj1193c	269	hypothetical protein	no	-	no	-	no	-
annotated	Cj1194	Cj1194	509	phosphate permease	yes	2	no	-	no	-
annotated	Cj1195c	pyrC2	393	dihydroorotase	yes	10	yes	8	yes	7
annotated	Cj1196c	gpsA	299	glycerol-3-phosphate dehydrogenase	yes	9	yes	10	yes	16
annotated	Cj1197c	gatB	473	aspartyl/glutamyl-tRNA amidotransferase subunit B	yes	19	yes	15	yes	26
annotated	Cj1198	Cj1198	165	S-ribosylhomocysteinase	yes	11	yes	10	yes	5
annotated	Cj1199	Cj1199	331	iron/ascorbate-dependent oxidoreductase	no	-	no	-	no	-
annotated	Cj1200	Cj1200	263	NLPA family lipoprotein	yes	7	yes	5	yes	6
annotated	Cj1201	metE	755	5-methyltetrahydropteroyltriglutamate--homocysteine methyltransferase	yes	11	yes	11	yes	6
annotated	Cj1202	metF	283	methylenetetrahydrofolate reductase	no	-	no	-	no	-
annotated	Cj1203c	Cj1203c	64	integral membrane protein	no	-	no	-	no	-
annotated	Cj1204c	atpB	227	F0F1 ATP synthase subunit A	no	-	no	-	no	-
annotated	Cj1205c	radA	447	DNA repair protein RadA	yes	3	yes	3	yes	2
annotated	Cj1206c	ftsY	289	signal recognition particle protein	yes	11	yes	8	yes	9
annotated	Cj1207c	Cj1207c	186	lipoprotein thiredoxin	yes	2	no	-	no	-
annotated	Cj1208	Cj1208	209	5-formyltetrahydrofolate cyclo-ligase	no	-	no	-	no	-
annotated	Cj1209	Cj1209	518	phosphodiesterase	yes	2	yes	2	no	-
annotated	Cj1210	Cj1210	186	integral membrane protein	no	-	no	-	no	-
annotated	Cj1211	Cj1211	420	competence family protein	no	-	no	-	no	-
annotated	Cj1212c	rbn	269	ribonuclease BN	no	-	no	-	no	-
annotated	Cj1213c	glcD	461	glycolate oxidase subunit D	yes	12	yes	9	yes	5
annotated	Cj1214c	Cj1214c	242	exporting protein	yes	9	yes	10	yes	23
annotated	Cj1215	Cj1215	387	peptidase M23 family protein	yes	3	yes	3	yes	3
annotated	Cj1216c	Cj1216c	68	hypothetical protein	no	-	yes	1	no	-
annotated	Cj1217c	Cj1217c	227	hypothetical protein	yes	6	yes	9	yes	5
annotated	Cj1218c	ribA	204	riboflavin synthase subunit alpha	yes	8	yes	4	yes	3
annotated	Cj1219c	Cj1219c	847	hypothetical protein	yes	5	yes	6	no	-
annotated	Cj1220	groES	87	co-chaperonin GroES	yes	2	yes	6	yes	1
annotated	Cj1221	groEL	546	molecular chaperone GroEL	yes	42	yes	33	yes	24
annotated	Cj1222c	dccS	397	two-component sensor histidine kinase	no	-	no	-	no	-
annotated	Cj1223c	dccR	222	two-component regulator	yes	2	yes	5	yes	2
annotated	Cj1224	Cj1224	200	iron-binding protein	no	-	yes	3	yes	14
annotated	Cj1225	Cj1225	83	hypothetical protein	no	-	no	-	no	-
annotated	Cj1226c	Cj1226c	416	two-component sensor	no	-	no	-	no	-
annotated	Cj1227c	Cj1227c	225	two-component regulator	yes	10	yes	8	yes	8
annotated	Cj1228c	htrA	473	serine protease	yes	21	yes	14	yes	14
annotated	Cj1229	cbpA	298	curved-DNA binding protein	yes	11	yes	8	yes	4
annotated	Cj1230	hspR	125	heat shock transcriptional regulator	no	-	no	-	no	-
annotated	Cj1231	kefB	542	glutathione-regulated potassium-efflux system protein	no	-	no	-	no	-
annotated	Cj1232	Cj1232	111	hypothetical protein	no	-	no	-	no	-
annotated	Cj1233	Cj1233	207	HAD-superfamily hydrolase	yes	10	yes	8	yes	15
annotated	Cj1234	glyS	665	glycyl-tRNA synthetase subunit beta	yes	17	yes	16	yes	15
annotated	Cj1235	Cj1235	274	peptidase M23 family protein	yes	8	yes	9	yes	5
annotated	Cj1236	Cj1236	317	hypothetical protein	yes	3	yes	3	yes	2
annotated	Cj1237c	Cj1237c	325	phosphatase	yes	3	yes	2	no	-
annotated	Cj1238	pdxJ	258	pyridoxine 5′-phosphate synthase	yes	7	yes	8	yes	4
annotated	Cj1239	pdxA	365	4-hydroxythreonine-4-phosphate dehydrogenase	no	-	no	-	no	-
annotated	Cj1240c	Cj1240c	201	hypothetical protein	yes	5	yes	5	yes	3
annotated	Cj1241	Cj1241	400	MFS transport protein	no	-	no	-	no	-
annotated	Cj1242	Cj1242	107	hypothetical protein	no	-	yes	4	no	-
annotated	Cj1243	hemE	341	uroporphyrinogen decarboxylase	yes	15	yes	8	yes	10
annotated	Cj1244	Cj1244	301	radical SAM domain-containing protein	yes	15	yes	12	yes	7
annotated	Cj1245c	Cj1245c	399	hypothetical protein	no	-	no	-	no	-
annotated	Cj1246c	uvrC	601	excinuclease ABC subunit C	yes	2	yes	3	no	-
annotated	Cj1247c	Cj1247c	165	hypothetical protein	no	-	no	-	no	-
annotated	Cj1248	guaA	512	GMP synthase	yes	14	yes	10	yes	20
annotated	Cj1249	Cj1249	487	hypothetical protein	yes	7	yes	6	yes	6
annotated	Cj1250	purD	417	phosphoribosylamine--glycine ligase	yes	14	yes	10	yes	19
annotated	Cj1251	Cj1251	151	hypothetical protein	no	-	no	-	no	-
annotated	Cj1252	Cj1252	683	hypothetical protein	no	-	yes	2	yes	2
annotated	Cj1253***	pnp	720 (new 739)	polynucleotide phosphorylase	yes	19	yes	18	yes	12
annotated	Cj1254	Cj1254	161	hypothetical protein	yes	2	no	-	no	-
annotated	Cj1255	Cj1255	70	isomerase	no	-	yes	1	no	-
annotated	Cj1256c	Cj1256c	221	hypothetical protein	no	-	yes	2	no	-
annotated	Cj1257c	Cj1257c	395	efflux pump protein	no	-	no	-	no	-
annotated	Cj1258	Cj1258	152	phosphotyrosine protein phosphatase	yes	4	yes	3	yes	8
annotated	Cj1259	porA	425	major outer membrane protein	yes	22	yes	18	yes	75
annotated	Cj1260c	dnaJ	374	molecular chaperone DnaJ	yes	5	yes	6	yes	3
annotated	Cj1261	racR	224	two-component regulator	yes	8	yes	6	yes	6
annotated	Cj1262	racS	412	two-component sensor histidine kinase	no	-	no	-	no	-
annotated	Cj1263	recR	191	recombination protein RecR	no	-	no	-	no	-
annotated	Cj1264c	hydD	179	hydrogenase maturation protease	yes	3	yes	2	yes	7
annotated	Cj1265c	hydC	231	Ni/Fe-hydrogenase B-type cytochrome subunit	no	-	no	-	yes	2
annotated	Cj1266c	hydB	572	Ni/Fe-hydrogenase large subunit	yes	30	yes	26	yes	57
annotated	Cj1267c	hydA	380	Ni/Fe-hydrogenase large subunit	yes	8	yes	5	yes	11
annotated	Cj1268c	mnmC	614	5-methylaminomethyl-2-thiouridine methyltransferase	yes	2	yes	2	no	-
annotated	Cj1269c	amiA	660	N-acetylmuramoyl-L-alanine amidase	yes	4	yes	8	yes	2
annotated	Cj1270c	Cj1270c	364	2-nitropropane dioxygenase	yes	23	yes	19	yes	25
annotated	Cj1271c	tyrS	402	tyrosyl-tRNA synthetase	yes	25	yes	16	yes	10
annotated	Cj1272c	spoT	732	guanosine-3′,5′-bis(diphosphate) 3′-pyrophosphohydrolase	yes	3	yes	4	yes	2
annotated	Cj1273c	rpoZ	75	DNA-directed RNA polymerase subunit omega	no	-	yes	3	no	-
annotated	Cj1274c	pyrH	240	uridylate kinase	yes	9	yes	7	yes	6
annotated	Cj1275c	Cj1275c	398	peptidase M23 family protein	yes	3	no	-	no	-
annotated	Cj1276c	Cj1276c	269	integral membrane protein	no	-	yes	2	no	-
annotated	Cj1277c	Cj1277c	222	ABC transporter ATP-binding protein	yes	2	yes	5	yes	2
annotated	Cj1278c	trmB	393	tRNA (guanine-N(7)-)-methyltransferase	yes	7	yes	4	yes	3
annotated	Cj1279c	Cj1279c	412	fibronectin domain-containing lipoprotein	yes	13	yes	9	yes	13
annotated	Cj1280c	Cj1280c	323	ribosomal pseudouridine synthase	yes	2	yes	4	no	-
annotated	Cj1282	mrdB	367	rod shape-determining protein RodA	no	-	no	-	no	-
annotated	Cj1283	ktrB	448	K+ uptake protein	no	-	no	-	no	-
annotated	Cj1284	ktrA	217	K+ uptake protein	yes	6	yes	3	yes	2
annotated	Cj1285c	Cj1285c	224	hypothetical protein	yes	3	yes	4	no	-
annotated	Cj1286c	upp	209	uracil phosphoribosyltransferase	yes	3	no	-	yes	2
annotated	Cj1287c	Cj1287c	412	malate oxidoreductase	yes	33	yes	16	yes	33
annotated	Cj1288c	gltX	464	glutamyl-tRNA synthetase	yes	31	yes	19	yes	25
annotated	Cj1289	Cj1289	272	hypothetical protein	yes	12	yes	15	yes	14
annotated	Cj1290c	accC	444	biotin carboxylase	yes	20	yes	10	yes	20
annotated	Cj1291c	accB	152	biotin carboxyl carrier protein of acetyl-CoA carboxylase	yes	6	yes	4	yes	2
annotated	Cj1292	dcd	187	deoxycytidine triphosphate deaminase	yes	8	yes	7	yes	10
annotated	Cj1293	pseB	335	UDP-N-acetylglucosamine 4,6-dehydratase	yes	16	yes	16	yes	12
annotated	Cj1294	pseC	377	C4 aminotransferase	yes	11	yes	10	yes	15
annotated	Cj1295	Cj1295	436	hypothetical protein	no	-	no	-	no	-
annotated	Cj1298	Cj1298	264	N-acetyltransferase	no	-	no	-	no	-
annotated	Cj1299	acpP2	77	acyl carrier protein	no	-	yes	2	no	-
annotated	Cj1300	Cj1300	298	SAM domain-containing methyltransferase	yes	13	yes	13	yes	33
annotated	Cj1301	Cj1301	139	hypothetical protein	yes	2	yes	3	yes	2
annotated	Cj1302	Cj1302	521	HAD-superfamily hydrolase	yes	13	yes	12	yes	10
annotated	Cj1303	fabH2	354	3-oxoacyl-ACP synthase	yes	11	yes	9	yes	11
annotated	Cj1304	acpP3	74	acyl carrier protein	yes	1	yes	3	no	-
annotated	Cj1305c	Cj1305c	406	hypothetical protein	yes	12	yes	9	yes	15
annotated	Cj1306c	Cj1306c	409	hypothetical protein	yes	11	yes	8	yes	10
annotated	Cj1307	Cj1307	503	amino acid activating protein	yes	8	yes	7	yes	9
annotated	Cj1308	Cj1308	76	acyl carrier protein	no	-	yes	3	yes	2
annotated	Cj1309c	Cj1309c	357	hypothetical protein	yes	16	yes	14	yes	13
annotated	Cj1310c	Cj1310c	405	hypothetical protein	yes	9	yes	9	yes	8
annotated	Cj1311	pseF	233	acylneuraminate cytidylyltransferase	yes	6	yes	4	yes	5
annotated	Cj1312	pseG	275	nucleotidase	yes	11	yes	9	yes	5
annotated	Cj1313	pseH	158	N-acetyltransferase	yes	2	yes	2	no	-
annotated	Cj1314c	hisF	249	imidazole glycerol phosphate synthase subunit HisF	yes	11	yes	11	yes	6
annotated	Cj1315c	hisH	202	imidazole glycerol phosphate synthase subunit HisH	yes	9	yes	5	yes	11
annotated	Cj1316c	pseA	379	pseudaminic acid biosynthesis PseA protein	yes	17	yes	10	yes	19
annotated	Cj1317	pseI	344	N-acetylneuraminic acid synthetase	yes	15	yes	11	yes	12
annotated	Cj1318	maf1	650	motility accessory factor	yes	3	yes	3	no	-
annotated	Cj1319	Cj1319	324	nucleotide sugar dehydratase	yes	3	yes	2	yes	10
annotated	Cj1320	Cj1320	385	DegT family aminotransferase	yes	3	yes	4	yes	3
annotated	Cj1324	Cj1324	374	hypothetical protein	yes	32	yes	19	yes	33
annotated	Cj1325	Cj1325	225	methyltransferase	yes	10	yes	6	yes	24
annotated	Cj1327	neuB2	335	N-acetylneuraminic acid synthetase	yes	7	yes	7	yes	2
annotated	Cj1328	neuC2	385	UDP-N-acetylglucosamine 2-epimerase	yes	3	yes	2	yes	3
annotated	Cj1329	Cj1329	342	sugar-phosphate nucleotide transferase	yes	3	yes	4	no	-
annotated	Cj1330	Cj1330	302	hypothetical protein	yes	8	yes	7	yes	6
annotated	Cj1331	ptmB	236	acylneuraminate cytidylyltransferase	yes	14	yes	9	yes	9
annotated	Cj1332	ptmA	257	flagellin modification protein A	yes	8	yes	9	yes	8
annotated	Cj1333	pseD	654	motility accessory factor PseD	yes	10	yes	10	yes	4
annotated	Cj1334	maf3	620	motility accessory factor	yes	3	yes	5	yes	4
annotated	Cj1335	Cj1335	650	hypothetical protein	no	-	no	-	no	-
annotated	Cj1337	pseE	629	motility accessory factor PseE	yes	5	yes	6	no	-
annotated	Cj1338c	flaB	573	flagellin	yes	21	yes	15	yes	18
annotated	Cj1339c	flaA	573	flagellin	yes	28	yes	20	yes	31
annotated	Cj1340c	Cj1340c	606	hypothetical protein	yes	12	yes	11	yes	12
annotated	Cj1341c	maf6	608	motility accessory factor	yes	11	yes	12	yes	13
annotated	Cj1342c	maf7	414	motility accessory factor	yes	12	yes	7	yes	16
annotated	Cj1343c	maf7	172	hypothetical protein	no	-	no	-	no	-
annotated	Cj1344c	Cj1344c	336	tRNA N6-adenosine threonylcarbamoyltransferase	yes	3	yes	2	no	-
annotated	Cj1345c	Cj1345c	465	hypothetical protein	no	-	no	-	no	-
annotated	Cj1346c	dxr	357	1-deoxy-D-xylulose 5-phosphate reductoisomerase	yes	6	yes	5	yes	3
annotated	Cj1347c	cdsA	242	phosphatidate cytidylyltransferase	no	-	no	-	no	-
annotated	Cj1348c	Cj1348c	113	hypothetical protein	no	-	no	-	no	-
annotated	Cj1349c	Cj1349c	436	fibronectin/fibrinogen-binding protein	no	-	no	-	yes	2
annotated	Cj1350	mobA	192	molybdopterin-guanine dinucleotide biosynthesis protein	yes	4	yes	4	yes	4
annotated	Cj1351	pldA	330	phospholipase A	no	-	no	-	no	-
annotated	Cj1352	ceuB	323	enterochelin uptake permease	no	-	no	-	no	-
annotated	Cj1353	ceuC	313	enterochelin uptake permease	no	-	no	-	no	-
annotated	Cj1354	ceuD	252	enterochelin uptake ATP-binding protein	no	-	no	-	no	-
annotated	Cj1355	ceuE	331	enterochelin uptake substrate-binding protein	yes	2	no	-	no	-
annotated	Cj1356c	Cj1356c	185	integral membrane protein	no	-	no	-	no	-
annotated	Cj1357c	nrfA	611	cytochrome C	yes	10	yes	7	yes	5
annotated	Cj1358c	nrfH	172	cytochrome C	no	-	no	-	no	-
annotated	Cj1359	ppk	695	polyphosphate kinase	yes	15	yes	12	yes	4
annotated	Cj1361c	Cj1361c	151	hypothetical protein	no	-	no	-	yes	4
annotated	Cj1362	ruvB	336	Holliday junction DNA helicase RuvB	yes	14	yes	10	yes	6
annotated	Cj1363	amaA	348	acid membrane antigen A	no	-	no	-	no	-
annotated	Cj1364c	fumC	464	fumarate hydratase	yes	21	yes	13	yes	40
annotated	Cj1365c	Cj1365c	1042	serine protease	yes	10	yes	10	yes	8
annotated	Cj1366c	glmS	599	glucosamine--fructose-6-phosphate aminotransferase	yes	19	yes	12	yes	13
annotated	Cj1367c	Cj1367c	783	nucleotidyltransferase	yes	2	yes	7	no	-
annotated	Cj1368	Cj1368	355	hypothetical protein	yes	19	yes	15	yes	9
annotated	Cj1369	Cj1369	440	permease	no	-	no	-	no	-
annotated	Cj1370	Cj1370	148	nucleotide phosphoribosyltransferase	yes	8	yes	6	no	-
annotated	Cj1371	Cj1371	233	hypothetical protein	no	-	no	-	no	-
annotated	Cj1372	Cj1372	190	hypothetical protein	yes	5	yes	7	yes	4
annotated	Cj1373	Cj1373	824	integral membrane protein	no	-	no	-	no	-
annotated	Cj1374c	Cj1374c	201	deoxyribonucleotide triphosphate pyrophosphatase	yes	2	yes	3	no	-
annotated	Cj1375	Cj1375	432	multidrug efflux transporter	no	-	no	-	no	-
annotated	Cj1376	Cj1376	270	hypothetical protein	no	-	no	-	no	-
annotated	Cj1377c	Cj1377c	554	ferredoxin	yes	15	yes	14	yes	5
annotated	Cj1378	selA	441	selenocysteine synthase	yes	6	yes	4	yes	6
annotated	Cj1379	selB	602	selenocysteine-specific elongation factor	no	-	yes	7	no	-
annotated	Cj1380	Cj1380	237	hypothetical protein	yes	16	yes	13	yes	13
annotated	Cj1381	Cj1381	177	lipoprotein	no	-	no	-	no	-
annotated	Cj1382c	fldA	164	flavodoxin FldA	yes	6	yes	6	yes	21
annotated	Cj1383c	Cj1383c	232	hypothetical protein	no	-	no	-	no	-
annotated	Cj1384c	Cj1384c	105	hypothetical protein	no	-	no	-	no	-
annotated	Cj1385	katA	475	catalase	yes	6	yes	6	yes	5
annotated	Cj1386	Cj1386	157	ankyrin repeat-containing protein	no	-	no	-	no	-
annotated	Cj1387c	Cj1387c	219	hypothetical protein	no	-	no	-	no	-
annotated	Cj1388	Cj1388	121	endoribonuclease L-PSP	yes	2	yes	3	yes	3
annotated	Cj1392*	metC'	46	putative N-terminus of cystathionine beta-lyase	no	-	no	-	no	-
annotated	Cj1393*	metC'	349	cystathionine beta-lyase	no	-	no	-	no	-
annotated	Cj1394	Cj1394	456	adenylosuccinate lyase	no	-	no	-	no	-
annotated	Cj1397	Cj1397	75	ferrous iron transport protein	no	-	no	-	no	-
annotated	Cj1398	feoB	614	ferrous iron transport protein	no	-	no	-	no	-
annotated	Cj1399c	hydA2	498	Ni/Fe-hydrogenase small subunit	yes	11	yes	8	yes	21
annotated	Cj1400c	fabI	275	enoyl-ACP reductase	yes	13	yes	12	yes	21
annotated	Cj1401c	tpiA	224	triosephosphate isomerase	yes	9	yes	11	yes	16
annotated	Cj1402c	pgk	401	phosphoglycerate kinase	yes	17	yes	11	yes	19
annotated	Cj1403c	gapA	333	glyceraldehyde 3-phosphate dehydrogenase	yes	23	yes	18	yes	16
annotated	Cj1404	nadD	182	nicotinate-nucleotide adenylyltransferase	yes	4	yes	5	yes	4
annotated	Cj1405	Cj1405	109	hypothetical protein	no	-	no	-	no	-
annotated	Cj1406c	Cj1406c	117	hypothetical protein	no	-	yes	2	no	-
annotated	Cj1407c	Cj1407c	463	phospho-sugar mutase	yes	14	yes	12	yes	20
annotated	Cj1408	fliL	179	flagellar basal body-associated protein FliL	no	-	no	-	no	-
annotated	Cj1409	acpS	116	holo-[acyl-carrier protein] synthase	no	-	no	-	no	-
annotated	Cj1410c	Cj1410c	140	hypothetical protein	no	-	no	-	no	-
annotated	Cj1411c	Cj1411c	454	cytochrome P450	yes	10	yes	2	yes	5
annotated	Cj1412c	Cj1412c	374	integral membrane protein	no	-	no	-	no	-
annotated	Cj1413c	kpsS	395	capsule polysaccharide modification protein	no	-	no	-	no	-
annotated	Cj1414c	kpsC	690	capsule polysaccharide modification protein	no	-	no	-	no	-
annotated	Cj1415c	cysC	171	adenylylsulfate kinase	yes	4	yes	3	yes	4
annotated	Cj1416c	Cj1416c	254	sugar nucleotidyltransferase	yes	10	yes	10	yes	16
annotated	Cj1417c	Cj1417c	201	amidotransferase	yes	5	yes	5	yes	7
annotated	Cj1418c	Cj1418c	780	hypothetical protein	yes	10	yes	14	yes	16
annotated	Cj1419c	Cj1419c	254	methyltransferase	yes	11	yes	10	yes	8
annotated	Cj1420c	Cj1420c	258	methyltransferase	yes	22	yes	17	yes	18
annotated	Cj1421c	Cj1421c	613	sugar transferase	no	-	no	-	no	-
annotated	Cj1422c	Cj1422c	626	sugar transferase	no	-	yes	2	no	-
annotated	Cj1423c	hddC	222	D-glycero-D-manno-heptose 1-phosphate guanosyltransferase	yes	6	yes	3	yes	8
annotated	Cj1424c	gmhA2	202	phosphoheptose isomerase	yes	6	yes	6	yes	14
annotated	Cj1425c	hddA	340	D-glycero-D-manno-heptose 7-phosphate kinase	yes	11	yes	7	yes	11
annotated	Cj1426c	Cj1426c	284	methyltransferase family protein	yes	8	yes	8	yes	7
annotated	Cj1427c	Cj1427c	314	sugar-nucleotide epimerase/dehydratease	yes	15	yes	14	yes	26
annotated	Cj1428c	fcl	347	GDP-L-fucose synthetase	yes	16	yes	12	yes	29
annotated	Cj1429c	Cj1429c	309	hypothetical protein	yes	11	yes	8	yes	21
annotated	Cj1430c	rfbC	182	dTDP-4-dehydrorhamnose 3,5-epimerase	yes	7	yes	7	yes	9
annotated	Cj1431c	hddC	583	capsular polysaccharide heptosyltransferase	yes	4	yes	5	no	-
annotated	Cj1432c	Cj1432c	1032	sugar transferase	yes	2	yes	2	no	-
annotated	Cj1433c	Cj1433c	369	hypothetical protein	yes	2	no	-	yes	4
annotated	Cj1434c	Cj1434c	446	sugar transferase	yes	9	yes	3	yes	3
annotated	Cj1435c	Cj1435c	212	phosphatase	yes	2	no	-	yes	2
annotated	Cj1436c	Cj1436c	391	aminotransferase	yes	9	yes	8	yes	3
annotated	Cj1437c	Cj1437c	368	aminotransferase	yes	11	yes	10	yes	16
annotated	Cj1438c	Cj1438c	777	sugar transferase	yes	6	yes	7	yes	4
annotated	Cj1439c	glf	369	UDP-galactopyranose mutase	yes	12	yes	10	yes	14
annotated	Cj1440c	Cj1440c	408	sugar transferase	yes	3	yes	2	yes	2
annotated	Cj1441c	kfiD	394	UDP-glucose 6-dehydrogenase	yes	19	yes	13	yes	13
annotated	Cj1442c	Cj1442c	545	sugar transferase	no	-	no	-	no	-
annotated	Cj1443c	kpsF	316	D-arabinose 5-phosphate isomerase	yes	7	yes	4	yes	5
annotated	Cj1444c	kpsD	553	capsule polysaccharide export system substrate-binding protein	yes	9	yes	14	yes	14
annotated	Cj1445c	kpsE	373	capsule polysaccharide export system inner membrane protein	yes	3	yes	5	no	-
annotated	Cj1447c	kpsT	221	capsule polysaccharide export ATP-binding protein	yes	3	yes	2	no	-
annotated	Cj1448c	kpsM	261	capsule polysaccharide export system inner membrane protein	no	-	no	-	no	-
annotated	Cj1449c	Cj1449c	136	hypothetical protein	no	-	no	-	no	-
annotated	Cj1450	Cj1450	188	ATP/GTP-binding protein	yes	4	yes	6	no	-
annotated	Cj1451	dut	230	dUTPase	yes	4	yes	4	yes	3
annotated	Cj1452	Cj1452	238	integral membrane protein	no	-	no	-	no	-
annotated	Cj1453c	tilS	322	tRNA(Ile)-lysidine synthase	no	-	no	-	no	-
annotated	Cj1454c	Cj1454c	440	radical SAM protein	yes	19	yes	8	yes	12
annotated	Cj1455	prfB	366	peptide chain release factor 2	yes	15	yes	9	yes	15
annotated	Cj1456c	Cj1456c	105	hypothetical protein	no	-	no	-	no	-
annotated	Cj1457c	truD	373	tRNA pseudouridine synthase D	yes	4	yes	2	yes	3
annotated	Cj1458c	thiL	274	thiamine monophosphate kinase	no	-	no	-	no	-
annotated	Cj1459	Cj1459	358	hypothetical protein	yes	9	yes	13	yes	13
annotated	Cj1460	Cj1460	128	hypothetical protein	no	-	yes	3	no	-
annotated	Cj1461	Cj1461	228	DNA methylase	no	-	no	-	no	-
annotated	Cj1462	flgI	349	flagellar basal body P-ring protein	yes	8	yes	7	yes	2
annotated	Cj1463	flgJ	114	hypothetical protein	no	-	no	-	no	-
annotated	Cj1464	flgM	66	hypothetical protein	no	-	no	-	no	-
annotated	Cj1465	Cj1465	145	hypothetical protein	yes	3	yes	12	no	-
annotated	Cj1466	flgK	609	flagellar hook-associated protein FlgK	yes	7	yes	9	yes	4
annotated	Cj1467	Cj1467	255	hypothetical protein	no	-	no	-	no	-
annotated	Cj1468	Cj1468	255	integral membrane protein	no	-	no	-	no	-
annotated	Cj1471c	ctsE	520	type II protein secretion system E protein	yes	2	no	-	no	-
annotated	Cj1472c	Cj1472c	196	hypothetical protein	no	-	no	-	no	-
annotated	Cj1473c	ctsP	203	ATP/GTP-binding protein	no	-	no	-	no	-
annotated	Cj1474c	ctsD	473	type II protein secretion system D protein	no	-	no	-	no	-
annotated	Cj1475c	ctsR	106	hypothetical protein	no	-	no	-	no	-
annotated	Cj1476c	Cj1476c	1187	pyruvate-flavodoxin oxidoreductase	yes	48	yes	25	yes	99
annotated	Cj1477c	Cj1477c	214	hydrolase	yes	2	yes	2	yes	3
annotated	Cj1478c	cadF	320	outer membrane fibronectin-binding protein	yes	11	yes	10	yes	19
annotated	Cj1479c	rpsI	130	30S ribosomal protein S9	yes	3	yes	3	yes	5
annotated	Cj1480c	rplM	142	50S ribosomal protein L13	yes	6	yes	5	yes	5
annotated	Cj1481c	Cj1481c	922	recombination protein RecB	yes	3	yes	7	yes	2
annotated	Cj1482c	Cj1482c	789	hypothetical protein	yes	2	yes	4	no	-
annotated	Cj1483c	Cj1483c	174	lipoprotein	yes	4	no	-	no	-
annotated	Cj1484c	Cj1484c	201	hypothetical protein	no	-	no	-	no	-
annotated	Cj1485c	Cj1485c	34	hypothetical protein	no	-	no	-	no	-
annotated	Cj1486c	Cj1486c	74	hypothetical protein	no	-	no	-	yes	1
annotated	Cj1487c	ccoP	288	cb-type cytochrome C oxidase subunit III	yes	3	yes	5	yes	2
annotated	Cj1488c	ccoQ	88	cb-type cytochrome C oxidase subunit IV	no	-	no	-	no	-
annotated	Cj1489c	ccoO	222	cbb3-type cytochrome c oxidase subunit II	yes	7	yes	7	yes	6
annotated	Cj1490c	ccoN	489	cbb3-type cytochrome c oxidase subunit I	no	-	no	-	no	-
annotated	Cj1491c	Cj1491c	227	two-component regulator	yes	6	yes	11	yes	4
annotated	Cj1492c	Cj1492c	404	two-component sensor	no	-	yes	2	no	-
annotated	Cj1493c	Cj1493c	220	integral membrane protein	no	-	no	-	no	-
annotated	Cj1494c	carA	373	carbamoyl phosphate synthase small subunit	yes	14	yes	14	yes	8
annotated	Cj1495c	Cj1495c	184	hypothetical protein	yes	12	yes	12	yes	7
annotated	Cj1496c	Cj1496c	173	hypothetical protein	yes	3	yes	6	yes	2
annotated	Cj1497c	Cj1497c	143	hypothetical protein	no	-	no	-	no	-
annotated	Cj1498c	purA	417	adenylosuccinate synthetase	yes	22	yes	15	yes	18
annotated	Cj1500	Cj1500	403	inner membrane protein	no	-	no	-	no	-
annotated	Cj1501	Cj1501	76	hypothetical protein	no	-	yes	2	no	-
annotated	Cj1502c	putP	496	sodium/proline symporter	no	-	no	-	no	-
annotated	Cj1503c	putA	1163	proline dehydrogenase/delta-1-pyrroline-5-carboxylate dehydrogenase	yes	30	yes	13	yes	42
annotated	Cj1504c	selD	309	selenide, water dikinase	yes	3	yes	6	yes	5
annotated	Cj1505c	Cj1505c	191	two-component response regulator	yes	2	no	-	yes	7
annotated	Cj1506c	Cj1506c	701	MCP-type signal transduction protein	yes	8	yes	10	yes	7
annotated	Cj1507c	Cj1507c	246	regulatory protein	yes	5	yes	6	yes	2
annotated	Cj1508c	fdhD	261	formate dehydrogenase accessory protein	yes	16	yes	16	yes	8
annotated	Cj1509c	fdhC	311	formate dehydrogenase cytochrome B subunit	yes	2	yes	4	yes	2
annotated	Cj1510c	fdhB	214	formate dehydrogenase iron-sulfur subunit	yes	7	yes	7	yes	6
annotated	Cj1511c	fdhA	935	formate dehydrogenase large subunit	yes	32	yes	18	yes	24
annotated	Cj1513c	Cj1513c	64	hypothetical protein	no	-	yes	1	no	-
annotated	Cj1514c	Cj1514c	238	hypothetical protein	yes	3	yes	6	yes	4
annotated	Cj1515c	Cj1515c	383	decarboxylase	yes	9	yes	6	yes	21
annotated	Cj1516	Cj1516	514	oxidoreductase	yes	16	yes	9	yes	17
annotated	Cj1517	moaD	74	molybdopterin converting factor subunit 1	yes	1	yes	1	no	-
annotated	Cj1518	moaE	149	molybdopterin converting factor subunit 2	no	-	yes	3	yes	7
annotated	Cj1519	moeA2	397	molybdopterin biosynthesis protein	yes	15	yes	11	yes	9
annotated	Cj1521c	Cj1521c	144	CRISPR-associated protein	no	-	no	-	no	-
annotated	Cj1522c	Cj1522c	297	CRISPR-associated protein	yes	4	yes	2	no	-
annotated	Cj1523c	Cj1523c	985	CRISPR-associated protein	yes	12	yes	7	yes	10
annotated	Cj1529c	purM	330	phosphoribosylaminoimidazole synthetase	yes	7	yes	9	yes	17
annotated	Cj1530	coaE	202	dephospho-CoA kinase	yes	2	yes	2	yes	2
annotated	Cj1531	dapF	250	diaminopimelate epimerase	yes	9	yes	7	yes	5
annotated	Cj1532	Cj1532	244	hypothetical protein	no	-	yes	4	yes	2
annotated	Cj1533c	Cj1533c	346	hypothetical protein	no	-	no	-	no	-
annotated	Cj1534c	Cj1534c	150	bacterioferritin	yes	14	yes	7	yes	15
annotated	Cj1535c	pgi	407	glucose-6-phosphate isomerase	yes	10	yes	6	yes	11
annotated	Cj1536c	galU	275	UTP-glucose-1-phosphate uridylyltransferase	yes	4	yes	4	yes	9
annotated	Cj1537c	acs	658	acetyl-CoA synthetase	yes	10	yes	13	yes	12
annotated	Cj1538c	Cj1538c	332	anion-uptake ABC-transporter ATP-binding protein	no	-	no	-	no	-
annotated	Cj1539c	Cj1539c	240	anion-uptake ABC-transporter permease	no	-	no	-	no	-
annotated	Cj1540	Cj1540	270	hypothetical protein	yes	19	yes	14	yes	35
annotated	Cj1541	Cj1541	256	LamB/YcsF family protein	yes	11	yes	12	yes	19
annotated	Cj1542	Cj1542	247	allophanate hydrolase subunit 1	yes	6	yes	4	no	-
annotated	Cj1543	Cj1543	322	allophanate hydrolase subunit 2	yes	12	yes	9	yes	8
annotated	Cj1544c	Cj1544c	299	integral membrane protein	no	-	no	-	no	-
annotated	Cj1545c	Cj1545c	193	MdaB protein	yes	12	yes	8	yes	18
annotated	Cj1546	Cj1546	116	transcriptional regulator	no	-	no	-	no	-
annotated	Cj1547	Cj1547	150	lipocalin family protein	no	-	no	-	no	-
annotated	Cj1548c	Cj1548c	359	NADP-dependent alcohol dehydrogenase	yes	20	yes	15	yes	40
annotated	Cj1549c	hsdR	1032	type I restriction enzyme R protein	yes	9	yes	6	yes	4
annotated	Cj1550c	rloH	589	ATP/GTP-binding protein	yes	4	yes	2	yes	6
annotated	Cj1551c	hsdS	381	type I restriction enzyme S protein	yes	4	yes	4	no	-
annotated	Cj1552c	mloB	489	hypothetical protein	no	-	yes	3	no	-
annotated	Cj1553c	hsdM	501	type I restriction enzyme M protein	yes	6	yes	6	yes	6
annotated	Cj1555c	Cj1555c	212	hypothetical protein	yes	9	yes	11	yes	10
annotated	Cj1556	Cj1556	111	transcriptional regulator	no	-	no	-	no	-
annotated	Cj1563c	Cj1563c	144	transcriptional regulator	no	-	no	-	no	-
annotated	Cj1564	Cj1564	663	methyl-accepting chemotaxis signal transduction protein	yes	8	yes	9	yes	6
annotated	Cj1565c	pflA	789	paralysed flagellum protein	yes	5	yes	9	yes	3
annotated	Cj1566c	nuoN	463	NADH dehydrogenase I subunit N	no	-	no	-	no	-
annotated	Cj1567c	nuoM	496	NADH dehydrogenase I subunit M	no	-	no	-	no	-
annotated	Cj1568c	nuoL	597	NADH dehydrogenase subunit L	no	-	no	-	no	-
annotated	Cj1569c	nuoK	99	NADH dehydrogenase I subunit K	no	-	no	-	no	-
annotated	Cj1570c	nuoJ	173	NADH dehydrogenase subunit J	no	-	no	-	no	-
annotated	Cj1571c	nuoI	214	NADH dehydrogenase subunit I	yes	5	yes	3	yes	2
annotated	Cj1572c	nuoH	333	NADH dehydrogenase subunit H	no	-	no	-	no	-
annotated	Cj1573c	nuoG	821	NADH dehydrogenase subunit G	yes	11	yes	9	yes	14
annotated	Cj1574c	Cj1574c	231	hypothetical protein	yes	8	yes	9	yes	12
annotated	Cj1575c	Cj1575c	76	hypothetical protein	no	-	yes	1	yes	2
annotated	Cj1576c	nuoD	409	NADH dehydrogenase subunit D	yes	7	yes	8	yes	4
annotated	Cj1577c	nuoC	265	NADH dehydrogenase subunit C	yes	3	yes	3	yes	6
annotated	Cj1578c	nuoB	168	NADH dehydrogenase subunit B	no	-	no	-	no	-
annotated	Cj1579c	nuoA	130	NADH dehydrogenase subunit A	no	-	no	-	no	-
annotated	Cj1580c	Cj1580c	222	peptide ABC transporter ATP-binding protein	no	-	no	-	no	-
annotated	Cj1581c	Cj1581c	237	peptide ABC transporter ATP-binding protein	no	-	no	-	no	-
annotated	Cj1582c	Cj1582c	265	peptide ABC transporter permease	no	-	no	-	no	-
annotated	Cj1583c	Cj1583c	315	peptide ABC transporter permease	no	-	no	-	no	-
annotated	Cj1584c	Cj1584c	512	peptide ABC transporter substrate-binding protein	yes	21	yes	17	yes	31
annotated	Cj1585c	Cj1585c	924	oxidoreductase	yes	7	yes	8	yes	2
annotated	Cj1586	cgb	141	single domain hemoglobin	yes	4	yes	5	yes	5
annotated	Cj1587c	Cj1587c	544	multidrug transporter membrane protein/ATP-binding protein	no	-	no	-	no	-
annotated	Cj1588c	Cj1588c	432	MFS transport protein	no	-	no	-	no	-
annotated	Cj1589	Cj1589	266	hypothetical protein	no	-	no	-	no	-
annotated	Cj1590	infA	73	translation initiation factor IF-1	no	-	yes	1	yes	1
annotated	Cj1591	rpmJ	38	50S ribosomal protein L36	no	-	no	-	no	-
annotated	Cj1592	rpsM	122	30S ribosomal protein S13	yes	6	yes	4	yes	4
annotated	Cj1593	rpsK	131	30S ribosomal protein S11	yes	3	yes	3	no	-
annotated	Cj1594	rpsD	209	30S ribosomal protein S4	yes	11	yes	8	yes	6
annotated	Cj1595	rpoA	338	DNA-directed RNA polymerase subunit alpha	yes	24	yes	13	yes	27
annotated	Cj1596	rplQ	118	50S ribosomal protein L17	yes	5	yes	4	yes	2
annotated	Cj1597	hisG	300	ATP phosphoribosyltransferase	yes	15	yes	8	yes	3
annotated	Cj1598	hisD	429	histidinol dehydrogenase	yes	19	yes	15	yes	27
annotated	Cj1599	hisB	353	imidazole glycerol-phosphate dehydratase/histidinol phosphatase	yes	9	yes	6	yes	4
annotated	Cj1600	hisH	196	imidazole glycerol phosphate synthase subunit HisH	yes	11	yes	7	yes	16
annotated	Cj1601	hisA	244	1-(5-phosphoribosyl)-5-[(5-phosphoribosylamino)methylideneamino] imidazole-4-carboxamide isomerase	yes	13	yes	11	yes	6
annotated	Cj1602	Cj1602	319	hypothetical protein	yes	7	yes	7	no	-
annotated	Cj1603	hisF	256	imidazole glycerol phosphate synthase subunit HisF	yes	12	yes	11	yes	7
annotated	Cj1604	hisI	208	bifunctional phosphoribosyl-AMP cyclohydrolase/phosphoribosyl-ATP pyrophosphatase	yes	7	yes	3	yes	5
annotated	Cj1605c	dapD	387	2,3,4,5-tetrahydropyridine-2,6-carboxylate N-succinyltransferase	yes	7	yes	4	yes	31
annotated	Cj1606c	mrp	369	ATP/GTP-binding protein	yes	17	yes	10	yes	23
annotated	Cj1607	ispDF	372	bifunctional 2-C-methyl-D-erythritol 4-phosphate cytidylyltransferase/2-C-methyl-D-erythritol 2,4-cyclodiphosphate synthase	yes	16	yes	12	yes	10
annotated	Cj1608	Cj1608	296	two-component regulator	yes	3	yes	6	yes	3
annotated	Cj1609	Cj1609	387	sulfate adenylyltransferase	yes	9	yes	5	yes	3
annotated	Cj1610	pgpA	167	phosphatidylglycerophosphatase	no	-	no	-	no	-
annotated	Cj1611	rpsT	88	30S ribosomal protein S20	yes	3	no	-	yes	1
annotated	Cj1612	prfA	356	peptide chain release factor 1	yes	7	yes	5	yes	4
annotated	Cj1613c	Cj1613c	252	pyridoxamine 5′-phosphate oxidase	yes	10	yes	13	yes	7
annotated	Cj1614	chuA	710	hemin uptake system outer membrane receptor	no	-	no	-	no	-
annotated	Cj1615	chuB	329	hemin uptake system permease	no	-	no	-	no	-
annotated	Cj1616	chuC	259	hemin uptake system ATP-binding protein	no	-	no	-	no	-
annotated	Cj1617	chuD	269	hemin uptake system substrate-binding protein	no	-	no	-	no	-
annotated	Cj1618c	Cj1618c	306	radical SAM domain-containing protein	no	-	no	-	no	-
annotated	Cj1619	kgtP	420	alpha-ketoglutarate permease	no	-	no	-	no	-
annotated	Cj1620c	mutY	340	A/G-specific adenine glycosylase	no	-	no	-	no	-
annotated	Cj1621	Cj1621	251	hypothetical protein	yes	6	yes	5	yes	5
annotated	Cj1622	ribD	337	riboflavin-specific deaminase/reductase	yes	5	yes	3	no	-
annotated	Cj1623	Cj1623	174	hypothetical protein	no	-	no	-	no	-
annotated	Cj1624c	sdaA	455	L-serine dehydratase	yes	25	yes	13	yes	42
annotated	Cj1625c	sdaC	417	amino acid transporter	no	-	yes	2	yes	3
annotated	Cj1626c	Cj1626c	139	hypothetical protein	yes	3	yes	7	yes	5
annotated	Cj1627c	Cj1627c	248	hypothetical protein	yes	2	yes	4	yes	10
annotated	Cj1628	exbB2	142	ExbB/TolQ family transport protein	no	-	no	-	no	-
annotated	Cj1629	exbD2	130	ExbD/TolR family transport protein	no	-	no	-	no	-
annotated	Cj1630	tonB2	228	TonB transport protein	no	-	no	-	no	-
annotated	Cj1631c	Cj1631c	290	hypothetical protein	no	-	yes	6	no	-
annotated	Cj1632c	Cj1632c	54	hypothetical protein	no	-	no	-	no	-
annotated	Cj1633	Cj1633	328	ATP-binding protein	yes	17	yes	11	yes	17
annotated	Cj1634c	aroC	363	chorismate synthase	yes	6	yes	5	yes	4
annotated	Cj1635c	rnc	225	ribonuclease III	yes	3	yes	2	no	-
annotated	Cj1636c	rnhA	147	ribonuclease H	no	-	no	-	no	-
annotated	Cj1637c	Cj1637c	329	hypothetical protein	no	-	no	-	no	-
annotated	Cj1638	dnaG	606	DNA primase	yes	4	yes	7	no	-
annotated	Cj1639	Cj1639	91	NifU protein	yes	2	yes	3	yes	1
annotated	Cj1640	Cj1640	184	hypothetical protein	no	-	no	-	no	-
annotated	Cj1641	murE	428	UDP-N-acetylmuramoyl-L-alanyl-D-glutamate--2,6-diaminopimelate ligase	yes	21	yes	15	yes	23
annotated	Cj1642	Cj1642	104	hypothetical protein	no	-	yes	4	no	-
annotated	Cj1643	Cj1643	365	hypothetical protein	yes	12	yes	10	yes	8
annotated	Cj1644	ispA	282	geranyltranstransferase	yes	4	yes	4	yes	2
annotated	Cj1645	tkt	633	transketolase	yes	19	yes	18	yes	19
annotated	Cj1646	iamB	370	ABC transporter permease	no	-	no	-	no	-
annotated	Cj1647	iamA	241	ABC transporter ATP-binding protein	yes	4	yes	5	no	-
annotated	Cj1648	Cj1648	297	ABC transporter substrate-binding protein	no	-	no	-	no	-
annotated	Cj1649	Cj1649	200	lipoprotein	no	-	no	-	no	-
annotated	Cj1650	Cj1650	167	hypothetical protein	no	-	no	-	no	-
annotated	Cj1651c	map	253	methionine aminopeptidase	yes	7	yes	4	yes	4
annotated	Cj1652c	murI	251	glutamate racemase	yes	5	yes	3	yes	3
annotated	Cj1653c	Cj1653c	153	lipoprotein	no	-	no	-	no	-
annotated	Cj1654c	nhaA	390	pH-dependent sodium/proton antiporter	no	-	no	-	no	-
annotated	Cj1655c	nhaA1	383	Na(+)/H(+) antiporter	no	-	no	-	no	-
annotated	Cj1656c	Cj1656c	61	hypothetical protein	no	-	no	-	no	-
annotated	Cj1658	Cj1658	697	iron permease	no	-	no	-	no	-
annotated	Cj1659	p19	180	hypothetical protein	no	-	no	-	yes	4
annotated	Cj1660	Cj1660	468	integral membrane protein	no	-	no	-	no	-
annotated	Cj1661	Cj1661	431	ABC transporter permease	no	-	no	-	no	-
annotated	Cj1662	Cj1662	373	integral membrane protein	no	-	yes	2	no	-
annotated	Cj1663	Cj1663	218	ABC transporter ATP-binding protein	yes	3	yes	2	yes	2
annotated	Cj1664	Cj1664	163	thiredoxin	no	-	no	-	no	-
annotated	Cj1665	Cj1665	168	lipoprotein thiredoxin	no	-	no	-	no	-
annotated	Cj1666c	Cj1666c	146	hypothetical protein	yes	2	yes	2	yes	6
annotated	Cj1668c	Cj1668c	139	hypothetical protein	yes	6	yes	6	no	-
annotated	Cj1669c	Cj1669c	283	DNA ligase	no	-	no	-	no	-
annotated	Cj1670c	cgpA	221	hypothetical protein	yes	7	yes	7	yes	3
annotated	Cj1671c	Cj1671c	68	hypothetical protein	no	-	no	-	no	-
annotated	Cj1672c	eno	415	phosphopyruvate hydratase	yes	16	yes	8	yes	21
annotated	Cj1673c	recA	344	recombinase A	yes	15	yes	10	yes	19
annotated	Cj1674	Cj1674	287	hypothetical protein	yes	8	yes	7	yes	11
annotated	Cj1675	fliQ	90	flagellar biosynthesis protein FliQ	no	-	no	-	no	-
annotated	Cj1676	murB	259	UDP-N-acetylenolpyruvoylglucosamine reductase	yes	5	yes	6	no	-
annotated	Cj1677	capB	1121	Campylobacter adhesion protein	no	-	no	-	no	-
annotated	Cj1679	Cj1679	585	hypothetical protein	yes	5	yes	5	no	-
annotated	Cj1680c	Cj1680c	256	hypothetical protein	yes	2	yes	4	no	-
annotated	Cj1681c	cysQ	255	3′(2′),5′-bisphosphate nucleotidase CysQ	yes	16	yes	15	yes	13
annotated	Cj1682c	gltA	423	citrate synthase	yes	27	yes	18	yes	36
annotated	Cj1684c	Cj1684c	392	transmembrane transport protein	no	-	no	-	no	-
annotated	Cj1685c	bioB	279	biotin synthase	yes	10	yes	11	yes	26
annotated	Cj1686c	topA	701	DNA topoisomerase I	yes	14	yes	15	yes	9
annotated	Cj1687	Cj1687	424	efflux protein	no	-	no	-	no	-
annotated	Cj1688c	secY	422	preprotein translocase subunit SecY	no	-	no	-	no	-
annotated	Cj1689c	rplO	131	50S ribosomal protein L15	yes	5	yes	4	yes	2
annotated	Cj1690c	rpsE	148	30S ribosomal protein S5	yes	5	yes	4	no	-
annotated	Cj1691c	rplR	119	50S ribosomal protein L18	yes	6	yes	6	no	-
annotated	Cj1692c	rplF	179	50S ribosomal protein L6	yes	8	yes	7	yes	4
annotated	Cj1693c	rpsH	132	30S ribosomal protein S8	yes	2	yes	3	yes	5
annotated	Cj1694c	rpsN	62	30S ribosomal protein S14	yes	1	yes	1	no	-
annotated	Cj1695c	rplE	182	50S ribosomal protein L5	yes	11	yes	10	yes	2
annotated	Cj1696c	rplX	78	50S ribosomal protein L24	yes	5	yes	2	yes	2
annotated	Cj1697c	rplN	123	50S ribosomal protein L14	yes	3	yes	3	yes	6
annotated	Cj1698c	rpsQ	84	30S ribosomal protein S17	yes	3	yes	1	yes	1
annotated	Cj1699c	rpmC	62	50S ribosomal protein L29	yes	2	yes	4	yes	1
annotated	Cj1700c	rplP	142	50S ribosomal protein L16	yes	4	yes	3	yes	3
annotated	Cj1701c	rpsC	234	30S ribosomal protein S3	yes	15	yes	16	yes	5
annotated	Cj1702c	rplV	142	50S ribosomal protein L22	yes	2	yes	2	yes	2
annotated	Cj1703c	rpsS	94	30S ribosomal protein S19	no	-	no	-	yes	1
annotated	Cj1704c	rplB	277	50S ribosomal protein L2	yes	10	yes	4	yes	13
annotated	Cj1705c	rplW	94	50S ribosomal protein L23	yes	4	yes	4	yes	5
annotated	Cj1706c	rplD	205	50S ribosomal protein L4	yes	8	yes	8	yes	15
annotated	Cj1707c	rplC	192	50S ribosomal protein L3	yes	12	yes	7	yes	16
annotated	Cj1708c	rpsJ	104	30S ribosomal protein S10	yes	4	yes	5	no	-
annotated	Cj1709c	Cj1709c	254	ribosomal pseudouridine synthase	no	-	no	-	no	-
annotated	Cj1710c	Cj1710c	665	metallo-beta-lactamase family protein	yes	13	yes	11	yes	4
annotated	Cj1711c	ksgA	267	dimethyladenosine transferase	no	-	yes	5	no	-
annotated	Cj1712	Cj1712	179	hypothetical protein	yes	7	yes	3	yes	3
annotated	Cj1713	Cj1713	357	ribosomal RNA large subunit methyltransferase N	yes	5	yes	4	yes	2
annotated	Cj1714	Cj1714	33	hypothetical protein	no	-	no	-	no	-
annotated	Cj1715	Cj1715	177	acetyltransferase	yes	5	yes	4	yes	12
annotated	Cj1716c	leuD	201	isopropylmalate isomerase small subunit	yes	6	yes	2	yes	6
annotated	Cj1717c	leuC	471	isopropylmalate isomerase large subunit	yes	11	yes	9	yes	13
annotated	Cj1718c	leuB	359	3-isopropylmalate dehydrogenase	yes	7	yes	5	yes	7
annotated	Cj1719c	leuA	512	2-isopropylmalate synthase	yes	6	yes	5	yes	4
annotated	Cj1720	Cj1720	210	hypothetical protein	yes	14	yes	7	yes	6
annotated	Cj1721c	Cj1721c	215	outer membrane protein	yes	3	no	-	yes	2
annotated	Cj1724c	Cj1724c	128	7-cyano-7-deazaguanine reductase	yes	2	no	-	no	-
annotated	Cj1725	Cj1725	200	hypothetical protein	yes	12	yes	9	yes	12
annotated	Cj1726c	metA	294	homoserine O-succinyltransferase	yes	2	yes	3	no	-
annotated	Cj1727c	metB	424	O-acetylhomoserine (thiol)-lyase	yes	23	yes	13	yes	25
annotated	Cj1729c	flgE	866	flagellar hook protein FlgE	yes	29	yes	18	yes	30
annotated	Cj1731c	ruvC	161	Holliday junction resolvase	no	-	no	-	no	-
novel	NC_002163.1:1274927-1274977:+		17	N/A	no	-	yes	1	no	-
novel	NC_002163.1:1288915-1288977:+		21	N/A	no	-	yes	1	no	-
novel	NC_002163.1:563338-563388:+		17	N/A	yes	1	yes	1	no	-
novel	NC_002163.1:682004-682057:-		18	N/A	no	-	yes	1	no	-
novel	selW	selW	81	selenoprotein	no	-	yes	3	yes	1
* in some annotations, these genes are included as a single fusion pseudogene rather than two separate ORFs based on homology to other proteins
Cj0636**: with extended 5´ end; based on the identified peptides a novel ORF start was predicted at 597789
Cj1253***: with extended 5´ end; based on the identified peptides a novel ORF start was predicted at 1183537
