# Supplementary material for: Complementary Ribo-seq approaches map the translatome and provide a small protein census in the foodborne pathogen Campylobacter jejuni
Source: Nat Commun. 2025 Mar 30;16:3078. doi: 10.1038/s41467-025-58329-w (PMC11955535; doi:10.1038/s41467-025-58329-w)
Supplement: Supplementary file 6 — Supplementary Data 3 [file 41467_2025_58329_MOESM6_ESM.xlsx]

## Sheet: S3 - Leaderless
Supplementary Data file 3. Potential leaderless C. jejuni ORFs. ORFs with a short 5′UTR (≤ 9 nt) or previously proposed to be leaderless (Dugar et al. 2013; Porcelli et al. 2013) were inspected in Ribo-seq and TIS(Ret) data. Red: RBS motif. Unclear: insufficient Ribo-seq coverage/no clear peak to make a call.
Locus tag	Product (Refseq)	UTR (Porcelli et al. 2013)	UTR (Dugar et al. 2013)	RBS / 15 nt upstream (annotated)	Leaderless	Based on	RBS / 15 nt upstream (re-annotation)	New start codon position
Cj0153c	23S rRNA (guanosine(2251)-2'-O)-methyltransferase RlmB	0	0	AGGTAAAATTTTAAT	unclear	N/A	N/A	N/A
Cj0164c	ubiA; 4-hydroxybenzoate octaprenyltransferase	0	26	TTTTAAAGTAGAAAA	no (leadered based on Dugar et al. 2013 TSS)	TIS	N/A	N/A
Cj0258	ArsR family regulatory protein	N/A	2	ATATAATATTTACTT	unclear	N/A	N/A	N/A
Cj0430	putative integral membrane protein	3	3	TGTAAAATTTTCATT	unclear	N/A	N/A	N/A
Cj0459c	hypothetical protein	N/A	6	AAATTATAGATTAAA	Re-annotate as leadered (30 nt 5′UTR)	TIS	CTTAAGGATTTAGCT	424002
Cj0461c	putative MFS transport protein	0	0	GCTATAGTTTCGCTT	unclear	N/A	N/A	N/A
Cj0595c	nth; endonuclease III	0	0	AACTAAAATTAAAAA	unclear	N/A	N/A	N/A
Cj0641	pnk; NAD kinase	0	0	TTGATATAATTTTTT	unclear	N/A	N/A	N/A
Cj0667	S4 domain-containing protein	0	0	GCTAAAATTGCTTTT	yes	TIS	N/A	N/A
Cj0748	hypothetical protein	8	8	TACCTATGCGGAATA	unclear	N/A	N/A	N/A
Cj0792	hypothetical protein	5	6	AATTATACTATAAAA	unclear	N/A	N/A	N/A
Cj0846	metallophosphoesterase	0	0	GGTTATAATACTTTT	unclear	N/A	N/A	N/A
Cj1031	cmeD; multidrug efflux system outer membrane protein	0	0	TATTAAAATATCAAA	unclear	N/A	N/A	N/A
Cj1152c	gmhB; D-glycero-alpha-D-manno-heptose-1,7-bisphosphate 7-phosphatase	0	N/A	AAGAAATTAAAGATA	ORF correction required but unclear if leaderless or leadered*	Ribo-seq/TIS	N/A / TTAGATAGAGACGGT	1,085,255 / 1,085,219
Cj1247c	hypothetical protein	0	0	TGCTAAAATCATCTT	yes	TIS	N/A	N/A
Cj1257c	efflux pump protein	0	0	TCATACAATAAATCC	yes	Ribo-seq/TIS	N/A	N/A
Cj1349c	fibronectin/fibrinogen-binding protein	0	0	TTTATAATTTCTTTT	unclear	N/A	N/A	N/A
Cj1441c	KfiD; UDP-glucose 6-dehydrogenase	9	N/A	AATGAAAGGTAAAAT	no (in operon based on Dugar et al. 2013)	TIS	N/A	N/A
Cj1449c	hypothetical protein	3	3	TATAATTTTTACAAT	yes	TIS	N/A	N/A
Cj1458c	thiL; thiamine monophosphate kinase	3	3	ATAAAATCACGCATT	unclear	N/A	N/A	N/A
Cj1565c	pflA; paralysed flagellum protein	0	0	TGCTATAATTATTTT	unclear	N/A	N/A	N/A
Cj1620c	mutY; A/G-specific adenine glycosylase	1	0	GTTATACTCTCATTT	yes	TIS	N/A	N/A
Cj1711c	ksgA; rRNA small subunit methyltransferase A	2	2	ATAAAATTATTTCTT	yes	TIS	N/A	N/A
* for Cj1152c (GmhB) two potential start codons fit the Ribo-seq and TIS coverage: one start codon would lead to a leaderless transcript, the other to a leadered one.
