# Supplementary material for: Complementary Ribo-seq approaches map the translatome and provide a small protein census in the foodborne pathogen Campylobacter jejuni
Source: Nat Commun. 2025 Mar 30;16:3078. doi: 10.1038/s41467-025-58329-w (PMC11955535; doi:10.1038/s41467-025-58329-w)
Supplement: Supplementary file 7 — Supplementary Data 4 [file 41467_2025_58329_MOESM7_ESM.xlsx]

## Sheet: S4 - Start codon re-annotation
Supplementary Data file 4. Re-annotation of C. jejuni start codons based on Ribo-seq and TIS profiling data. Start codons were inspected for A) ORFs without a detected TIS(Ret) peak for the annotated start, but with an in-frame start codon in close proximity (<51 nt; indicated by "this study"), and B) 126 ORFs previously marked for re-annotation based on their TSS position in four C. jejuni strai…
Locus tag	Name	Description	Source	Start codon	Strand	Original start	Original end	Corrected start	Corrected end	Old length (codons)	New length (codons)	Old start codon	New start codon	15 nt upstream before re-annotation	15 nt upstream / RBS of re-annotated Start	Indicated by / comment
Cj0006		Na+/H+ antiporter family protein	Dugar et al., 2013	no correction	+	6703	8010	N/A	N/A	436	no change	ATG	no change	AAAATTATTTAAGGA	no change	unclear
Cj0019c		MCP-domain signal transduction protein	Dugar et al., 2013	no correction	-	23665	25443	N/A	N/A	593	no change	ATG	no change	TAACAGGAGAATATC	no change	Ribo-seq and TIS
Cj0022c		pseudouridine synthase	Dugar et al., 2013	no correction	-	27402	28304	N/A	N/A	301	no change	ATG	no change	TAAGAAAGTTATTAA	no change	unclear
Cj0055c		uncharacterized protein	this study	re-annotation	-	70274	71098	70274	71062	275	263	TTG	ATG	TTTTAGAAAGATATC	AAAGAGGAAAAACTA	Ribo-seq and TIS
Cj0061c	fliA	flagellar biosynthesis sigma factor	Dugar et al., 2013; this study	re-annotation	-	75410	76126	75410	76102	239	231	ATG	ATG	AAGAGCTAAAGAAAA	AAGAAAGACGAAGAA	TIS
Cj0070c		uncharacterized protein	Dugar et al., 2013	no correction	-	83047	83205	N/A	N/A	53	no change	TTG	no change	ATAAAATATTTTATT	no change	unclear
Cj0075c		oxidoreductase iron-sulfur subunit	Dugar et al., 2013	no correction	-	86172	86912	N/A	N/A	247	no change	ATG	no change	CCTAAAAGGAGAAAA	no change	Ribo-seq and TIS support two adjacent start codons, suggest 86909
Cj0088	dcuA	anaerobic C4-dicarboxylate transporter	Dugar et al., 2013	no correction	+	97496	98833	N/A	N/A	446	no change	ATG	no change	CACTTAGGATTTAAT	no change	Ribo-seq
Cj0099	birA	biotin--[acetyl-CoA-carboxylase] synthetase	Dugar et al., 2013	no correction	+	107664	108317	N/A	N/A	218	no change	ATG	no change	GTAGGACTTATTTAA	no change	unclear
Cj0116	fabD	malonyl CoA-acyl carrier protein transacylase	Dugar et al., 2013	no correction	+	120763	121683	N/A	N/A	307	no change	ATG	no change	TTGCGGTTGTCATTA	no change	unclear
Cj0126c	rlmH	ribosomal RNA large subunit methyltransferase H	Dugar et al., 2013	no correction	-	127776	128237	N/A	N/A	154	no change	GTG	no change	TACTAAAATTTTTTA	no change	Ribo-seq
Cj0133		glycoprotease family protein	Dugar et al., 2013	no correction	+	135299	135700	N/A	N/A	134	no change	ATG	no change	TTATCTAAGCCTTTA	no change	Ribo-seq
Cj0170		methyltransferase	this study	re-annotation	+	167050	167794	167104	167794	248.333	230.333	GTG	ATG	ACTTTAATCCTTTTT	CAAAAAGGGGCAAAA	Ribo-seq and TIS
Cj0173c	cfbpC	iron-uptake ABC transport system ATP-binding protein	Dugar et al., 2013	no correction	-	169054	169962	N/A	N/A	303	no change	ATG	no change	AAATCACAAGGAAAG	no change	unclear
Cj0182		transmembrane transport protein	Dugar et al., 2013	re-annotation	+	177995	179200	178001	179200	402	400	ATG	ATG	TTTATTTTAAAGGTG	TTAAAGGTGATGATT	Ribo-seq and TIS
Cj0201c		integral membrane protein	Dugar et al., 2013	no correction	-	196534	197139	N/A	N/A	202	no change	TTG	no change	AAGATAGAAAATGGC	no change	unclear
Cj0226	argB	acetylglutamate kinase	Dugar et al., 2013	no correction	+	210767	211612	N/A	N/A	282	no change	ATG	no change	TTTAATGCTTAAGGA	no change	unclear
Cj0227	argD	acetylornithine aminotransferase	Dugar et al., 2013	no correction	+	211616	212803	N/A	N/A	396	no change	ATG	no change	TTGGTGGGTTAAAGG	no change	unclear
Cj0230c		nicotinate phosphoribosyltransferase	Dugar et al., 2013	no correction	-	214057	215430	N/A	N/A	458	no change	TTG	no change	AGGGTAGTATAAGCT	no change	Ribo-seq
Cj0234c	frr	ribosome recycling factor	Dugar et al., 2013	re-annotation	-	217475	218038	217475	218032	188	186	ATG	ATG	AAATAATTAAAGGAA	TTAAAGGAAATGATA	Ribo-seq and TIS
Cj0249		uncharacterized protein	Dugar et al., 2013	no correction	+	229831	230310	N/A	N/A	160	no change	GTG	no change	AGGCTCTAAATTGTA	no change	unclear
Cj0254		uncharacterized protein	Dugar et al., 2013; this study	re-annotation	+	232544	233704	232568	233704	387	379	TTG	ATG	AAGCTAAAGCAAAAT	AAGAAAGAAGGAAAA	Ribo-seq
Cj0277	mreC	rod shape-determining protein	Dugar et al., 2013	no correction	+	254079	254828	N/A	N/A	250	no change	ATG	no change	TGCAACAATTAACCA	no change	Ribo-seq
Cj0302c		molybdenum-pterin binding protein	Dugar et al., 2013	no correction	-	275727	276128	N/A	N/A	134	no change	ATG	no change	CGGATTTAGCACACC	no change	Ribo-seq
Cj0329c	plsX	phosphate acyltransferase	this study	no correction	-	299850	300836	N/A	N/A	329	no change	ATG	no change	GGAATATTAAAATCA	no change	Ribo-seq
Cj0349	trpA	tryptophan synthase subunit alpha	this study	no correction	+	320000	320749	N/A	N/A	250	no change	ATG	no change	AAAAAGGGGTGATTT	no change	Ribo-seq and TIS
Cj0360	glmM	phosphoglucosamine mutase	Dugar et al., 2013	no correction	+	327143	328480	N/A	N/A	446	no change	ATG	no change	CTAGAAAGGTTTGCA	no change	Ribo-seq
Cj0362		protoporphyrinogen IX oxidase	this study	no correction	+	328927	329379	N/A	N/A	151	no change	ATG	no change	AAAAAAGGAAAAAAG	no change	Ribo-seq
Cj0375		lipoprotein	Dugar et al., 2013	no correction	+	342615	343091	N/A	N/A	159	no change	TTG	no change	CAAATAAGGTCAAAT	no change	Ribo-seq
Cj0387	aroK	shikimate kinase	Dugar et al., 2013	no correction	+	352815	353312	N/A	N/A	166	no change	ATG	no change	AGGGCAGTAAAGAAA	no change	unclear
Cj0412	dlp2	ATP/GTP binding protein	Dugar et al., 2013	no correction	+	378268	380097	N/A	N/A	610	no change	ATG	no change	AAATGGGGCTTTTAA	no change	Ribo-seq
Cj0440c		transcriptional regulator	Dugar et al., 2013	no correction	-	409015	409683	N/A	N/A	223	no change	ATG	no change	AAACATAAAGGAAAA	no change	Ribo-seq: two adjacent start codons could be used, suggest 409680
Cj0444		pseudogene	Dugar et al., 2013	no correction	+	412359	414430	N/A	N/A	690.667	no change	ATG	no change	ACTCAAATCAAAAAT	no change	unclear
Cj0454c		membrane protein	Dugar et al., 2013	re-annotation	-	419857	420426	419857	420375	190	173	ATG	ATG	ATTATCGCTTAGATA	TTCCAGGAGTTGCAG	Ribo-seq
Cj0457c		lipoprotein	Dugar et al., 2013	no correction	-	421850	422479	N/A	N/A	210	no change	ATG	no change	AGCGTATGGTTTTAT	no change	Ribo-seq: N-terminal extension but unclear, suggest 422500
Cj0459c		uncharacterized protein	Dugar et al., 2013; this study	re-annotation	-	423761	424027	423761	424003	89	81	ATG	ATG	AAATTATAGATTAAA	CTTAAGGATTTAGCT	Ribo-seq and TIS; 5′UTR difference from Porcelli et al. 2013
Cj0466	nssR	transcriptional regulator	Dugar et al., 2013	no correction	+	431050	431646	N/A	N/A	199	no change	ATG	no change	TGGAAATATTATATA	no change	Ribo-seq
Cj0511		protease	this study	re-annotation	+	477755	479089	477770	479089	445	440	ATG	TTG	TTAAACTAAAACTCA	ATGATGGAGCTTATT	Ribo-seq and TIS
Cj0515		periplasmic protein	Dugar et al., 2013	no correction	+	480700	481896	N/A	N/A	399	no change	TTG	no change	TTAAAGGCTTTTTAC	no change	unclear
Cj0550		uncharacterized protein	Dugar et al., 2013	no correction	+	512859	513134	N/A	N/A	92	no change	ATG	no change	GAGAAGTGCATAACA	no change	Ribo-seq
Cj0555		dicarboxylate carrier protein MatC	Dugar et al., 2013	re-annotation	+	517060	518352	517066	518352	431	429	ATG	ATG	ATAATATTTTAAAGG	TTTTAAAGGATGATA	Ribo-seq and TIS
Cj0557c		integral membrane protein	Dugar et al., 2013	no correction	-	519157	520242	N/A	N/A	362	no change	GTG	no change	AGGACAAATTCGAGA	no change	Ribo-seq
Cj0563		uncharacterized protein	Dugar et al., 2013; this study	re-annotation	+	526556	527158	526598	527158	201	187	GTG	ATG	CAACCTGTCGCAAGG	AAACAAGGAGAGAAA	Ribo-seq and TIS
Cj0587		integral membrane protein	Dugar et al., 2013	no correction	+	547256	548260	N/A	N/A	335	no change	ATG	no change	ATGAAAGTGCTTTTA	no change	unclear
Cj0589	ribF	bifunctional riboflavin kinase/FMN adenylyltransferase	Dugar et al., 2013	no correction	+	548984	549838	N/A	N/A	285	no change	ATG	no change	AAGGAAAGGAAGGTA	no change	unclear
Cj0590		tRNA (cmo5U34)-methyltransferase	Dugar et al., 2013	no correction	+	549825	550535	N/A	N/A	237	no change	ATG	no change	AATTATTAAGGAAAA	no change	unclear
Cj0591c		lipoprotein	Dugar et al., 2013	no correction	-	550525	550746	N/A	N/A	74	no change	ATG	no change	TATGACACAGGAAAA	no change	unclear
Cj0620		uncharacterized protein	Dugar et al., 2013	no correction	+	579637	580284	N/A	N/A	216	no change	ATG	no change	ATGGAAAAGTAAAAA	no change	unclear
Cj0636		NOL1/NOP2/sun family protein	Dugar et al., 2013; this study	re-annotation	+	597828	598667	597789	N/A	280	293	ATG	ATG	TATACCAAAGATGAA	TGATAAAGGATTATT	MS
Cj0648		membrane protein	Dugar et al., 2013	no correction	+	609255	609770	N/A	N/A	172	no change	TTG	no change	AGAATGGAATAAGCT	no change	unclear
Cj0652	pbpC	penicillin-binding protein	Dugar et al., 2013	no correction	+	611298	613103	N/A	N/A	602	no change	ATG	no change	AAAGGTAAAATTTAA	no change	unclear
Cj0667		S4 domain-containing protein	Dugar et al., 2013	no correction	+	622768	623013	N/A	N/A	82	no change	ATG	no change	GCTAAAATTGCTTTT	no change	Ribo-seq and TIS; leaderless
Cj0669		ABC-transporter ATP-binding protein	Dugar et al., 2013	no correction	+	623410	624138	N/A	N/A	243	no change	ATG	no change	GAAAGTATGAAATTT	no change	unclear
Cj0672		periplasmic protein	Dugar et al., 2013	no correction	+	627118	627306	N/A	N/A	63	no change	ATG	no change	TCCTATTTTGAATCA	no change	unclear
Cj0693c		rRNA small subunit methyltransferase H	Dugar et al., 2013	no correction	-	649946	650884	N/A	N/A	313	no change	TTG	no change	AAAAATTTATTAGGA	no change	unclear
Cj0695	ftsA	cell division protein FtsA	Dugar et al., 2013	re-annotation	+	652530	653918	652536	653918	463	461	TTG	TTG	TTATTATAAAGGGAA	TAAAGGGAATTGATT	Ribo-seq and TIS
Cj0729		type I phosphodiesterase/nucleotide pyrophosphatase	Dugar et al., 2013	no correction	+	683848	684657	N/A	N/A	270	no change	ATG	no change	TTTTTTAAAGAGTAA	no change	unclear
Cj0764c	speA	arginine decarboxylase	Dugar et al., 2013	no correction	-	714777	716612	N/A	N/A	612	no change	ATG	no change	CTTAAAGAAGGTTTT	no change	unclear
Cj0773c		binding-protein dependent transport system permease	Dugar et al., 2013	no correction	-	722791	723702	N/A	N/A	304	no change	ATG	no change	ATGGGAGGTGGCATC	no change	Ribo-seq and TIS
Cj0789	cca	poly(A) polymerase family protein	Dugar et al., 2013	no correction	+	739231	740349	N/A	N/A	373	no change	TTG	no change	TTTTAGAGTTTTTGC	no change	unclear
Cj0791c		aminotransferase	Dugar et al., 2013; this study	re-annotation	-	741167	742441	741167	742435	425	423	TTG	TTG	AAATTTTTATAAGGA	TTATAAGGATTGTAT	TIS
Cj0792		uncharacterized protein	Dugar et al., 2013	no correction	+	742477	743355	N/A	N/A	293	no change	ATG	no change	AATTATACTATAAAA	no change	unclear
Cj0813	kdsB	3-deoxy-manno-octulosonate cytidylyltransferase	Dugar et al., 2013	no correction	+	764480	765199	N/A	N/A	240	no change	ATG	no change	AGATTGGATGCAAAA	no change	Ribo-seq and TIS
Cj0823		uncharacterized protein	Dugar et al., 2013	no correction	+	771343	771960	N/A	N/A	206	no change	ATG	no change	ATGGTGTGAAAAATT	no change	Ribo-seq
Cj0825		processing peptidase	Dugar et al., 2013	no correction	+	772629	773405	N/A	N/A	259	no change	ATG	no change	AAGAACTTTTGGAAA	no change	Ribo-seq
Cj0827	truA	tRNA pseudouridine synthase A	Dugar et al., 2013	no correction	+	774427	775152	N/A	N/A	242	no change	TTG	no change	GATTTTGAGTCGATA	no change	unclear
Cj0839c		uncharacterized protein	Dugar et al., 2013	no correction	-	788015	788212	N/A	N/A	66	no change	ATG	no change	TTTTAAAGGCTTACA	no change	Ribo-seq
Cj0846		metallophosphoesterase	Dugar et al., 2013	no correction	+	793305	794429	N/A	N/A	375	no change	ATG	no change	GGTTATAATACTTTT	no change	unclear
Cj0852c		integral membrane protein	Dugar et al., 2013	no correction	-	799321	799650	N/A	N/A	110	no change	ATG	no change	AAGCTTTAAAAGAAT	no change	Ribo-seq
Cj0882c	flhA	flagellar biosynthesis protein FlhA	Dugar et al., 2013	no correction	-	817579	819753	N/A	N/A	725	no change	ATG	no change	ATATTATGAAAAATA	no change	Ribo-seq
Cj0886c	ftsK	DNA translocase FtsK	Dugar et al., 2013	no correction	-	820683	823523	N/A	N/A	947	no change	ATG	no change	TATCTTTGTCTTTGT	no change	Ribo-seq
Cj0890c		sensory transduction transcriptional regulator	Dugar et al., 2013	no correction	-	829486	830148	N/A	N/A	221	no change	ATG	no change	GTGTATTTGTCCAAT	no change	Ribo-seq: N-terminal extension but unclear, suggest 830148
Cj0892c		periplasmic protein	Dugar et al., 2013	no correction	-	831715	832203	N/A	N/A	163	no change	ATG	no change	AGATCAGCTAGCTTA	no change	unclear
Cj0895c	aroA	3-phosphoshikimate 1-carboxyvinyltransferase	Dugar et al., 2013	no correction	-	834828	836114	N/A	N/A	429	no change	ATG	no change	GGGTCTTGATTTAAG	no change	unclear
Cj0900c		uncharacterized protein	Dugar et al., 2013; this study	re-annotation	-	840501	840680	840501	840647	60	49	GTG	ATG	AAGATTTAAAAAAAT	AATAAGGTTGTATTT	Ribo-seq and TIS
Cj0916c		uncharacterized protein	Dugar et al., 2013	no correction	-	852181	852378	N/A	N/A	66	no change	ATG	no change	AGTATATTAAGATTG	no change	unclear
Cj0954c		DnaJ-like protein	Dugar et al., 2013	no correction	-	894013	894783	N/A	N/A	257	no change	ATG	no change	TAAAGAGCAAATCCA	no change	Ribo-seq
Cj0959c		membrane protein insertion efficiency factor	Dugar et al., 2013	no correction	-	900703	901044	N/A	N/A	114	no change	ATG	no change	ACTAGAATGTTTCAA	no change	unclear
Cj0963		uncharacterized protein	Dugar et al., 2013	no correction	+	902105	902713	N/A	N/A	203	no change	ATG	no change	AAAATTATGTGATTT	no change	unclear
Cj0964		periplasmic protein	Dugar et al., 2013	no correction	+	902710	903900	N/A	N/A	397	no change	ATG	no change	AATTAAAGGATTTTT	no change	Ribo-seq and TIS
Cj0976		tRNA (mo5U34)-methyltransferase	Dugar et al., 2013	re-annotation	+	910711	911601	910726	911601	297	292	ATG	ATG	TAGCATTAAAAGCAA	ATGTCAAGGATAAAA	Ribo-seq and TIS
Cj0990c		uncharacterized protein	Dugar et al., 2013	no correction	-	921397	922158	N/A	N/A	254	no change	GTG	no change	TATAGCAAAAGCTTT	no change	unclear
Cj1014c	livF	ABC transporter ATP-binding protein	Dugar et al., 2013	no correction	-	947343	948038	N/A	N/A	232	no change	ATG	no change	ATTTAGGGGATTTTG	no change	unclear
Cj1016c	livM	Branched-chain amino-acid ABC transporter permease	Dugar et al., 2013	no correction	-	948792	949844	N/A	N/A	351	no change	ATG	no change	AAAGAGTAGGTTTTA	no change	unclear
Cj1025c	flgQ	flagellar motility protein FlgQ	Dugar et al., 2013	no correction	-	956627	957076	N/A	N/A	150	no change	GTG	no change	AATCGATGCAGACAA	no change	unclear
Cj1028c		competence protein ComFC	Dugar et al., 2013	no correction	-	960263	960838	N/A	N/A	192	no change	TTG	no change	TTTAATCTCTGAACT	no change	unclear
Cj1052c	mutS	endonuclease MutS2	Dugar et al., 2013	no correction	-	987019	989229	N/A	N/A	737	no change	ATG	no change	AAGATTGTAGGTTAA	no change	unclear
Cj1079		periplasmic protein	Dugar et al., 2013	no correction	+	1011696	1012148	N/A	N/A	151	no change	GTG	no change	AAAAAGAATTTTACT	no change	unclear
Cj1088c	folC	bifunctional folylpolyglutamate synthase/dihydrofolate synthase	Dugar et al., 2013	no correction	-	1019786	1020970	N/A	N/A	395	no change	TTG	no change	AGTTAATAAAGCAAA	no change	unclear
Cj1090c		lipoprotein	Dugar et al., 2013	no correction	-	1022317	1022829	N/A	N/A	171	no change	ATG	no change	TAATCTAGTGATTAA	no change	Ribo-seq
Cj1111c		MarC family integral membrane protein	Dugar et al., 2013	re-annotation	-	1044593	1045219	1044593	1045231	209	213	ATG	GTG	ATAGTGTTTTCTAGT	AACTAAGGATTGATA	Ribo-seq
Cj1123c	pglD	UDP-N-acetylbacillosamine N-acetyltransferase	Dugar et al., 2013	no correction	-	1055670	1056257	N/A	N/A	196	no change	ATG	no change	CAACAGAGAAATTTA	no change	unclear
Cj1129c	pglH	GalNAc-alpha-(1->4)-GalNAc-alpha-(1->3)-diNAcBac-PP-undecaprenol alpha-1,4-N-acetyl-D-galactosaminyltransferase	Dugar et al., 2013	no correction	-	1062131	1063210	N/A	N/A	360	no change	ATG	no change	GCTTAAAGAGGAGAA	no change	Ribo-seq and TIS: two adjacent start codons, suggest 1063207
Cj1155c		cation-transporting ATPase	Dugar et al., 2013	no correction	-	1085907	1088264	N/A	N/A	N/A	no change	ATG	no change	ATATTTTTTTAAAGA	no change	unclear
Cj1181c	tsf	elongation factor Ts	this study	no correction	-	1107719	1108792	N/A	N/A	358	no change	ATG	no change	TGAGGAGCAAGAATA	no change	Ribo-seq
Cj1196c	gpsA	glycerol-3-phosphate dehydrogenase	Dugar et al., 2013	no correction	-	1125011	1125907	N/A	N/A	299	no change	TTG	no change	AAAAACAAAGCTTGG	no change	unclear
Cj1200		NLPA family lipoprotein	Dugar et al., 2013	re-annotation	+	1129228	1130016	1129246	1130016	263	257	TTG	ATG	TAGAAAAATTTAGTT	CGTAAAGGAGAAAAA	Ribo-seq and TIS
Cj1203c		integral membrane protein	Dugar et al., 2013	no correction	-	1133172	1133363	N/A	N/A	64	no change	TTG	no change	TGTTGAGGAAGGTCA	no change	unclear
Cj1222c	dccS	two-component sensor histidine kinase	Dugar et al., 2013	no correction	-	1151155	1152345	N/A	N/A	397	no change	ATG	no change	GCAGGGGATATTGCT	no change	Ribo-seq
Cj1226c		two-component sensor histidine kinase	Dugar et al., 2013	no correction	-	1154267	1155514	N/A	N/A	416	no change	ATG	no change	TTATAAGCTTACTCA	no change	Ribo-seq
Cj1235		peptidase M23 family protein	Dugar et al., 2013	no correction	+	1163799	1164620	N/A	N/A	274	no change	ATG	no change	TAAAGAGTTAAGCCT	no change	Ribo-seq
Cj1247c		uncharacterized protein	Dugar et al., 2013	no correction	-	1175833	1176327	N/A	N/A	165	no change	ATG	no change	TGCTAAAATCATCTT	no change	Ribo-seq and TIS; leaderless
Cj1252		LPS-assembly protein	Dugar et al., 2013	no correction	+	1181476	1183524	N/A	N/A	683	no change	ATG	no change	GGACAATAGTAGTCG	no change	Ribo-seq
Cj1253	pnp	polynucleotide phosphorylase	this study	re-annotation	+	1183594	1185753	1183537	N/A	720	739	ATG	TTG	TAAAAAAGGAAAAAT	TAAAAAGGATGAAAT	MS and Ribo-seq, TIS for annotated start codon
Cj1262	racS	two-component sensor histidine kinase	Dugar et al., 2013	no correction	+	1192456	1193691	N/A	N/A	412	no change	ATG	no change	ATATAAACTGATAGG	no change	Ribo-seq
Cj1265c	hydC	Ni/Fe-hydrogenase B-type cytochrome subunit	this study	no correction	-	1194793	1195485	N/A	N/A	231	no change	ATG	no change	TATAAGGAGGCTTTC	no change	Ribo-seq and TIS
Cj1272c	spoT	guanosine-3′,5′-bis(diphosphate) 3′-pyrophosphohydrolase	Dugar et al., 2013	no correction	-	1204596	1206791	N/A	N/A	732	no change	TTG	no change	CTTTAGAGGGTTTAG	no change	Ribo-seq
Cj1358c	nrfH	cytochrome c nitrite reductase small subunit	Dugar et al., 2013; this study	re-annotation	-	1290427	1290942	1290427	1290918	172	164	ATG	TTG	TGAAGATTTTAAGAA	TTAAGGAGGAAAATT	Ribo-seq and TIS
Cj1361c		uncharacterized protein	Dugar et al., 2013	re-annotation	-	1293659	1294111	1293659	1294069	151	137	TTG	ATG	GATTTTAGCTAAAAT	GATTATGGTTTAAAA	Ribo-seq
Cj1407c		phospho-sugar mutase	Dugar et al., 2013; this study	re-annotation	-	1339759	1341147	1339759	1341129	463	457	ATG	ATG	TAGGTCAAAGAAGAG	AATTTGAAGGAAAAA	Ribo-seq and TIS: two possible start codons (second one at 1341120)
Cj1461		DNA methylase	Dugar et al., 2013	no correction	+	1397726	1398409	N/A	N/A	228	no change	ATG	no change	TAAAAGCACTTAATG	no change	unclear
Cj1463	flgJ	flagellar biosynthesis protein FlgJ	Dugar et al., 2013	no correction	+	1399514	1399855	N/A	N/A	114	no change	ATG	no change	TTTGGAGATCATCTA	no change	Ribo-seq
Cj1471c	ctsE	type II protein secretion system protein E	Dugar et al., 2013	no correction	-	1405147	1406706	N/A	N/A	520	no change	ATG	no change	GTTTAATGGAATTAG	no change	unclear
Cj1475c		uncharacterized protein	Dugar et al., 2013	no correction	-	1409278	1409595	N/A	N/A	106	no change	TTG	no change	ATTTTTAGTGCTACA	no change	unclear
Cj1488c	ccoQ	cbb3-type cytochrome C oxidase subunit IV	Dugar et al., 2013	no correction	-	1423309	1423572	N/A	N/A	88	no change	ATG	no change	GCTTAAAGTAAGATG	no change	unclear
Cj1497c		uncharacterized protein	Dugar et al., 2013	no correction	-	1430667	1431095	N/A	N/A	143	no change	ATG	no change	TGATACTATCATCTT	no change	Ribo-seq
Cj1502c	putP	sodium/proline symporter	Dugar et al., 2013	re-annotation	-	1434062	1435549	1434062	1435531	496	490	ATG	ATG	TAGAGCAATATCTTA	ATCAAGGAGAGATTG	Ribo-seq and TIS
Cj1504c	selD	selenide,water dikinase	Dugar et al., 2013	no correction	-	1439168	1440094	N/A	N/A	309	no change	ATG	no change	ACAATTTTAAATTTC	no change	unclear
Cj1507c		regulatory protein	Dugar et al., 2013	no correction	-	1443095	1443832	N/A	N/A	246	no change	ATG	no change	GAGAATTTAGAATTC	no change	Ribo-seq
Cj1511c	fdhA	formate dehydrogenase large subunit	Dugar et al., 2013	no correction	-	1446341	1449145	N/A	N/A	935	no change	ATG	no change	TATAAAGGCTGAGTA	no change	TIS
Cj1514c		uncharacterized protein	Dugar et al., 2013; this study	re-annotation	-	1449311	1450024	1449311	1450012	238	234	ATG	ATG	GAAAATTTTGAATGC	TGCATGGGAGCTTTA	Ribo-seq and TIS
Cj1539c		anion-uptake ABC transporter permease	Dugar et al., 2013	re-annotation	-	1471517	1472236	1471517	1472203	240	229	ATG	TTG	TATTTTAGCATAATT	TTAAAAAGGATATTT	Ribo-seq
Cj1552c	mloB	uncharacterized protein	this study	re-annotation	-	1485626	1487092	1485626	1487077	489	484	ATG	ATG	CTTAGAGAAGATTAA	ATGATAAGGACGGTT	Ribo-seq and TIS
Cj1564		methyl-accepting chemotaxis signal transduction protein	Dugar et al., 2013; this study	re-annotation	+	1492003	1493991	1492036	1493991	663	652	ATG	ATG	CAAATTATTAGTTTT	CAAATTATTAGTTTT	Ribo-seq and TIS
Cj1575c		NADH-quinone oxidoreductase subunit E	Dugar et al., 2013	no correction	-	1506679	1506906	N/A	N/A	76	no change	ATG	no change	AGGTGAGATAGATCG	no change	Ribo-seq
Cj1581c		peptide ABC transporter ATP-binding protein	Dugar et al., 2013	no correction	-	1510567	1511277	N/A	N/A	237	no change	TTG	no change	TTGGGGTATAAGATC	no change	Ribo-seq
Cj1582c		peptide ABC transporter permease	Dugar et al., 2013	no correction	-	1511274	1512068	N/A	N/A	265	no change	TTG	no change	CTAGATTAAGAAGGC	no change	unclear
Cj1615	chuB	hemin uptake ABC transporter permease	Dugar et al., 2013	no correction	+	1542911	1543897	N/A	N/A	329	no change	ATG	no change	ATGGCAGAAACTACT	no change	unclear
Cj1618c		radical SAM domain-containing protein	Dugar et al., 2013	re-annotation	-	1545473	1546390	1545473	1546330	306	286	ATG	ATG	AAAATATCGATAAAA	ACTCTAGGAAATATA	Ribo-seq and TIS
Cj1622	ribD	riboflavin-specific deaminase/reductase	Dugar et al., 2013; this study	re-annotation	+	1550235	1551245	1550265	1551245	337	327	ATG	ATG	TAAAATTTTAAAAAT	ATACAAGGTAGGCAA	Ribo-seq and TIS
Cj1629	exbD2	ExbD/TolR family transport protein	Dugar et al., 2013	no correction	+	1556443	1556832	N/A	N/A	130	no change	ATG	no change	ATAAGGCAAATAAAA	no change	unclear
Cj1635c	rnc	ribonuclease III	Dugar et al., 2013	no correction	-	1560811	1561485	N/A	N/A	225	no change	ATG	no change	TTGCAAGGGAAAATG	no change	Ribo-seq
Cj1638	dnaG	DNA primase	Dugar et al., 2013	no correction	+	1562955	1564772	N/A	N/A	606	no change	ATG	no change	AACAAGGTTTGTAAA	no change	Ribo-seq
Cj1661		ABC transporter permease	Dugar et al., 2013	no correction	+	1584935	1586227	N/A	N/A	431	no change	ATG	no change	TAATCCAAAGGAGAA	no change	unclear
Cj1664		thiredoxin	Dugar et al., 2013	no correction	+	1587982	1588470	N/A	N/A	163	no change	ATG	no change	ACATGGGGTGTTAAA	no change	Ribo-seq
Cj1710c		metallo-beta-lactamase family protein	Dugar et al., 2013	re-annotation	-	1621696	1623690	1621696	1623684	665	663	ATG	ATG	ATGACAAATTAAAGG	AATTAAAGGATGAAT	Ribo-seq and TIS
