# Supplementary material for: Complementary Ribo-seq approaches map the translatome and provide a small protein census in the foodborne pathogen Campylobacter jejuni
Source: Nat Commun. 2025 Mar 30;16:3078. doi: 10.1038/s41467-025-58329-w (PMC11955535; doi:10.1038/s41467-025-58329-w)
Supplement: Supplementary file 8 — Supplementary Data 5 [file 41467_2025_58329_MOESM8_ESM.xlsx]

## Sheet: S5 - Re-annotation summary
Supplementary Data file 5. All changes suggested for the NCTC11168 annotation based on translatomics approaches. The table does not include the stop codon re-annotation of phase-variable genes. For sORF homology: based on BLASTp analysis, requiring 100% match in length and sequence to an annotated sORF at NCBI.
ORF Category	Locus tag	Name	Start	Stop	Strand	Current/updated length (nt)	Comment
novel CJsORF	CJsORF1		36181	36234	+	54	internal out-of-frame in recJ (Cj0028)
novel CJsORF	CJsORF2		71637	71708	-	72
novel CJsORF	CJsORF3	cioY	94113	94217	+	105	Several annotated matches in diverse Epsilonproteobacteria, e.g., C. jejuni RM1221 (CJE00079)
novel CJsORF	CJsORF4		113791	113886	+	96	internal in-frame in atpG (Cj0106)
novel CJsORF	CJsORF5		132849	132923	+	75	internal in-frame in tyrA (Cj0130)
novel CJsORF	CJsORF6		162509	162550	-	42	internal out-of-frame in Cj0162c
novel CJsORF	CJsORF7		167591	167794	+	204	internal in-frame in Cj0170 (phase variable)
novel CJsORF	CJsORF8		191435	191473	-	39
novel CJsORF	CJsORF9		205736	205837	+	102	Several 100% matches in C. jejuni, e.g., C. jejuni RM1221 (CJE0202)
novel CJsORF	CJsORF10		260904	260987	-	84	internal in-frame
novel CJsORF	CJsORF11		263135	263167	-	33	internal out-of-frame in cheA (Cj0284c)
novel CJsORF	CJsORF12	trpL	315258	315332	+	75	Previously predicted (Porcelli et al. 2013)
novel CJsORF	CJsORF13		383476	383532	+	57	Partial match to longer sORFs in multiple C. jejuni strains, e.g., C. jejuni 35925B2 (UC78_0124)
novel CJsORF	CJsORF14		465376	465468	+	93	100% match in one C. jejuni strain (C. jejuni MTVDSCj16, MTVDSCj16_0453)
novel CJsORF	CJsORF15		522601	522615	+	15
novel CJsORF	CJsORF16		527436	527501	+	66	Several 100% matches in C. jejuni, e.g., C. jejuni PNUSAC006676 (EFW03_05115), DUF3944
novel CJsORF	CJsORF17		616252	616446	-	195	Several 100% matches in C. jejuni and C. coli, e.g., C. jejuni 335358 (FXL02_07190), MFS protein
novel CJsORF	CJsORF18		641102	641164	-	63	internal in-frame in flgH (Cj0687c)
novel CJsORF	CJsORF19		722697	722717	-	21
novel CJsORF	CJsORF20		802018	802059	+	42	internal out-of-frame in folD (Cj0855)
novel CJsORF	CJsORF21		844295	844393	-	99	internal in-frame in alr (Cj0905c)
novel CJsORF	CJsORF22		877647	877745	-	99	internal in-frame in Cj0939c
novel CJsORF	CJsORF23		1128021	1128053	+	33	on CJnc110 sRNA
novel CJsORF	CJsORF24		1128113	1128160	+	48	on CJnc110 sRNA
novel CJsORF	CJsORF25		1176253	1176462	+	210	Several 100% matches in C. jejuni, e.g., C. jejuni RM1221 (CJE1384)
novel CJsORF	CJsORF26		1190626	1190691	-	66	internal out-of-frame in dnaJ (Cj1260c)
novel CJsORF	CJsORF27		1250818	1250892	+	75
novel CJsORF	CJsORF28		1311703	1311783	-	81	100% match in one C. jejuni strain (C. jejuni M1 (CJM1_1335))
novel CJsORF	CJsORF29		1333075	1333128	-	54
novel CJsORF	CJsORF30		1354163	1354228	-	66	Partial matches in C. jejuni and C. jejuni subsp. doylei 12208 (e.g., NCTC12208_00722)
novel CJsORF	CJsORF31		1372695	1372733	-	39	internal in-frame in Cj1436c (capsule)
novel CJsORF	CJsORF32		1377608	1377652	-	45	internal out-of-frame in glf (Cj1439c)
novel CJsORF	CJsORF33		1386821	1386868	-	48	internal out-of-frame in kpsT (Cj1447c)
novel CJsORF	CJsORF34		1387176	1387277	-	102	internal out-of-frame in kpsM (Cj1448c)
novel CJsORF	CJsORF35		1396055	1396093	-	39	internal out-of-frame in thiL (Cj1458c)
novel CJsORF	CJsORF36		1425847	1425957	-	111	internal in-frame in bumR (Cj1491c)
novel CJsORF	CJsORF37		1460037	1460216	+	180	Several 100% matches in C. jejuni and C. coli, e.g., C. jejuni 00-6200 (PJ18_07735)
novel CJsORF	CJsORF38		1490206	1490379	+	174	Several 100% matches in C. jejuni, e.g., NCTC 11168-BN148 (BN148_1558), previously Cj1558
novel CJsORF	CJsORF39		1580282	1580386	+	105	Several 100% matches in C. jejuni, e.g., RM1221 (CJE1829)
novel CJsORF	CJsORF40		1588775	1588879	-	105
novel CJsORF	CJsORF41	leuL	1632038	1632124	-	87	previously predicted (Porcelli et al. 2013), Several 100% matches in C. jejuni, e.g., 32488 (M635_04315)
novel CJsORF	CJsORF42	metL	1637787	1637849	-	63	previously predicted (Porcelli et al. 2013)
missing ORF	Cj0185c		181866	182075	-	210	Several 100% matches in C. jejuni and C. coli, e.g., C. jejuni RM1221 (CJE0178)
missing ORF	selW	selW	671511	671753	-	243	Encoded on CJnc60 (Dugar et al. 2013); previously predicted (Shaw et al. 2012)
missing ORF	Cj0056c		71155	71571	-	417	Included in annotation of diverse Campylobacter strains, e.g. C. jejuni NCTC11168-BN148 (BN148_0056c)
intact ORF	Cj0455c		420365	420892	-	528	Not a pseudogene
start codon re-annotation	Cj0459c		423761	424003	-	243	Dugar et al. 2013: Also corrected by shortening in NCTC11168 based on conservation
start codon re-annotation	Cj0055c		70274	71062	-	789	Dugar et al. 2013: No attempt
start codon re-annotation	Cj0061c	fliA	75410	76102	-	693	Dugar et al. 2013: Also corrected by shortening in NCTC11168 based on conservation
start codon re-annotation	Cj0170		167104	167794	+	691	Dugar et al. 2013: No attempt
start codon re-annotation	Cj0182		178001	179200	+	1200	Dugar et al. 2013: Also corrected by shortening in NCTC11168 based on conservation
start codon re-annotation	Cj0234c	frr	217475	218032	-	558	Dugar et al. 2013: Also corrected by shortening in NCTC11168 based on conservation
start codon re-annotation	Cj0254		232568	233704	+	1136	Dugar et al. 2013: Also corrected by shortening in NCTC11168 based on conservation
start codon re-annotation	Cj0454c		419857	420375	-	518	Dugar et al. 2013: Also corrected by shortening in NCTC11168 based on conservation
start codon re-annotation	Cj0511		477770	479089	+	1320	Dugar et al. 2013: No attempt
start codon re-annotation	Cj0555		517066	518352	+	1287	Dugar et al. 2013: Also corrected by shortening in NCTC11168 based on conservation
start codon re-annotation	Cj0563		526598	527158	+	561	Dugar et al. 2013: Also corrected by shortening in NCTC11168 based on conservation
start codon re-annotation	Cj0636		597789	598667	+	879	Dugar et al. 2013: No attempt; N-terminal extension suggested by MS
start codon re-annotation	Cj0695	ftsA	652536	653918	+	1383	Dugar et al. 2013: Also corrected by shortening in NCTC11168 based on conservation
start codon re-annotation	Cj0791c		741167	742435	-	1269	Dugar et al. 2013: Also corrected by shortening in NCTC11168 based on conservation
start codon re-annotation	Cj0900c		840501	840647	-	147	Dugar et al. 2013: Alternatively suggested no correction in NCTC11168 based on conservation
start codon re-annotation	Cj0976		910726	911601	+	876	Dugar et al. 2013: Also corrected by shortening in NCTC11168 based on conservation
start codon re-annotation	Cj1111c		1044593	1045231	-	639	Dugar et al. 2013: Also corrected by extension in NCTC11168 based on conservation
start codon re-annotation	Cj1152c	gmhB	1084736	1085255 / 1085219	-	519 / 483	unclear which start codon of the two is used but re-annotation is required
start codon re-annotation	Cj1200		1129246	1130016	+	771	Dugar et al. 2013: Alternatively suggested no correction in NCTC11168 based on conservation
start codon re-annotation	Cj1253	pnp	1183537	1185753	+	2217	N-terminal extension suggested by MS
start codon re-annotation	Cj1358c	nrfH	1290427	1290918	-	492	Dugar et al. 2013: Alternatively suggested correction by extension in NCTC11168 based on conservation
start codon re-annotation	Cj1361c		1293659	1294069	-	411	Dugar et al. 2013: Alternatively suggested correction by extension in NCTC11168 based on conservation
start codon re-annotation	Cj1407c		1339759	1341129	-	1371	Dugar et al. 2013: Also corrected by shortening in NCTC11168 based on conservation
start codon re-annotation	Cj1502c	putP	1434062	1435531	-	1470	Dugar et al. 2013: Also corrected by shortening in NCTC11168 based on conservation
start codon re-annotation	Cj1514c		1449311	1450012	-	702	Dugar et al. 2013: Alternatively corrected by extension based on conservation
start codon re-annotation	Cj1539c		1471517	1472203	-	687	Dugar et al. 2013: Also corrected by shortening in NCTC11168 based on conservation
start codon re-annotation	Cj1552c	mloB	1485626	1487077	-	1452	Dugar et al. 2013: No attempt
start codon re-annotation	Cj1564		1492036	1493991	+	1956	Dugar et al. 2013: Also corrected by shortening in NCTC11168 based on conservation
start codon re-annotation	Cj1618c		1545473	1546330	-	858	Dugar et al. 2013: Alternatively suggested correction by extension or no correction in NCTC11168 based on conservation
start codon re-annotation	Cj1622	ribD	1550265	1551245	+	981	Dugar et al. 2013: Alternatively suggested correction by extension in NCTC11168 based on conservation
start codon re-annotation	Cj1710c		1621696	1623684	-	1989	Dugar et al. 2013: Also corrected by shortening in NCTC11168 based on conservation
new isoform / internal in-frame	lysCβ	lysCβ	542575	543045	+	471	Parental ORF Cj0582; previously detected in diverse bacteria (Meydan et al. 2018)
new isoform / internal in-frame	Cj0672-S		627229	627306	+	78	Parental ORF Cj0672; sORF only composed of Potass_KdpF domain
