# Supplementary material for: Complementary Ribo-seq approaches map the translatome and provide a small protein census in the foodborne pathogen Campylobacter jejuni
Source: Nat Commun. 2025 Mar 30;16:3078. doi: 10.1038/s41467-025-58329-w (PMC11955535; doi:10.1038/s41467-025-58329-w)
Supplement: Supplementary file 9 — Supplementary Data 6 [file 41467_2025_58329_MOESM9_ESM.xlsx]

## Sheet: S6 - manual curation overview
Supplementary Data file 6. Overview of manual curation of automated and filtered sORF predictions. Identifier (short) / (long): as the exact start codon cannot be inferred from TTS predictions, both the longest and shortest ORF are given for these. For Ribo-seq or TIS predictions, only Identifier (short) column is used. Grey shading and coloured start/stop position: indicate predictions with the …
Identifier (short)	Identifier (long)	Predicted from	Start	Stop	Strand	considered high-confidence novel CJsORF?	Name	genomic context of predicted sORF	presence of		Are the criteria met for:						comment/reason why sORF prediction was discarded or kept	Nucleotide_seq
									5'UTR (length in nt)	RBS	Ribo-seq	TIS(Ret)	TIS(Onc)	TTS(Mono)	TTS(Di)	internal/overlapping		short	long
NC_002163.1:13026-13130:+		Ribo-seq (2 out of the 3 Exp)	13026	13130	+	no		internal out-of-frame	no	no	no	no	no	no	no	no	predicted due to uneven Ribo-seq coverage of parental ORF	ATGATAGATATTTTAAAATTTGTCATTTTTATTTTAATCTCACTCAAAGCAAGAAACCAGAAAATGAAAATATTGAATATGAATTTTTATGGCTTGATAAATTAG
NC_002163.1:16977-17042:-		Exp2 - TIS(Ret); Exp3 - TIS(Onc)	16977	17042	-	no		internal out-of-frame	no	yes	no	no	no	no	no	no	noisy region	ATGAGCACACAACTATGTATCCAAATTTTGCAAAAATCGCTGAAGATGAAGGCAAAAAGGCTATAG
NC_002163.1:19306-19425:+	NC_002163.1:19267-19425:+	Exp3 - TTS(Mono)	19306	19425	+	no		antisense	no	no	no	no	no	yes	no	N/A	nice TTS(Mono) peak but nothing else	ATGCCCCACAGCCAAACAATATGGCCAAAAATTTCAGACAGGTGTTCATCAAAAGGAATTTCAGAAAGTGGTGGAACTTCTGCAATTAAAGGCATTATAATAACATGGGCAAAAAGATAA	TTGGTTATACGATTTCTTATATCTCTACGAACTATTTCCATGCCCCACAGCCAAACAATATGGCCAAAAATTTCAGACAGGTGTTCATCAAAAGGAATTTCAGAAAGTGGTGGAACTTCTGCAATTAAAGGCATTATAATAACATGGGCAAAAAGATAA
NC_002163.1:19376-19405:+	NC_002163.1:19373-19405:+	Exp3 - TTS(Di)	19376	19405	+	no		antisense	no	yes but too distant	no	no	no	no	no	N/A	noisy region, no specific peak	GTGGAACTTCTGCAATTAAAGGCATTATAA	GTGGTGGAACTTCTGCAATTAAAGGCATTATAA
NC_002163.1:25594-25656:-		Ribo-seq (2 out of the 3 Exp)	25594	25656	-	no		internal out-of-frame	no	no	yes	no	no	no	no	no	Ribo-seq coverage fits annotated ORF	ATGAAATCACAAAAAGAGAAGCTGATAAAATGGTATTTAAAGTTCCTAGTCTTAGAAATATAG
NC_002163.1:26125-26235:-		Ribo-seq (2 out of the 3 Exp)	26125	26235	-	no		internal out-of-frame	no	no	yes	no	no	no	no	no	Ribo-seq coverage fits also annotated ORF, not fully convincing	TTGGAAAAAGTCTTTATATGGATAAAAGTTTATCCAAAGATGGAAAAGTTTCGTGCAATACTTGCCATAGGCTTGATCAACACGGCGTTGATGGACTTGAATTTTCAATAG
NC_002163.1:32017-32055:-	NC_002163.1:32017-32109:-	Exp3 - TTS(Mono)	32017	32055	-	no		3'UTR/antisense	no	no	no	no	no	no	no	N/A	noisy region	TTGACTTTTTCACTATCAGGGCTTTCGCTTCTTAGATAA	TTGGGTTTTAGTATTTATTGGCAACCTTCACATTCTATGCTACGATCTGCAACATTGACTTTTTCACTATCAGGGCTTTCGCTTCTTAGATAA
NC_002163.1:36178-36234:+		Exp2 - TIS(Ret); Exp3 - TIS(Onc)	36178	36234	+	see NC_002163.1:36181-36234:+	CJsORF1	internal out-of-frame	no	yes	yes	~	~	yes	no	yes	no as TIS peak fits a slightly shorter prediction better but Ribo-seq coverage changes from parental ORF, enriched TIS peaks, TTS(Mono) peak	ATGATGTTGATGGAATCATTTCTTGTGTTATTATGGCAGAATTTTTCGATGATATAG
NC_002163.1:36181-36234:+		Exp2 - TIS(Ret); Exp3 - TIS(Onc)	36181	36234	+	yes	CJsORF1	internal out-of-frame	no	yes	yes	yes	yes	yes	no	yes	Ribo-seq coverage changes from parental ORF, enriched TIS peaks with correct spacing, TTS(Mono) peak	ATGTTGATGGAATCATTTCTTGTGTTATTATGGCAGAATTTTTCGATGATATAG
NC_002163.1:36184-36234:+		Exp2 - TIS(Ret)	36184	36234	+	see NC_002163.1:36181-36234:+	CJsORF1	internal out-of-frame	no	yes	yes	~	~	yes	no	yes	no as TIS peak fits a slightly longer prediction better, Ribo-seq coverage changes from parental ORF, enriched TIS peaks, TTS(Mono) peak	TTGATGGAATCATTTCTTGTGTTATTATGGCAGAATTTTTCGATGATATAG
NC_002163.1:36880-36912:+		Exp2 - TIS(Ret)	36880	36912	+	~		internal out-of-frame	no	no	~	yes	~	no	no	no	TIS peak nice but Ribo-seq coverage and TTS not convincing	ATGAAGAAAAACAGCTTTTTGAAGATAGTTTAA
NC_002163.1:44979-45023:+		Exp2 - TIS(Ret)	44979	45023	+	no		internal out-of-frame	no	no	yes	no	~	no	no	no	Soley based on TIS peak but noisy region with surrounding higher TIS peaks	TTGAAAGATTGCTTGAAGAAGATATTAAATTTGAAAAAGATGTGA
NC_002163.1:51570-51602:-	NC_002163.1:51570-51647:-	Exp3 - TTS(Mono)	51570	51602	-	no		antisense	unclear	no	no	no	no	no	no	N/A	noisy region	ATGAAAATAACACATAAAAAACACAAGGGATAA	ATGAATATCCAAAGTCTTTACCTAAATTTAAAAAAAATCCAAATAATGAAAATAACACATAAAAAACACAAGGGATAA
NC_002163.1:55636-55713:-		Ribo-seq (2 out of the 3 Exp)	55636	55713	-	no		internal out-of-frame	unclear	yes but too distant	no	no	no	no	no	no	noisy region, Ribo-seq signal fits annotated ORF	ATGATAATTACGAACAAGGTAGCGGACATTTATATCCATCTTTACTTATCTATCCTGATGGTGGACACATGGCTATGA
NC_002163.1:59170-59205:+		Exp2 - TIS(Ret)	59170	59205	+	no		internal out-of-frame	no	no	yes	no	no	no	no	no	Soley based on TIS peak but noisy region with surrounding higher TIS peaks	ATGAAGAGATTTTTGTTGAATTTAAAAGTGATCTAG
NC_002163.1:62142-62234:+		Ribo-seq (2 out of the 3 Exp)	62142	62234	+	no		internal out-of-frame	no	yes but too distant	yes	no	no	no	no	no	only based on Ribo-seq coverage, not convincing as at the 3' end, TTS peaks fit annotated parental ORF	GTGGAGACTCAAGTGGTGGTTCAAGCGATGGAGATTCTTCTGGGTCTGGATCTACAGAAGATGGCGACAAAGAGGAAAAGGCATAAGCCATGA
NC_002163.1:71459-71491:-	NC_002163.1:71459-71491:-	Exp3 - TTS(Di)	71459	71491	-	no		internal out-of-frame	no	no	no	no	no	no	no	no	noisy region	TTGGAATTTGGAATTAACTTTATTTCAAGATAG	TTGGAATTTGGAATTAACTTTATTTCAAGATAG
NC_002163.1:71637-71654:-	NC_002163.1:71637-71723:-	Exp3 - TTS(Di)	71637	71654	-	see NC_002163.1:71637-71708:-	CJsORF2	5'UTR	48	yes	yes	yes	~	yes	yes	N/A	overall nice coverage from all libraries	TTGCTGAGGATTTTTTAG	ATGAAAGGATTTTCAATGAAAAAGATTTTTGCTTTATTAGCTTTAACTTCTTTACTGACTAGTTCTGTTTTGCTGAGGATTTTTTAG
NC_002163.1:71637-71708:-		Exp2 - TIS(Ret); Exp 3- TIS(Onc); Ribo-seq (2 out of the 3 Exp)	71637	71708	-	yes	CJsORF2	5'UTR	48	yes	yes	yes	~	yes	yes	N/A	overall nice coverage from all libraries	ATGAAAAAGATTTTTGCTTTATTAGCTTTAACTTCTTTACTGACTAGTTCTGTTTTGCTGAGGATTTTTTAG
NC_002163.1:94113-94217:+		Exp2 - TIS(Ret); Exp 3- TIS(Onc); Ribo-seq (2 out of the 3 Exp)	94113	94217	+	yes	CJsORF3/CioY	3'UTR/intergenic	no	yes	yes	yes	~	no	yes	N/A	Ribo-seq coverage, TIS peak and TTS(Di) peak that fit	ATGTTACATGCTTTGTTTTTATTGGCTTGGCCTTTAGTAATTTATCTGAGCTATAAATTTATAATGCTAAATATCAATCAATTAGAAAAAGATAGCAAACTATAA
NC_002163.1:95008-95043:-	NC_002163.1:95008-95043:-	Exp3 - TTS(Mono)	95008	95043	-	no		intergenic	no	no	no	no	no peak	no	no	N/A	low reads, noisy region	ATGAAATATATTGTAATAAAACGACTCAAAAATTAA	ATGAAATATATTGTAATAAAACGACTCAAAAATTAA
NC_002163.1:96333-96347:+		Exp3 - TIS(Onc)	96333	96347	+	~		internal out-of-frame	no	yes	yes	no	~	no	no	no	TIS peak not super convincing - rather no	ATGATCAATTTGTAG
NC_002163.1:99362-99397:+		Exp2 - TIS(Ret)	99362	99397	+	no		internal out-of-frame	no	yes	yes	~	~	no	no	no	noisy region, no specific peak	ATGAAAATGCAAGAGTTGAGTTTAATCGTGTTTTAA
NC_002163.1:100480-100680:+		Ribo-seq (2 out of the 3 Exp)	100480	100680	+	no		internal in-frame	no	no	no	no	no	yes but annotated	yes but annotated	no	TTS peaks correspond to annotated stop, Ribo-seq not fitting, no TIS	GTGATTTTGCGCAGTACTTTTGCTAAAGATGTAATTTATAAAGTAGATTGGTTAGATAAAGATGGTTTTGTGCTAAGAGATGTTTTAAATGAGGACTATCAAGCCCTTAGAATTCCAGCAGGACAAGAGGTAATTCTTCGTAAACTTGCATCTGATACAAGAGCGAATGATTTTAGATTAGAAATTAAAGCAAAAAATTAA
NC_002163.1:104122-104160:+		Exp2 - TIS(Ret)	104122	104160	+	no		internal out-of-frame	79	yes but too distant	yes	no fits annotated	no fits annotated	no	no	no	Coverage fits to annotated ORF and not to prediction	ATGCTATTATCAAACACAGCGGAAAGCAATACAAAGTAA
NC_002163.1:110502-110543:+		Exp2 - TIS(Ret); Exp3 - TIS(Onc)	110502	110543	+	~		internal out-of-frame	no	no	no	yes	yes	no	no	no	TIS peaks not fully convincing due to spacing, overall not convincing	GTGGAGAATATGATATTATTCCAAGGACTATTAATTTTCTAA
NC_002163.1:111852-111992:+		Exp3 - TIS(Onc)	111852	111992	+	no		internal out-of-frame	no	yes	no	no (noisy)	no (noisy)	no	no	no	noisy region, no specific peak	ATGCTAATGAATATCGTTTTGTTGAAGAAAAAGCAAAAGGTATTATGGCGAGAAAAAGTGTTCATGAGCCTTTACATACAGGAATTAAAGCTATTGATGCGCTTGTGCCAATTGGTCGTGGTCAAAGAGAGCTTATCATAG
NC_002163.1:113791-113886:+		Exp2 - TIS(Ret)	113791	113886	+	yes	CJsORF4	internal in-frame	no	yes	yes	yes	yes	yes but annotated	no	yes	mainly based on TIS, although low region not noisy	GTGAAACAACTAAATTTAGCTTATAACAAAGCAAGACAAGAATCCATTACTACTGAGCTTATAGAGATTATCAGTGGTGTTGAATCAATGAAATAG
NC_002163.1:118771-118809:+		Exp3 - TIS(Onc)	118771	118809	+	no		internal out-of-frame	no	no	yes	no	no	no	no	no	Soley based on TIS peak but noisy region with surrounding higher TIS peaks	TTGTTATTAGTGGTTGTAGCACAAAAAGCACTAGCGTAA
NC_002163.1:119029-119064:+		Exp3 - TIS(Onc)	119029	119064	+	no		internal out-of-frame	no	yes	yes	no	no (noisy)	no	no	no	Soley based on TIS peak but noisy region with surrounding higher TIS peaks	ATGAGTGGGGAACCGATGAATATAACCAAGCTCTAG
NC_002163.1:119116-119232:+		Ribo-seq (2 out of the 3 Exp)	119116	119232	+	no		internal out-of-frame	no	yes	yes	no	no	no	no	no	Only Ribo-seq coverage from parental ORF	ATGCTGATAGAATTGCTGTTAAAAGCTATGGAGAAACAAATCCTGTGTGCACTGAAAAAACTAAAGCTTGCGATGCGCAAAATAGACGTGCTGAATTTAAATTATCAAGATAATTAA
NC_002163.1:121711-121761:+		Exp2 - TIS(Ret)	121711	121761	+	no		internal out-of-frame	no	yes	yes	no (noisy)	no (noisy)	no	no	no	Soley based on TIS peak but noisy and not enriched	GTGAAGAAATCACTCCTTTGCTTGAAACACTTAAAGATTATACGAAAATAG
NC_002163.1:128592-128645:-		Exp2 - TIS(Ret); Exp3 - TIS(Onc)	128592	128645	-	~		internal out-of-frame	no	yes	yes	yes	~	no	no	no	Ribo-seq coverage fits annotated as well, TIS libraries a bit noise, not fully convincing	TTGTTAGAGCTATACAAAGAGCTATCACAAGCAAAACTTCTCTTGTCATCGTAA
NC_002163.1:129724-129912:-		Ribo-seq (2 out of the 3 Exp)	129724	129912	-	no		overlapping	83	~	no	no	no	no	no	no	coverage fits annotated ORFs	TTGAATGGATTACACCTATTGGACCTTTACAACTTGTATTTGCCAAACCTCTTAATGATAAAAAAGGTGATGATACTAATAGTTTTGAATTTAATCTTGGAACACGCTTTTAATGAAAGAATTTTTAGATGCTTGCTTAAATGCAAATTTGCAAATACGCAAGTATCTAAACAATATCCCACAAAATGA
NC_002163.1:132849-132923:+		Exp2 - TIS(Ret); Exp3 - TIS(Onc)	132849	132923	+	yes	CJsORF5	internal in-frame	no	no	yes	yes	yes	no	yes but annotated	yes	Nice TIS peak and Ribo-coverage fits as well	ATGATACAATTAGACAAAAATGATGAATTAAGAGAATGGATGAAACAGGCTAATACTCTAAGAGAAATTTTATAA
NC_002163.1:135845-135883:+		Exp2 - TIS(Ret)	135845	135883	+	no		internal out-of-frame	no	no	no	~	~	no	no	no	Ribo-seq coverage not fully covering the sORF, TIS peak not convincing	GTGATAATATTTTTCTTAAAAAAAACAATATATTTGTAA
NC_002163.1:137103-137171:+		Exp2 - TIS(Ret); Exp3 - TIS(Onc)	137103	137171	+	~		internal out-of-frame	no	no	yes	yes	yes	no	no	no	noisy region, Ribo-seq coverage not necessarly favouring an internal ORF	ATGAATCTGAAAAAAAAGAACCTAAAAAAGAAGAAAAGCTTAAACAAGAAGTTAAAAAAGAAGAATTAA
NC_002163.1:139272-139328:+		Exp2 - TIS(Ret); Exp3 - TIS(Onc)	139272	139328	+	~		internal out-of-frame	no	yes but too distand	yes	~	yes	no	no	~	noisy region, Ribo-seq coverage not necessarly favouring an internal ORF	GTGGAGCCAAAATTCGCCTTATCCGTGATGGAGTTGTGGTTTATGAAGGAAATGTAA
NC_002163.1:150473-150478:-	NC_002163.1:150473-150625:-	Exp3 - TTS(Di)	150473	150478	-	no		3'UTR/antisense	no	~	no	no	no	no	no	N/A	TTS peaks from stop codon read-through of upstream gene, noisy region	TTGTAG	TTGCTAAAAGCAACTTTATTTTTATTTAGCTTCCTATCACTCCACCATCAAGTTTTCTTATCATCATTACACTTGATCTTGGTGTTTTTCCATAAGGAAAAGTACTACCTTTCAAACCTTCTCCTGGATGTTGTATGCCTACAAACATTGTAG
NC_002163.1:151967-151999:-		Exp2 - TIS(Ret); Exp3 - TIS(Onc)	151967	151999	-	no		internal out-of-frame	no	no	~	no	no	no	no	no	noisy region, Ribo-seq and TIS coverage fits annotated ORF	GTGATAATTTTGCTCAAGCAAAAGAAGGTGTAG
NC_002163.1:158200-158289:-		Exp2 - TIS(Ret); Exp3 - TIS(Onc)	158200	158289	-	no		internal out-of-frame	no	no	~	no	no	no	no	no	noisy region, coverage fits annotated ORF as well	TTGTGGAAATACTTTTACAACAAAGTCAAACAAAGCAGAATTAAGAGTAGATATTTGTTCAAATTGCCATCCTTTTTTTACAGGCAGTGA
NC_002163.1:158200-158295:-		Exp2 - TIS(Ret)	158200	158295	-	no		internal out-of-frame	no	no	~	no	no	no	no	no	noisy region, coverage fits annotated ORF as well	TTGTGCTTGTGGAAATACTTTTACAACAAAGTCAAACAAAGCAGAATTAAGAGTAGATATTTGTTCAAATTGCCATCCTTTTTTTACAGGCAGTGA
NC_002163.1:158246-158287:-		Exp2 - TIS(Ret); Exp3 - TIS(Onc)	158246	158287	-	no		internal out-of-frame	no	no	~	no	no	no	no	no	noisy region, coverage fits annotated ORF as well	GTGGAAATACTTTTACAACAAAGTCAAACAAAGCAGAATTAA
NC_002163.1:158246-158293:-		Exp3 - TIS(Onc)	158246	158293	-	no		internal out-of-frame	no	no	~	no	no	no	no	no	noisy region, coverage fits annotated ORF as well	GTGCTTGTGGAAATACTTTTACAACAAAGTCAAACAAAGCAGAATTAA
NC_002163.1:162509-162550:-		Exp2 - TIS(Ret); Exp3 - TIS(Onc)	162509	162550	-	yes	CJsORF6	internal out-of-frame	no	yes	yes	yes	yes	no	no	yes	enriched TIS peaks, Ribo-seq coverage fits also IOF ORF	ATGATAGCGAAGAGGATGAAGACTATAAAACCTCTCTTTTAA
NC_002163.1:162719-162919:-		Ribo-seq (2 out of the 3 Exp)	162719	162919	-	no		internal in-frame	no	no	no	no	no	no	no	no	TTS(Mono) corresponds to start codon of downstream gene, Ribo-seq coverage fits annotated, no TIS peak	TTGGATACTATTTTAGAAGAAGATAAAGAATATTATTTAAGATTTGATTTAAATAATCAAAAAATAGCTATTTTTATCAAAGCTCAAAGTCAAACATTGGCAAAAATTATCAAAATTAAGCCTGAAGACAAAATGGCTTTTGATGCTTTTGTTGTTGAAATCCAAAGAAATATGATAAGAAATAAGAAAGGCCAAGAATGA
NC_002163.1:165961-165981:+	NC_002163.1:165949-165981:+	Exp3 - TTS(Di)	165961	165981	+	no		antisense	55	no	no	no	no	no	no	N/A	wrong spacing of TTS(Di) peak, noisy, no Ribo-seq or TIS peak coverage	TTGTTTTTTTGTGAGTTTTAG	GTGTTTGCTCTTTTGTTTTTTTGTGAGTTTTAG
NC_002163.1:166019-166075:+	NC_002163.1:165941-166075:+	Exp3 - TTS(Di)	166019	166075	+	no		antisense	47	no	no	no	no	no	no	N/A	noisy region, no specific TTS(Di) peak, no Ribo-seq or TIS coverage	TTGATTTACATCGCTTGGAGTATTAGCTGCAAAAACATTAGCTGCGAAAGCACCTAG	TTGAGCTGGTGTTTGCTCTTTTGTTTTTTTGTGAGTTTTAGCTTCATGTTTTTTATCAGCTTTAGCTTTTGTATGTGTTTGATTTACATCGCTTGGAGTATTAGCTGCAAAAACATTAGCTGCGAAAGCACCTAG
NC_002163.1:167058-167111:+	NC_002163.1:167058-167111:+	Exp3 - TTS(Di)	167058	167111	+	no		internal out-of-frame	no	no	no	no	no	no	no	no	noisy region, no specific TTS(Di) peak, Ribo-seq coverage from parental ORF	ATGGATTTTGACATTAAGTCAACATTCTACACAAAAAGGGGCAAAAATGGATAA	ATGGATTTTGACATTAAGTCAACATTCTACACAAAAAGGGGCAAAAATGGATAA
NC_002163.1:167258-167290:+	NC_002163.1:167228-167290:+	Exp3 - TTS(Di)	167258	167290	+	no		internal out-of-frame	no	no	~	no	no	no	no	no	TTS peaks correpsond to phase-variable Cj0170, noisy and not enriched to the surrounding region	ATGGAGTGCATTCTAAGTATTTTAAAAATATAA	GTGGAAAATTACTTGATTTTGGTTGTGGAAATGGAGTGCATTCTAAGTATTTTAAAAATATAA
NC_002163.1:167263-167322:+	NC_002163.1:167050-167322:+	Exp3 - TTS(Mono) and TTS(Di)	167263	167322	+	no		internal out-of-frame	no	no	~	no	no	no	yes	no	TTS peaks correpsond to phase-variable Cj0170, no novel sORF	GTGCATTCTAAGTATTTTAAAAATATAACCGGGGGGGGGTATAGAGCCTTATGGCATTGA	GTGCTAGAATGGATTTTGACATTAAGTCAACATTCTACACAAAAAGGGGCAAAAATGGATAATTCTTTATCTGCATATACTCAAAAATATGACAAAGAAGGTTATGGACTTCAATATCCTGATGGTCATGTTATAAGATTTTACGAGAGAATCTTAAAATACAAACTAAGCAAAACAAGTGGAAAATTACTTGATTTTGGTTGTGGAAATGGAGTGCATTCTAAGTATTTTAAAAATATAACCGGGGGGGGGTATAGAGCCTTATGGCATTGA
NC_002163.1:167263-167322:+		Exp3 - TIS(Onc)	167263	167322	+	no		internal out-of-frame	no	no	~	no	no	no	yes	no	TTS peaks correpsond to phase-variable Cj0170, no novel sORF	GTGCATTCTAAGTATTTTAAAAATATAACCGGGGGGGGGTATAGAGCCTTATGGCATTGA
NC_002163.1:167591-167794:+		Exp2 - TIS(Ret); Exp 3- TIS(Onc); Ribo-seq (2 out of the 3 Exp)	167591	167794	+	yes	CJsORF7	internal in-frame	no	yes	yes	yes	yes	yes	no	yes	based on nice TIS peaks and Ribo-seq coverage	ATGGATAATAGCTTGCGTGAAGTAAAAGGATGTCCAAGTGGTAGATTGAGTGGTTCTTCATATATACGCTTTACTAAAGACATAGAAGAATTAAAAGAAGATTTTAAACCTTTTAAACCTTTATTTTGGGGAGATTATGAATTAATTAATCTGTATAATTTTGAAGGCAGTGTGGAGCACTTTATTTATATAGGACAAAAGTAA
NC_002163.1:172563-172688:-		Ribo-seq (2 out of the 3 Exp)	172563	172688	-	no		internal in-frame	29	yes but distant	yes	~	no	no	yes	no	TIS peak is neither convincing for annotated nor for IIF ORF, Ribo-seq coverage fits annotated ORF better	ATGAAAAAAATAATTTTATTTTTACTATGCGTTGGCTTTGCTTTTGCTTGCTCTGAACATTCTCATACCGATTTTAAAGATCTTAATAAAACCGAGTATAATTCTCAATTAAAGGATAAAATATGA
NC_002163.1:179252-179326:+	NC_002163.1:179252-179326:+	Exp3 - TTS(Di)	179252	179326	+	no		overlapping	no	no	no	no	no	no	no	no	noisy region for TTS(Di) library, Ribo-seq coverage only from the overlapping ORF	TTGTGTATAATAAGGTTTAATAATATTTTATTTCTTAAGGAGCTTCATTGGACCCCAGTCAGGTTTTGGATTTAA	TTGTGTATAATAAGGTTTAATAATATTTTATTTCTTAAGGAGCTTCATTGGACCCCAGTCAGGTTTTGGATTTAA
NC_002163.1:179951-180019:+		Exp3 - TIS(Onc)	179951	180019	+	no		internal out-of-frame	no	yes but too distant	no	~	yes	no	no	no	Ribo-seq coverage is not fitting the ORF, TIS peaks not fully convincing	ATGAATTTGAAACAGAGATCATACGCAATGCTGTTGATTTTTCAGATACTGTTGCTAAAGAGATTATGA
NC_002163.1:181866-182030:-	NC_002163.1:181866-182075:-	Exp3 - TTS(Mono) and TTS(Di)	181866	182030	-	Cj0185c	Cj0185c	intergenic	no	yes	yes	yes	no	yes	yes	N/A	Cj0185c was annotated but got lost, nice coverage, TIS peaks not fully convincing but Ribo-seq and TTS peaks	GTGAGTATAATAAAAGATCTTAAGGTTAAAGGTGCAAGTACAACTTTAAAACGTGGAACTACTATAAAAAATATTAAGCTCACTTCTAAAGAAGGTGAAATTGAGGCTAGAGTAGATAAATTTGGCGTTATTGTTTTAAAAACTGAATTTTTAAAGAAAATCTAG	ATGGCTAAAGACGCTAATGGAATAGAACTTAACGCAGGTGATAGCGTGAGTATAATAAAAGATCTTAAGGTTAAAGGTGCAAGTACAACTTTAAAACGTGGAACTACTATAAAAAATATTAAGCTCACTTCTAAAGAAGGTGAAATTGAGGCTAGAGTAGATAAATTTGGCGTTATTGTTTTAAAAACTGAATTTTTAAAGAAAATCTAG
NC_002163.1:181866-182075:-		Exp2 - TIS(Ret); Ribo-seq (2 out of the 3 Exp)	181866	182075	-	Cj0185c	Cj0185c	intergenic	no	yes	yes	yes	no	yes	yes	N/A	Cj0185c was annotated but got lost, nice coverage, TIS peaks not fully convincing but Ribo-seq and TTS peaks	ATGGCTAAAGACGCTAATGGAATAGAACTTAACGCAGGTGATAGCGTGAGTATAATAAAAGATCTTAAGGTTAAAGGTGCAAGTACAACTTTAAAACGTGGAACTACTATAAAAAATATTAAGCTCACTTCTAAAGAAGGTGAAATTGAGGCTAGAGTAGATAAATTTGGCGTTATTGTTTTAAAAACTGAATTTTTAAAGAAAATCTAG
NC_002163.1:189594-189644:+		Exp2 - TIS(Ret)	189594	189644	+	no		overlapping	42	no	yes	~	~	no	no	no	TIS peak fits the annotated ORF with correct spacing	ATGTGCAAAAAAAATTTGAAGATTGTGTTAAAACCATGCTTGAAATTATAG
NC_002163.1:191435-191521:-		Ribo-seq (2 out of the 3 Exp)	191435	191521	-	yes (but shorter as predicted)	CJsORF8	3'UTR/antisense	no	yes (for correct shorter ORF)	yes	no	no	no	no	N/A	Ribo-seq coverage is nice and fits shape-wise; not arising from ribosomes at the 3' end of the upstream ORF	TTGCACTTCCTACATTTATATTTTGAGTTGGTGGCAAAGGAGTATTTGGTGTATCAATTTGACTTAAAAGCTCTAAAGTTTGATTAA
NC_002163.1:192853-192891:-		Exp2 - TIS(Ret); Exp3 - TIS(Onc)	192853	192891	-	no		internal in-frame	no	yes	yes	yes	yes	no	no	no	coverage fits annotated ORF	GTGTGCAGTTGTAGGAGTTATCAATTCAAAAAATGCTAG
NC_002163.1:197894-197944:+		Exp2 - TIS(Ret)	197894	197944	+	no		internal out-of-frame	no	yes	yes	~	no	no	no	no	noisy region, Ribo-seq coverage does not indicate IOF ORF	TTGATATTAAAACATTGGTTGTTTTTATTAAAGATGGAGTCAAAAGCGTAA
NC_002163.1:202218-202283:+		Exp2 - TIS(Ret); Ribo-seq (2 out of the 3 Exp)	202218	202283	+	~		overlapping	22	no	yes	yes	no	no	no	~	not fully convincing as noisy TIS coverage, Ribo-seq coverage can originate from annotated ORF	GTGAGCGACAAAGGGTTAAAAATATGGAAAAAGAAGTTATTGCGTATTTGGACAATGAGACAATAA
NC_002163.1:205736-205837:+		Exp2 - TIS(Ret); Exp 3- TIS(Onc); Ribo-seq (2 out of the 3 Exp)	205736	205837	+	yes	CJsORF9	intergenic	17	yes	yes	yes	yes	yes	yes	N/A	all requirements included although TTS signal a bit noisy	ATGAAACTAAAATTATCTTTTTGTACATTAATGGCATTTGGTTTTTCTAACTATCTTTTTGCTTCAGCTATTGATCCAAAGTTATTTTCAAGAATATCTTGA
NC_002163.1:205766-205837:+	NC_002163.1:205736-205837:+	Exp3 - TTS(Mono) and TTS(Di)	205766	205837	+	see NC_002163.1:205736-205837:+	CJsORF9	intergenic	17	yes	yes	yes	yes	yes	yes	N/A	all requirements included although TTS signal a bit noisy	ATGGCATTTGGTTTTTCTAACTATCTTTTTGCTTCAGCTATTGATCCAAAGTTATTTTCAAGAATATCTTGA	ATGAAACTAAAATTATCTTTTTGTACATTAATGGCATTTGGTTTTTCTAACTATCTTTTTGCTTCAGCTATTGATCCAAAGTTATTTTCAAGAATATCTTGA
NC_002163.1:205840-205869:+	NC_002163.1:205834-205869:+	Exp3 - TTS(Mono) and TTS(Di)	205840	205869	+	no		intergenic	no	no	no	no	no	no	no	N/A	TTS coverage is from stop codon readthrough of the upstream novel CJsORF	TTGCCAGTAATAAAGGCAAATTTCAAGTAG	TTGATTTTGCCAGTAATAAAGGCAAATTTCAAGTAG
NC_002163.1:206378-206383:+	NC_002163.1:206063-206383:+	Exp3 - TTS(Mono) and TTS(Di)	206378	206383	+	no		pseudogene	no	no	no	no	no	no	no	no	Soley based on TTS peak but noisy and not enriched	TTGTAG	GTGAAACAAGGTAGTGTTTTACACTTTGGAGGGGTAGCAAATAGAATCGTAAGCTCAAGTGATAATTTTACTTATAAAAAAGAAAATGTGGATTTTGCTGTTTTAAAAATGAGTAAGATTAGTCTCAATAAAAGTGCAAATTTGAGTAAAGATTTAAATCTTATTGAAAAAATTCTGGCGATGGTGGAGATATTTATGAATACAAGGATCCATTTTGGGATAGTTGTCAAAGTGGAAAATGTGATTATTCAAAAGGTAAAGGCAAGCTTTTTGATAGTTCGGGTTATGAGTACTTTGCAAGAGAGGGAAGTGGTATTGTAG
NC_002163.1:206588-206617:+	NC_002163.1:206522-206617:+	Exp3 - TTS(Mono)	206588	206617	+	no		pseudogene	no	no	no	no	no	~	no	no	Soley based on TTS peak but noisy and not enriched	ATGATAAGATGGATAAAAAATGGTATTTAG	ATGATAAAAGAAATCCTTTTACAAGTTCTTCAATATCCGGGGATTCTGGAAGTAGAGTTTATGTTTATGATAAGATGGATAAAAAATGGTATTTAG
NC_002163.1:207073-207189:+		Ribo-seq (2 out of the 3 Exp)	207073	207189	+	no		pseudogene	no	yes but distant	no	no	no	~	~	no	noisy region	ATGTTAAAACCAAAAAAGATGATTTTCTTTAATAAAATGGGTGAAGGAGAGCTTGTTGTCAAAAGTCAAAGTGTGGATACAGGACTTAGAATGGGTGAGGACCAAGGTAAGTCTTGA
NC_002163.1:207163-207189:+	NC_002163.1:207073-207189:+	Exp3 - TTS(Mono) and TTS(Di)	207163	207189	+	no		pseudogene	no	yes but distant	no	no	no	~	~	no	noisy region	ATGGGTGAGGACCAAGGTAAGTCTTGA	ATGTTAAAACCAAAAAAGATGATTTTCTTTAATAAAATGGGTGAAGGAGAGCTTGTTGTCAAAAGTCAAAGTGTGGATACAGGACTTAGAATGGGTGAGGACCAAGGTAAGTCTTGA
NC_002163.1:207236-207313:+	NC_002163.1:207113-207313:+	Exp3 - TTS(Mono)	207236	207313	+	no		pseudogene	no	yes	no	no	~	~	no	no	noisy region	TTGGATTTATCAGGCTTAACATTAAATTTTGATCAAATTAAAACTGACTCTAATAATGTTTTTATCACAAGTTCTTAA	GTGAAGGAGAGCTTGTTGTCAAAAGTCAAAGTGTGGATACAGGACTTAGAATGGGTGAGGACCAAGGTAAGTCTTGAGGGTGAAGGTTTAAGTTTTAGCGAAATTTATATGAATGGCAGAACTTTGGATTTATCAGGCTTAACATTAAATTTTGATCAAATTAAAACTGACTCTAATAATGTTTTTATCACAAGTTCTTAA
NC_002163.1:207760-207864:+		Exp2 - TIS(Ret)	207760	207864	+	no		pseudogene	no	no	~	~	~	~	no	no	noisy region	TTGATAAGACTGATGATTATTCTTATGGAGATGTTGTATAAACAGGAGTTGGCAAAGAAATGGCTTTTGAGCAAAAGCTTTAAAATACCCAAAATGCTAAGATAG
NC_002163.1:207853-207864:+	NC_002163.1:207712-207864:+	Exp3 - TTS(Mono) and TTS(Di)	207853	207864	+	no		pseudogene	no	no	~	~	~	~	no	no	noisy region	ATGCTAAGATAG	TTGGAAGTAAAAATTTGTGGATCGATGAAAAAGATGGGGAAAATATTATTGATAAGACTGATGATTATTCTTATGGAGATGTTGTATAAACAGGAGTTGGCAAAGAAATGGCTTTTGAGCAAAAGCTTTAAAATACCCAAAATGCTAAGATAG
NC_002163.1:208611-208622:+	NC_002163.1:208551-208622:+	Exp3 - TTS(Mono)	208611	208622	+	no		pseudogene	no	no	no	~	~	~	no	no	noisy region	ATGATAAATTAA	TTGGATGGGGTACGAGTGATGAGTATAATAGTGGAAAATACTTTGAAATTCAAAGCGGACATGATAAATTAA
NC_002163.1:210534-210572:+		Exp2 - TIS(Ret); Exp3 - TIS(Onc)	210534	210572	+	no		internal out-of-frame	no	yes	~	~	~	~	no	no	spacing not ideal, noisy region, Ribo-coverage not really fitting an IOF ORF	ATGTATGTGTACATAAAGATCATAGAAAAAAGGGCATAG
NC_002163.1:211475-211612:+		Exp3 - TIS(Onc)	211475	211612	+	no		internal in-frame	no	yes	~	~	~	no	no	no	TIS peaks have the wrong spacing, TTS peak can originate from annotated ORF	ATGCATGTAAAATTAAAATCTTGCATTGATGCTTGTGAAAATGGAGTCAAAAAGGTACATATTTTAGATGGGCGTGTGAAACATTCTTTGTTGCTTGAGTTTTTTACCGATGAAGGTATAGGCACTTTGGTGGGTTAA
NC_002163.1:212910-212969:+		Exp3 - TIS(Onc)	212910	212969	+	no		antisense	no	yes	no	yes	~	no	no	N/A	noisy, not ideal spacing of TIS peaks, not convincing	ATGAATTGTTTGCCATTGTGTAAAATAGGAGCGACTAAAATACCGTCATCGCTTAATTGA
NC_002163.1:213328-213405:-		Exp3 - TIS(Onc)	213328	213405	-	no		internal out-of-frame	no	no	no	no	no	no	no	no	coverage ifts annotated ORF, TIS peak seems to be noise	TTGCACAAAAAGTTTTTATCAATGAAGAACTTTTTAATGCTTTTTGTCAAATTCCACGTGAAATTTTTTCTCCTTTAA
NC_002163.1:218460-218516:-	NC_002163.1:218460-218516:-	Exp3 - TTS(Mono)	218460	218516	-	no		intergenic	no	no	no	no	no	~	no	N/A	TTS peak could originate from stop codon read-through of upstream ORF, Ribo-seq coverage fits also annotated ORF, overall not convincing	GTGGGATTTTTCTCACAAAAACTTTTCAAGTTTCAAAACTTTTCAAGTTTTATTTAG	GTGGGATTTTTCTCACAAAAACTTTTCAAGTTTCAAAACTTTTCAAGTTTTATTTAG
NC_002163.1:222818-222865:-		Exp3 - TIS(Onc)	222818	222865	-	no		internal out-of-frame	no	no	yes	no	no	no	no	no	coverage fits annotated ORF, noisy region	GTGGATCCATTTGGGATGAGTATTCACAAAAAGTTCAAGATAGAATGA
NC_002163.1:226385-226429:+	NC_002163.1:226385-226429:+	Exp3 - TTS(Di)	226385	226429	+	no		overlapping	no	no	yes	no	no	no	~	no	noisy region, not convincing	ATGAAAGGAAATAAAAATGGCAAGAGTAAAAACAGGTGTTGTTAG	ATGAAAGGAAATAAAAATGGCAAGAGTAAAAACAGGTGTTGTTAG
NC_002163.1:226423-226455:+		Exp3 - TIS(Onc)	226423	226455	+	no		internal out-of-frame	no	no	~	no	no	no	no	no	noisy region, TIS peak spacing is not ok	TTGTTAGACGCCGCAGACATAAAAAAGTTTTAA
NC_002163.1:226782-226826:+	NC_002163.1:226782-226826:+	Exp3 - TTS(Mono) and TTS(Di)	226782	226826	+	no		intergenic	no	no	no	no	no	no	no	N/A	downstream of an annotated ORF, TTS peaks probably caused by read-through	TTGATTCTTGAAATTCTTAATTTTTTCAGTATTGATTTAATTTAG	TTGATTCTTGAAATTCTTAATTTTTTCAGTATTGATTTAATTTAG
NC_002163.1:226813-226821:+	NC_002163.1:226789-226821:+	Exp3 - TTS(Mono) and TTS(Di)	226813	226821	+	no		intergenic	no	no	no	no	no	no	no	N/A	downstream of an annotated ORF, TTS peaks probably caused by read-through	TTGATTTAA	TTGAAATTCTTAATTTTTTCAGTATTGATTTAA
NC_002163.1:226894-226911:+	NC_002163.1:226852-226911:+	Exp3 - TTS(Di)	226894	226911	+	no		intergenic	no	no	no	no	no	no	no	N/A	downstream of an annotated ORF, TTS peaks probably caused by read-through	TTGTTCCAATTTATCTGA	TTGATTTACATTTTTTTCAAAATCTTCGCTGACATTGCTTCTTTGTTCCAATTTATCTGA
NC_002163.1:227045-227233:+	NC_002163.1:227045-227233:+	Exp3 - TTS(Di)	227045	227233	+	no		intergenic	no	no	no	no	no	no	no	N/A	noisy region	TTGATAGCTCCTTCCATTTCACCTAGACCCATTTGGGTATTTTCTGAAAGTTTTCTAACTTCATCAGCTACAACTGCAAATCCACGACCAAGTTTTCCAGCTCTAGCAGCTTCTATACCTGCATTTAAAGATAAAAGGATAGTTTGTTCAGCAATCCCTGAAATAAGATCTAAAATACTATTTAATTGA	TTGATAGCTCCTTCCATTTCACCTAGACCCATTTGGGTATTTTCTGAAAGTTTTCTAACTTCATCAGCTACAACTGCAAATCCACGACCAAGTTTTCCAGCTCTAGCAGCTTCTATACCTGCATTTAAAGATAAAAGGATAGTTTGTTCAGCAATCCCTGAAATAAGATCTAAAATACTATTTAATTGA
NC_002163.1:228962-228976:+		Exp2 - TIS(Ret)	228962	228976	+	no		internal out-of-frame	no	~	yes	no	~	no	no	no	probably just some noise around the TIS peak of the annotated ORF	ATGAGCTTTTATTAA
NC_002163.1:230297-230335:+		Ribo-seq (2 out of the 3 Exp)	230297	230335	+	no		overlapping/antisense	no	no	no	no	no	no	no	no	residual coverage from upstream overlapping ORF	TTGGGTATTATTAAGATAAGAAAAAATAAATGCACATAG
NC_002163.1:231573-231695:-		Exp2 - TIS(Ret)	231573	231695	-	no		overlapping	no	no	~	no	no	no	no	no	coverage fits annotated ORF, TTS peak originates from stop codon read-through	ATGAAGAATATCCACAAAATCACCATAAAAATTATAATTACGATGATGATGATTATGAATACGATGATGATAACAATGATGATGATTTTTATGAGATGGATTAAGAATGAGCAAAACCCTTAA
NC_002163.1:231720-231734:-	NC_002163.1:231720-231773:-	Exp3 - TTS(Di)	231720	231734	-	no		overlapping	unclear	~	~	no	no	no	no	no	noisy region	ATGAAGAAGATTTAA	TTGTATTTTTATTTAAGGAGAAAACAATGGCTTATGAAGATGAAGAAGATTTAA
NC_002163.1:232173-232313:+		Exp2 - TIS(Ret); Exp3 - TIS(Onc)	232173	232313	+	~		internal in-frame	no	yes but too distant	yes	yes	yes	no	yes	~	noisy, not fully convincing as Ribo-seq coverage pattern could change due to downstream overlapping ORF	ATGGAAGCTTTAAGTGGAGTTAGTATAGGACTTTTAACTATATATGATATGATCAAGGCTATAGATAAATCAATGAGAATTACGGATATAGTGCTTGAAAGCAAAGAAGGAGGTAAAAGTGGTAAATTTGTGCGATCTTAA
NC_002163.1:233860-233901:+	NC_002163.1:233860-233901:+	Exp3 - TTS(Di)	233860	233901	+	no		antisense	no	no	no	no	no	no	no	N/A	noisy, potentially from stop codon read-through from upstream ORF	TTGCTTTCATTCTATAGCTCCACCACGAGTATTTTTCTTTGA	TTGCTTTCATTCTATAGCTCCACCACGAGTATTTTTCTTTGA
NC_002163.1:234435-234467:-		Exp2 - TIS(Ret)	234435	234467	-	no		internal out-of-frame	no	no	~	no	no	no	no	no	coverage fits anntoated ORF, noisy region	ATGGAATGTCAATGGCTTAAGAGCTATTTGTGA
NC_002163.1:237625-237645:-	NC_002163.1:237625-237717:-	Exp3 - TTS(Mono)	237625	237645	-	~		3'UTR/antisense	no	~	no	no	no	yes	no	N/A	nice TTS(Mono) peak but nothing else	TTGCCATTCTTTTTCTTCTAA	TTGAAATTTCAAAATTTCTCCAGCCATATAAGGCACGACTTGATTGTATTTATCTTCATAAACATTTGGTACTTGCCATTCTTTTTCTTCTAA
NC_002163.1:240760-240801:-		Exp3 - TIS(Onc)	240760	240801	-	no		internal out-of-frame	no	no	~	no	no	no	no	no	coverage fits annotated ORF, noisy region	TTGGAATTTCAGCTAAGCTTACGCTATGGGTTGGAATTTTAG
NC_002163.1:243408-243479:-		Exp3 - TIS(Onc)	243408	243479	-	no		internal out-of-frame	no	yes	yes	no	~	no	no	no	noisy region, Ribo-seq coverage not fully convincing	ATGGAGTTAAAAAAGATACCAAATGGGCAAGTAAAATTTGCGGTATCGATGAAAAAACTATCAAAAATTTAG
NC_002163.1:248870-248953:+		Exp2 - TIS(Ret); Exp3 - TIS(Onc)	248870	248953	+	~		internal in-frame	no	~	yes	~	~	no	yes	~	noisy region, therfore not fully convincing	GTGGTTTTAGAAGATGTGGAAAATTATGACATAGGCTTTGGCGGAGAAAGTGTAGAAGCTATCAAAGCAAAGGCAAGTAAATGA
NC_002163.1:250939-250977:+		Exp2 - TIS(Ret); Exp3 - TIS(Onc)	250939	250977	+	no		internal out-of-frame	no	no	yes	~	~	no	no	no	noisy region	GTGGTAATATGTGGATTTTTAAAGGGCAAGCTTTTGTAG
NC_002163.1:258677-258730:-	NC_002163.1:258677-258751:-	Exp3 - TTS(Mono)	258677	258730	-	no		3'UTR/antisense	no	no	no	no	no	yes	no	N/A	TTS(Mono) peak nice but could be read-through, no other coverage thus not fully convincing	ATGGGATATTTTCGAAAAATTTCTCATCAAGTATTATATCGGCAACACTTCTAG	TTGAAAGTTTTAATATTTTTGATGGGATATTTTCGAAAAATTTCTCATCAAGTATTATATCGGCAACACTTCTAG
NC_002163.1:259107-259142:+	NC_002163.1:259080-259142:+	Exp3 - TTS(Mono)	259107	259142	+	no		antisense	65	no	no	no	no	yes	no	N/A	nice TTS(Mono) peak but nothing else	TTGCATTTAAAATTCCAATACGATTTTGCTCCTTAG	TTGAGTAGATATTGTTATAAGCTAAATTTGCATTTAAAATTCCAATACGATTTTGCTCCTTAG
NC_002163.1:260536-260574:-		Ribo-seq (2 out of the 3 Exp)	260536	260574	-	no		internal out-of-frame	no	yes	~	no	no	no	no	no	noisy region	ATGGAACTGGAGTTGGAGGAAATGCTGGTTTTGTTATAG
NC_002163.1:260904-260987:-		Exp2 - TIS(Ret); Exp3 - TIS(Onc)	260904	260987	-	yes	CJsORF10	internal in-frame	no	yes	~	yes	yes	yes	yes	yes	nice, enriched TIS peak	GTGGGTATGACTGAATATATCACTAAACCTTATTCTCCAGAATACTTGGAAAATGTGGTTAGAAAAAATTTGAAACTAGGATAA
NC_002163.1:263135-263167:-		Exp2 - TIS(Ret); Exp3 - TIS(Onc)	263135	263167	-	yes	CJsORF11	internal out-of-frame	no	yes	no	no	yes	~	yes	yes	nicel, enriched TIS and TTS(Di) peak	TTGAGCTTGTTGAGCAAATCGACCATGATTTAG
NC_002163.1:273954-274094:+		Exp3 - TIS(Onc)	273954	274094	+	no		internal in-frame	no	no	no	no	yes	no	no	no	very low coverage	GTGTATTTAAAAGATGAAAATAAATATAAGGCTTTCGCGCTAAATTTAGATATTGATAAATTTGAAGATTTATATAAAAGAGAAAAAATTTTAGAAAAATATTTAGATGAACTTGTAAAAAAAGTTAAAAATGATGGCTAG
NC_002163.1:276875-276919:-	NC_002163.1:276875-276928:-	Exp3 - TTS(Mono)	276875	276919	-	no		intergenic	no	no	no	no	no	no	no	N/A	noisy region	TTGTGTTATAATCCAAAAATTAAATTTTTACACAAGGAAAACTAA	ATGAATTTTTTGTGTTATAATCCAAAAATTAAATTTTTACACAAGGAAAACTAA
NC_002163.1:278123-278164:-		Ribo-seq (2 out of the 3 Exp)	278123	278164	-	no		internal out-of-frame	no	no	no	no	no	no	no	no	Ribo-seq coverage fits annotated ORF	TTGGGGGATTTGCTTCACATTCTAGTCATTTTTCGCATTTAA
NC_002163.1:281700-281735:-		Exp2 - TIS(Ret); Exp3 - TIS(Onc)	281700	281735	-	~		internal out-of-frame	no	no	no	no	yes	no	no	no	nice TIS(Onc) peak but Ribo-seq coverage not convincing	ATGAAATGTTTATTTTTAACGAAGCTGTTTCTATAA
NC_002163.1:294394-294438:+	NC_002163.1:294394-294438:+	Exp3 - TTS(Mono)	294394	294438	+	no		internal out-of-frame	no	no	no	no	no	~	no	no	TIS and Ribo-seq fits annotated ORF, TTS peak probably from read-through from upstream ORF	ATGAAATTCAAAAAAACTTTTTACTATCTGATTGCACTCTTTTAG	ATGAAATTCAAAAAAACTTTTTACTATCTGATTGCACTCTTTTAG
NC_002163.1:300842-300967:-		Exp3 - TIS(Onc)	300842	300967	-	no		internal in-frame	no	~	~	no	no	yes	yes	no	noisy region	GTGAGCAAAACTCGTGCAGCTAAACGCAGAACTCACTATAAAGTTAGTCTTCCTATGCCTATAAAAGACAAAGATGGAAGCTACAAAATGCCTCACCGTGCGAATCCAACAACTAAGGAATATTAA
NC_002163.1:301012-301125:-		Exp2 - TIS(Ret)	301012	301125	-	no		internal in-frame	no	no	no	no	no	no	no	no	noisy region	TTGAGCAATACTATAGAATTTTTCGATGGACATATTGATTTAATAGAAGTTGCTATCAGCGAGCTTGAAGCTTATTTGAGTGATTATTTTTATTGCATAAATTGCAATAATTAA
NC_002163.1:301366-301536:-		Exp2 - TIS(Ret); Exp3 - TIS(Onc)	301366	301536	-	~		internal in-frame	no	yes	~	no	~	no	yes	~	bit noisy therefore not fully convincing	TTGAAAAATAGAGATTTAATGGGAGCAACAAATCCTAAAGAAGCTAAAGCAGGAACAATTAGGGCTGATTTTGCTGAGAGTATTGACGCTAATGCTGTTCATGGAAGCGATAGCTTAGAAAATGCAAAAATAGAAATTGAATTTTTCTTTAAACCAAATGAAATTTGCTAA
NC_002163.1:301366-301518:-		Exp2 - TIS(Ret)	301366	301518	-	no		internal in-frame	no	no	~	no	no	no	yes	no	noisy region	ATGGGAGCAACAAATCCTAAAGAAGCTAAAGCAGGAACAATTAGGGCTGATTTTGCTGAGAGTATTGACGCTAATGCTGTTCATGGAAGCGATAGCTTAGAAAATGCAAAAATAGAAATTGAATTTTTCTTTAAACCAAATGAAATTTGCTAA
NC_002163.1:302113-302142:-		Exp3 - TIS(Onc)	302113	302142	-	no		internal out-of-frame	no	no	no	no	no	no	no	no	noisy region	GTGGTTCTTGTATTGATGAGTGTCCAGTGA
NC_002163.1:302113-302148:-		Exp3 - TIS(Onc)	302113	302148	-	no		internal out-of-frame	no	no	no	no	no	no	no	no	noisy region	TTGCTTGTGGTTCTTGTATTGATGAGTGTCCAGTGA
NC_002163.1:304192-304362:-		Exp2 - TIS(Ret); Exp3 - TIS(Onc)	304192	304362	-	~		internal in-frame	no	~	yes	no	yes	no	no	~	enrichment of TIS peak and Ribo-seq coverage not fully convincing	TTGAAAAATATTAGCATTAAAAGCTACGGGCTTAATAATCCTATCAATGGAAATCCACAAACTCTAGAAAATAATAGAGTAGAAATATATTTTAAAGTCGATACAGCAGATACAAGTACTCAAAAATCGGTTCTTGAGCTTATTAACAAAATAGGAACTAAAGCACCTTAA
NC_002163.1:311216-311278:-	NC_002163.1:311216-311293:-	Exp3 - TTS(Mono)	311216	311278	-	no		internal out-of-frame	no	no	no	no	no	yes	no	no	nice TTS(Mono) peak but nothing else	ATGATATTAGCTATTTGGGGCTTTTCATGGTGTGTTTTCTTTCAAGCACACTATTACCCTTAG	TTGATTTTTTATATAATGATATTAGCTATTTGGGGCTTTTCATGGTGTGTTTTCTTTCAAGCACACTATTACCCTTAG
NC_002163.1:315258-315332:+		Exp2 - TIS(Ret); Exp 3- TIS(Onc); Ribo-seq (2 out of the 3 Exp)	315258	315332	+	yes	CJsORF12/TrpL	5'UTR	61	yes	yes	yes	yes	yes	yes	N/A	TIS and TTS peaks are enriched and spacing fits, Ribo-seq coverage enriched	ATGAGTGAAAATGGTTTTTTTAGTAATTCTTTGATTTTAAAACTTACACATACTCTTCGCTCTTGGCGTTTCTAA
NC_002163.1:315288-315332:+	NC_002163.1:315258-315332:+	Exp3 - TTS(Mono) and TTS(Di)	315288	315332	+	see NC_002163.1:315258-315332:+	CJsORF12/TrpL	5'UTR	61	yes	yes	yes	yes	yes	yes	N/A	TIS and TTS peaks are enriched and spacing fits, Ribo-seq coverage enriched	TTGATTTTAAAACTTACACATACTCTTCGCTCTTGGCGTTTCTAA	ATGAGTGAAAATGGTTTTTTTAGTAATTCTTTGATTTTAAAACTTACACATACTCTTCGCTCTTGGCGTTTCTAA
NC_002163.1:315320-315361:+	NC_002163.1:315320-315361:+	Exp3 - TTS(Mono)	315320	315361	+	no		5'UTR	123	no	no	no	no	no	no	N/A	TTS peak originated from read-though of upstream novel CJsORF	TTGGCGTTTCTAAACTTCTTTTTATCTAAATTTTTTCTTTAA	TTGGCGTTTCTAAACTTCTTTTTATCTAAATTTTTTCTTTAA
NC_002163.1:318857-318895:+		Exp3 - TIS(Onc)	318857	318895	+	no		internal out-of-frame	no	no	no	no	no	no	no	no	Ribo-seq coverage from annotated ORF, TIS peaks not convincing due to noise	GTGGGCAGTTTTTGCCTGAAAGTGCAATGTTTGCTTTAA
NC_002163.1:321498-321554:+		Ribo-seq (2 out of the 3 Exp)	321498	321554	+	no		internal out-of-frame/overlapping	no	no	no	no	no	no	no	no	Ribo-coverage from annotated ORF	ATGAAATTTTGGATTCTAAGACTGTGCTTCAATACTTTAAAAAAGAAATTTAAATGA
NC_002163.1:324013-324018:-	NC_002163.1:324013-324093:-	Exp3 - TTS(Di)	324013	324018	-	no		internal out-of-frame/overlapping	unclear	~	yes	no	no	no	no	no	coverage fits annotated ORF, noisy region	TTGTGA	TTGTATAAACTAAAATTATTTTTTAAATTTTTGAAAGGTTATGATGTCTCTTTTAATTACAAAAGACTGCGTATGTTGTGA
NC_002163.1:324081-324146:-	NC_002163.1:324081-324146:-	Exp3 - TTS(Di)	324081	324146	-	no		intergenic	no	no	no	no	no	no	no	N/A	noisy region	GTGCAAAAAATTTATCTTTATTTCTATTTTTATATTTTATTTAAGTTTGGTTATTGTATAAACTAA	GTGCAAAAAATTTATCTTTATTTCTATTTTTATATTTTATTTAAGTTTGGTTATTGTATAAACTAA
NC_002163.1:327078-327131:+	NC_002163.1:327078-327131:+	Exp3 - TTS(Mono)	327078	327131	+	no		intergenic	no	no	no	no	no	no	no	N/A	TTS peaks from read-through of upstream ORF	TTGTTTAAATTTCTTTATCTTAGCTTTGTTATAATTGTCTTTAAATTTTGCTAG	TTGTTTAAATTTCTTTATCTTAGCTTTGTTATAATTGTCTTTAAATTTTGCTAG
NC_002163.1:328125-328172:+		Exp3 - TIS(Onc)	328125	328172	+	no		internal out-of-frame	no	yes	~	no	~	no	no	no	TIS peak not convincing	GTGGGCATATTATTTTTAGCGATTATGCAAAAACTGGAGATGGTTTGA
NC_002163.1:328812-328943:+		Exp3 - TIS(Onc)	328812	328943	+	no		internal in-frame	no	no	~	no	no	no	yes	no	TIS peak not convincing, TTS peaks are also in line with annotated ORF, Ribo-seq coverage not indicating an IIF-ORF	ATGTTTTTTTGGCATAAATGGTTTAATTTTGCTATTTTTAATGTTGCAGATGTCATGATAAATATAAGTGTGGCTTTGATTTTAATACAAGAAATATTTAAAAAAAGGAAAAAAGATGACAGAATGGATTAA
NC_002163.1:338893-338898:+	NC_002163.1:338854-338898:+	Exp3 - TTS(Mono)	338893	338898	+	no		antisense	no	too distant	no	no	no	~	no	N/A	only very low reads for TTS(Mono) not convincing	TTGTAA	TTGCAATTAAATATACAAAATATCGTTTTTTTGTATAGTTTGTAA
NC_002163.1:339016-339096:+	NC_002163.1:339016-339096:+	Exp3 - TTS(Di)	339016	339096	+	no		overlapping	no	no	no	no	no	no	no	no	noisy, most coverage fit annotated ORF perfectly	GTGTTTTATAATTATATTTCACAACAAAAATTTACACAGAAAGGTGGTGAGGACTGTGCCAGGAATCAAGGTGCATCCTAA	GTGTTTTATAATTATATTTCACAACAAAAATTTACACAGAAAGGTGGTGAGGACTGTGCCAGGAATCAAGGTGCATCCTAA
NC_002163.1:339086-339283:+		Exp2 - TIS(Ret)	339086	339283	+	no		internal in-frame	no	yes	yes	no	no	no	no	no	noisy, coverage fits annotated better	GTGCATCCTAACGAGTCTTTTGATGAAGCGTATCGTAAATTCAAAAAACAAGTAGATAGAAATCTAGTTGTGACTGAAGTAAGAGCAAGAAGATTTTTTGAGCCTATGACTGAAATTCGCAAAAAACAAAAAATTTCAGCACGCAAAAAAATGCTTAAAAGACTTTATATGCTTAGACGCTACGAGTCAAGACTCTAA
NC_002163.1:340703-340741:+		Exp2 - TIS(Ret); Exp3 - TIS(Onc)	340703	340741	+	no		internal out-of-frame	no	~	~	~	~	no	no	no	noisy region	ATGAGTATTGGTTTAAGCTTATTCCTTGGGAAGATATAG
NC_002163.1:340928-340975:+		Exp2 - TIS(Ret); Ribo-seq (2 out of the 3 Exp)	340928	340975	+	no		internal out-of-frame	no	yes	no	no	no	no	no	no	noisy region	ATGTTAAAAAACCTGTTTTTGGTAGAGAAGGTGCAAATATCAGTATAA
NC_002163.1:341138-341167:+		Exp3 - TIS(Onc)	341138	341167	+	~		internal out-of-frame	156	yes	yes	~	~	no	no	~	not fully convincing, noisy region	TTGTGCTTGATAATTATTCTAAATTTGTAG
NC_002163.1:341140-341187:+		Exp2 - TIS(Ret); Exp3 - TIS(Onc)	341140	341187	+	~		internal out-of-frame	158	yes	yes	~	~	no	no	~	although spacing of TIS peak fits better, not fully convincing, noisy region	GTGCTTGATAATTATTCTAAATTTGTAGGACATATTATAAAGGATTAG
NC_002163.1:341201-341233:+		Exp2 - TIS(Ret)	341201	341233	+	no		internal out-of-frame	no	no	yes	no	no	no	no	no	noisy, coverage fits annotated better	TTGTTTAGATGCGGCAACTTTAGGGGATTATGA
NC_002163.1:342044-342091:+		Exp2 - TIS(Ret)	342044	342091	+	no		internal out-of-frame	no	no	yes	no	no	no	no	no	Ribo-seq coverage is peaky and does not necessarily indicate an IOF ORF	GTGGGCGAGCAAGGAGGCTTTAAATGCTTTAATGGATATAGTTTATAA
NC_002163.1:372593-372661:+		Exp2 - TIS(Ret); Exp3 - TIS(Onc)	372593	372661	+	no		internal out-of-frame	no	too distant	yes	no	no	no	no	no	noisy, coverage fits annotated better	GTGAGCTTATCGAAGGTTATTTGGGTAAGAGCATTGAGGGCAAAAAAAGTAAAATGCCTGCGAAATTAG
NC_002163.1:372626-372661:+		Exp3 - TIS(Onc)	372626	372661	+	no		internal out-of-frame	no	~	yes	no	no	no	no	no	noisy, coverage fits annotated better	TTGAGGGCAAAAAAAGTAAAATGCCTGCGAAATTAG
NC_002163.1:380909-380956:+	NC_002163.1:380909-380956:+	Exp3 - TTS(Di)	380909	380956	+	no		overlapping	no	too distant	no	no	no	no	no	no	noisy, coverage fits annotated better	TTGTTTAAATTATTATCAAGGAGAAGTAATGCAAGACAATATTATTGA	TTGTTTAAATTATTATCAAGGAGAAGTAATGCAAGACAATATTATTGA
NC_002163.1:383476-383532:+		Exp2 - TIS(Ret); Exp 3- TIS(Onc); Ribo-seq (2 out of the 3 Exp)	383476	383532	+	yes	CJsORF13	5'UTR	19	yes	yes	yes	yes	no	no	N/A	Ribo-coverage and TIS peak fit	ATGATTAATGGTATAAATTCTTATTCAAACTACAATTATACAAAAAGGCAAATGTAG
NC_002163.1:383540-383581:+		Ribo-seq (2 out of the 3 Exp)	383540	383581	+	no		overlapping	no	no	~	no	no	no	no	no	noisy, coverage can fit annotated ORF as well	TTGGAGGGTGGTATGCAAGATGATTACTTTAAGTTCTTTTAA
NC_002163.1:383552-383581:+	NC_002163.1:383540-383581:+	Exp3 - TTS(Mono)	383552	383581	+	no		overlapping	no	no	~	no	no	no	no	no	noisy, coverage can fit annotated ORF as well	ATGCAAGATGATTACTTTAAGTTCTTTTAA	TTGGAGGGTGGTATGCAAGATGATTACTTTAAGTTCTTTTAA
NC_002163.1:385786-385848:+	NC_002163.1:385786-385848:+	Exp3 - TTS(Mono)	385786	385848	+	no		antisense	no	no	no	no	no	no	no	N/A	TTS peak from read-through from upstream ORF	TTGCTCTTAGACTTTGTAAATTTTTATCCAAATTTTCTTCACTTTCTTGCCAAATCAATTTAA	TTGCTCTTAGACTTTGTAAATTTTTATCCAAATTTTCTTCACTTTCTTGCCAAATCAATTTAA
NC_002163.1:387873-387914:+		Exp2 - TIS(Ret)	387873	387914	+	no		internal out-of-frame	no	yes	no	no	no	no	no	no	noisy region	TTGATGGAGTACAAAAGCGTTATGATGAAAATGGCGCCTTAG
NC_002163.1:387876-387914:+		Exp2 - TIS(Ret)	387876	387914	+	no		internal out-of-frame	no	yes	no	no	no	no	no	no	noisy region	ATGGAGTACAAAAGCGTTATGATGAAAATGGCGCCTTAG
NC_002163.1:399820-399849:+	NC_002163.1:399805-399849:+	Exp3 - TTS(Mono)	399820	399849	+	no		intergenic	no	no	no	no	no peak	no	no	N/A	noisy region	GTGTTTAAAAAAGAGTTTGCTGCTGGTTAG	ATGATACTTAGAATCGTGTTTAAAAAAGAGTTTGCTGCTGGTTAG
NC_002163.1:403798-403845:+	NC_002163.1:403747-403845:+	Exp3 - TTS(Di)	403798	403845	+	no		overlapping	no	no	no	no	no	no	no	no	TTS peak from read-through from upstream ORF	TTGCAATTTTTAAAATTAAACTTATTAAGGATAGATAATGAAATTTAG	ATGAGGCTTTATTTTAGTTTGTTTGCCTTTTTTATAAGAAATTTGTTAAGATTGCAATTTTTAAAATTAAACTTATTAAGGATAGATAATGAAATTTAG
NC_002163.1:404544-404588:+		Ribo-seq (2 out of the 3 Exp)	404544	404588	+	no		overlapping	no	no	yes	no	no	no	no	no	TTS peaks from read-through of upstream ORF and TTS(Mono) maybe a start codon bias of downstream gene	ATGTGCTTAAGATCAATGGTGGTTTATATATGTAAGGAAAAATGA
NC_002163.1:405114-405296:+		Ribo-seq (2 out of the 3 Exp)	405114	405296	+	no		5'UTR	23	yes	no	no	no	no	no	N/A	Ribo-seq coverage only partially coveres the ORF at 3' end	ATGATATATTGCAAAAATTTTTTAATATTTATTTTATTATATTCATCTATCTTCTTTGATTACTTATCTTATGCTTTTTTATATTTACTAAATTATAAATTTGTTTTTAATCCATTTTATATTGAAAGGAGAGTTTGTTTTTGGATTTTTGGCATGCGGTTATGTAAGATTGACTTACATTAA
NC_002163.1:405275-405280:+	NC_002163.1:405248-405280:+	Exp3 - TTS(Di)	405275	405280	+	~		5'UTR	157	yes	yes	no	no	~	~	N/A	not fully convincing	ATGTAA	TTGTTTTTGGATTTTTGGCATGCGGTTATGTAA
NC_002163.1:408953-409051:-		Ribo-seq (2 out of the 3 Exp)	408953	409051	-	no		overlapping	no	no	no	no	no	no	no	no	Ribo-seq coverage fits annotated ORF	TTGGGAGCATTCTTTAAGAATGGAATTAAATCTTTAAACATGGGCTTTTTGCCCATGTTTTTATGCAATTTTACTTGCATCAATAATATTATAATCTAA
NC_002163.1:411771-411803:+		Exp2 - TIS(Ret); Exp3 - TIS(Onc)	411771	411803	+	no		internal out-of-frame	no	yes	~	~	~	no	no	no	noisy	GTGAAGCTATCGCTAGAAATTTATATGAATTAA
NC_002163.1:413940-413966:+	NC_002163.1:413892-413966:+	Exp3 - TTS(Mono)	413940	413966	+	no		pseudogene	no	no	no	no	no	yes	no	no	soley based on the TTS(Mono) peak, overall not convincing	TTGGAAAAACACAGACTAAAGGTATAG	ATGGTATTAATTGTAGCAATGGCACTGTTTGTAAGCGTCCTATTAATCTTGGAAAAACACAGACTAAAGGTATAG
NC_002163.1:414970-415038:+		Exp2 - TIS(Ret)	414970	415038	+	no		internal out-of-frame	no	no	no	no	no	no	no	no	noisy region	TTGATGATGAAGAGATTGAAGCTGTTTATGTTAAGGTGCAGGATTTTGAAAAAAAATGTAAAAATATGA
NC_002163.1:414973-415038:+		Exp2 - TIS(Ret)	414973	415038	+	no		internal out-of-frame	no	no	no	no	no	no	no	no	noisy region	ATGATGAAGAGATTGAAGCTGTTTATGTTAAGGTGCAGGATTTTGAAAAAAAATGTAAAAATATGA
NC_002163.1:416251-416442:-		Exp3 - TIS(Onc)	416251	416442	-	no		internal in-frame	no	no	~	no	no	no	yes	no	noisy region	ATGTCAGAGCTAAAAGGTAAAGATGCTCATTTTGATAAACTATTTGATCGTCATAATGAACTTGATGACATGATTAAAGATGCAGAAGAAGGTAGAACTTCTCTTAGCAGCATGGAAATTTCAACTTTAAAAAAAGAAAAGCTTCATGTAAAAGATGAACTTAGCCAATATCTAGCAAATTATAAAAAATAA
NC_002163.1:416799-416834:-		Exp2 - TIS(Ret); Exp3 - TIS(Onc)	416799	416834	-	no		internal out-of-frame	no	no	yes	no	no	no	no	no	noisy region	ATGTCAAATCACAGGCAAGGGTCCAATGGTGGGTAA
NC_002163.1:418787-418816:+		Exp2 - TIS(Ret)	418787	418816	+	~		internal out-of-frame	no	yes	yes	yes	yes	no	no	~	Ribo-seq coverage not fully convincing	ATGATTGCGTTGATTATAGCGAGGAAATGA
NC_002163.1:419808-419876:+		Ribo-seq (2 out of the 3 Exp)	419808	419876	+	no		overlapping	no	~	yes	no	no	no	no	no	TTS peak from read-through from upstream ORF, Ribo-seq covrage not convincing	GTGTGCAATGAATACTATGAATCAAATTTTAAAAGGCGAAGATGTGAGTTTAGCTTGAATAAACTTTGA
NC_002163.1:420365-420502:-	NC_002163.1:420365-420502:-	Exp3 - TTS(Mono)	420365	420502	-	no		internal in-frame/pseudogene	no	no	no	no	no	yes	no	no	TTS peak belongs to full-length Cj0455c (not a pseudogene) thus no sORF	ATGTTTACTCTACTTTTAGAAACCCCTTTAAAAAGCATCTTTGATCAAAGCTACACAACCTATTATCGCTTAGATAATGGGTGGTATCGTTTTGTTAGTATTAGCAAACAAATTCCAGGAGTTGCAGATGAAAGATAA	ATGTTTACTCTACTTTTAGAAACCCCTTTAAAAAGCATCTTTGATCAAAGCTACACAACCTATTATCGCTTAGATAATGGGTGGTATCGTTTTGTTAGTATTAGCAAACAAATTCCAGGAGTTGCAGATGAAAGATAA
NC_002163.1:426308-426349:-		Ribo-seq (2 out of the 3 Exp)	426308	426349	-	no		internal out-of-frame	no	no	no	no	no	no	no	no	coverage fits annotated ORF	TTGGAGCATGGTTTTCTCAAACGGGAGTTTTTACCCTTTTAG
NC_002163.1:430496-430558:-	NC_002163.1:430496-430570:-	Exp3 - TTS(Di)	430496	430558	-	no		3'UTR/antisense	no	no	no	no	no	no	no	N/A	TTS peak most likely from stop codon read-through of upstream gene	TTGCCAAATCTTTTTTTACCTTTTCTAAAATCTCCTCATCCTTGGAAAAATCAAAAAATTTAA	TTGGCAATTTTTTTGCCAAATCTTTTTTTACCTTTTCTAAAATCTCCTCATCCTTGGAAAAATCAAAAAATTTAA
NC_002163.1:435546-435626:+		Ribo-seq (2 out of the 3 Exp)	435546	435626	+	no		overlapping	no	yes	~	no	no	no	no	no	TTS peak from read-through from upstream ORF, Ribo-seq covrage not convincing	TTGCTATTCGTGAAGGTGGTAAAACTGTTGGTTCAGGTGTTGTTTCTAAAATTATTAAATAATTTAATAAAGCCAAGTTAA
NC_002163.1:435877-435909:+	NC_002163.1:435877-435909:+	Exp3 - TTS(Di)	435877	435909	+	no		tRNA	no	no	no	no	no	no	no	N/A	noisy region	TTGGGGGTTCGAATCCCTCTTGCCCTGCCATAA	TTGGGGGTTCGAATCCCTCTTGCCCTGCCATAA
NC_002163.1:437978-438013:+	NC_002163.1:437978-438013:+	Exp3 - TTS(Di)	437978	438013	+	no		overlapping	84	no	no	no	no	no	no	no	TTS(Mono) peak is an artifact of the start codon of the downstream ORF	TTGAAATCTCAATCGGAAAGGAGAAAATGTGACTAG	TTGAAATCTCAATCGGAAAGGAGAAAATGTGACTAG
NC_002163.1:438025-438078:+		Exp3 - TIS(Onc)	438025	438078	+	no		internal out-of-frame	no	~	~	no	no	no	no	no	Coverage fits to annotated ORF and not to prediction	TTGAGATTATTGCTAAACTTGAAGAAGGTTTTAAAGCTAGTGAAGCTATTGTAG
NC_002163.1:438034-438078:+		Exp2 - TIS(Ret)	438034	438078	+	no		internal out-of-frame	no	no	~	no	no	no	no	no	Coverage fits to annotated ORF and not to prediction	TTGCTAAACTTGAAGAAGGTTTTAAAGCTAGTGAAGCTATTGTAG
NC_002163.1:457225-457239:+		Exp2 - TIS(Ret)	457225	457239	+	no		overlapping	29	yes	yes	yes	yes	no	no	no	Coverage fits to annotated ORF and not to prediction	TTGTGCCTACCATAA
NC_002163.1:457531-457638:+		Ribo-seq (2 out of the 3 Exp)	457531	457638	+	no		overlapping	no	no	yes	no	no	no	no	no	Coverage fits to annotated ORF and not to prediction	TTGATACAGCAGGTGTTGCAAAAAGAACAGTTTCTCGTTCTAAATATGGTGCTAAACGTCCTAAAGCAGGCGCTGCAAAATAATCATTCATACAGACAAATCCGTTAG
NC_002163.1:458162-458197:+	NC_002163.1:458147-458197:+	Exp3 - TTS(Mono) and TTS(Di)	458162	458197	+	no		overlapping	no	yes	yes	no	no	no	no	no	Coverage fits to annotated ORF and not to prediction, TTS peaks originate from stop codon read-through of upstream ORF	GTGTATGTCAAGAAGTACTCCTTTAAAAAAAGTTAG	TTGGTAAGAAGGAGTGTGTATGTCAAGAAGTACTCCTTTAAAAAAAGTTAG
NC_002163.1:461378-461584:+		Ribo-seq (2 out of the 3 Exp)	461378	461584	+	no		internal in-frame	no	no	no	no	no	yes	~	no	TTS peaks from annotated ORF, Ribo-coverage does not indicate IIF	TTGAGAAAAGTGGGCTTTAAAATGAGTTTTAAGGAAGTCGAATGTGAAGATGGTTTTGCTTGCATTTTTTTTGATACTCAAAAAAGAAATTGTAGTATCTATGATTTTCGTCCAAAACAATGCAGAACTTTTCCATTTTGGGAATATTTTAAAACACATCAAAAGGAATTAGAAAAAGAATGTATAGGTATTTGTTATTTGTCTTAG
NC_002163.1:461399-461584:+		Ribo-seq (2 out of the 3 Exp)	461399	461584	+	no		internal in-frame	no	no	no	no	no	yes	~	no	TTS peaks from annotated ORF, Ribo-coverage does not indicate IIF	ATGAGTTTTAAGGAAGTCGAATGTGAAGATGGTTTTGCTTGCATTTTTTTTGATACTCAAAAAAGAAATTGTAGTATCTATGATTTTCGTCCAAAACAATGCAGAACTTTTCCATTTTGGGAATATTTTAAAACACATCAAAAGGAATTAGAAAAAGAATGTATAGGTATTTGTTATTTGTCTTAG
NC_002163.1:461421-461549:+		Exp2 - TIS(Ret); Exp3 - TIS(Onc)	461421	461549	+	~		internal out-of-frame	no	yes	~	yes	yes	no	no	~	not fully convincing, Ribo-seq coverage not fitting	GTGAAGATGGTTTTGCTTGCATTTTTTTTGATACTCAAAAAAGAAATTGTAGTATCTATGATTTTCGTCCAAAACAATGCAGAACTTTTCCATTTTGGGAATATTTTAAAACACATCAAAAGGAATTAG
NC_002163.1:465376-465468:+		Exp2 - TIS(Ret); Exp3 - TIS(Onc)	465376	465468	+	yes	CJsORF14	pseudogene	31	yes	yes	yes	yes	yes	no	yes	TIS peak, Ribo-seq and TTS peak indicate translation	ATGAATACGATAAATTCAAGTTTTATTGTGTTGTGTACTTTGCTAGTTTTGCTTATAACTCCAACTTTGGCAATGTTTATTCGGGTATGGTAA
NC_002163.1:465448-465468:+	NC_002163.1:465376-465468:+	Exp3 - TTS(Mono)	465448	465468	+	see NC_002163.1:465376-465468:+	CJsORF14	pseudogene	31	yes	yes	yes	yes	yes	no	yes	TIS peak, Ribo-seq and TTS peak indicate translation	ATGTTTATTCGGGTATGGTAA	ATGAATACGATAAATTCAAGTTTTATTGTGTTGTGTACTTTGCTAGTTTTGCTTATAACTCCAACTTTGGCAATGTTTATTCGGGTATGGTAA
NC_002163.1:466101-466148:+	NC_002163.1:465408-466148:+	Exp3 - TTS(Mono)	466101	466148	+	no		pseudogene	no	no	no	no	no	no	no	no	TTS peak is originating from noise	GTGCTTGAGGGCTCATCTATAAAAACCGACTATTTTAGGTGGGCTTAG	GTGTACTTTGCTAGTTTTGCTTATAACTCCAACTTTGGCAATGTTTATTCGGGTATGGTAAGAAGTAAAAATACTCTCAATACCATAATGAATTGCTTTATTGCTTTTGGTGTCATTACTTTACAATGGGTAGTGCTTGGATTTAGCTTTTCTTTTGGCAAAGATGAAGGACTTGGGCTTGTAGGAAATTTCGAGAATTTTCTCTTAGAGGGTATTAGCGGATATAATGCTTCAGGTGTTTCAAATATTCTTTTTATGATTTTTCAAATGATGTTTGCACTTATTGCATCTGCCATCATAACAGGCTCTTTGGTTGGAAGAATTAAACTGGGTGTTTTGGTGATATTTTTACTTTTTTGGAGTACTTTAGTTTATGATGTGTTAGCGCATATGATTTGG…
NC_002163.1:488884-488928:-		Ribo-seq (2 out of the 3 Exp)	488884	488928	-	no		internal out-of-frame	no	no	~	no	no	no	no	no	Ribo-seq coverage fits annotated ORF	TTGATCTTAGAAGCATTAACAAAGATAAATTTGATCTATTTTTAA
NC_002163.1:494102-494143:+		Exp3 - TIS(Onc)	494102	494143	+	no		internal out-of-frame	no	no	no	no	no	no	no	no	coverage fits annotated ORF, TIS peak noise from the annotated ORF	ATGAGTCGCCAGCTCTTGCGACTTATTCGTTTTTGCCTATAG
NC_002163.1:497091-497180:+		Exp2 - TIS(Ret)	497091	497180	+	~		internal in-frame	no	yes	yes	yes	yes	no	no	~	Ribo-seq coverage not fully convincing, a bit noisy as several TIS peaks around	GTGATTGAAATCATGAAAATGGATCTTAGTTTGCAAGAAAAAGACAAATTAGAAAAATCTTTAATCAAATATCAATATAAAGGAGAATAA
NC_002163.1:499120-499152:+		Exp3 - TIS(Onc)	499120	499152	+	~		internal out-of-frame/5'UTR	no/62	yes	~	~	~	no	no	~	coverage and TIS peaks not fully convincing	ATGAAAGTGCTGCAGCTAAAAAAGAAGCTTTAA
NC_002163.1:506398-506421:+		Exp3 - TIS(Onc)	506398	506421	+	~		internal out-of-frame	no	yes	yes	~	yes	no	no	~	not fully convincing, Ribo-seq coverage peaky	GTGTTAAATGTGGAGCAAAATTAA
NC_002163.1:510203-510268:+		Exp2 - TIS(Ret); Exp3 - TIS(Onc)	510203	510268	+	no		internal out-of-frame	no	~	yes	no	no	no	no	no	coverage fits annotated ORF, TIS peak noise from the annotated ORF	ATGGGCAAATGGATACAGCTTTGGCAAACATTAGCCAAAGAACAAGTGAGACACAGGCTAGTTTAA
NC_002163.1:512831-512854:-	NC_002163.1:512831-512971:-	Exp3 - TTS(Mono)	512831	512854	-	no		antisense	no	~	no	no	no	no	no	N/A	noisy region	ATGCACTTCTCTCCAAGCTTCTAG	TTGGCTAAATTTTTAATAAAAGCTTTCATATCAAGTTCATCAAGTAAATTTTCAAGTTTATTGACATCTTCTTGGATTAATGCAAGTTTAAAATCACTGAGCCACTGTTTCATTGTTATGCACTTCTCTCCAAGCTTCTAG
NC_002163.1:513172-513201:-	NC_002163.1:513172-513252:-	Exp3 - TTS(Di)	513172	513201	-	no		rnpB RNA	no	~	no	no	no	no	no	N/A	noisy region	TTGTTTGCAAAAACAAAACTAGATAAATGA	GTGCAGCAAGAAGGGATGGTTAGCGTCTTTGTTTTAACCCTTCGCTTGATTTTGTTTGCAAAAACAAAACTAGATAAATGA
NC_002163.1:522601-522615:+	NC_002163.1:522529-522615:+	Exp3 - TTS(Mono) and TTS(Di)	522601	522615	+	yes	CJsORF15	intergenic	no	yes	yes	no	no	yes	~	N/A	yes as the TTS coverage is not originating from upstream ORF read-through	TTGGCATTTTATTAG	ATGCAAAATAAAATAAATATTAATAAACTTATTGCGAAATTACTTTATTTAAATTCTTACATACTAGGACTTTTGGCATTTTATTAG
NC_002163.1:524303-524362:-		Ribo-seq (2 out of the 3 Exp)	524303	524362	-	no		internal out-of-frame	no	no	~	no	no	no	no	no	Ribo-seq coverage fits annotated ORF	ATGATTACAATGATGCAGACGGAAAAGCTCAAAGCTATTCAAGATATGGTTTTAGTATAG
NC_002163.1:527436-527501:+	NC_002163.1:527436-527501:+	Exp3 - TTS(Di)	527436	527501	+	see NC_002163.1:527436-527501:+	CJsORF16	pseudogene	29	yes	yes	yes	yes	yes	yes	yes	Ribo-seq, TIS peak and TTS peak fits prediction	ATGGCCTACAGATATGATAAAGATTTAGAATTCTTAAAAGAATTAAGCAGTCCAGAACTCGATTAG	ATGGCCTACAGATATGATAAAGATTTAGAATTCTTAAAAGAATTAAGCAGTCCAGAACTCGATTAG
NC_002163.1:527436-527501:+		Exp2 - TIS(Ret); Exp 3- TIS(Onc); Ribo-seq (2 out of the 3 Exp)	527436	527501	+	yes	CJsORF16	pseudogene	29	yes	yes	yes	yes	yes	yes	yes	Ribo-seq, TIS peak and TTS peak fits prediction	ATGGCCTACAGATATGATAAAGATTTAGAATTCTTAAAAGAATTAAGCAGTCCAGAACTCGATTAG
NC_002163.1:534894-534923:+	NC_002163.1:534852-534923:+	Exp3 - TTS(Di)	534894	534923	+	no		overlapping	no	no	yes	no	no	no	no	no	TTS peak from stop codon read-through of upstream ORF	TTGCGAGGCTTTAAAAGAAGAAAATGTTAA	TTGGAGTGTTATTATGAAAGAGTTAAGCGGTTCGGCAATGATTTGCGAGGCTTTAAAAGAAGAAAATGTTAA
NC_002163.1:541349-541393:+	NC_002163.1:541349-541393:+	Exp3 - TTS(Di)	541349	541393	+	no		overlapping	1	no	no	no	no	no	no	no	noisy region	TTGAGATTTAAGGAACAATATTGTGGAAAACGAGAAAAATTATAG	TTGAGATTTAAGGAACAATATTGTGGAAAACGAGAAAAATTATAG
NC_002163.1:541369-541455:+		Exp2 - TIS(Ret); Exp3 - TIS(Onc)	541369	541455	+	no		overlapping	21	yes	yes	~	~	no	no	no	noisy region, coverage fits annotated ORF better	TTGTGGAAAACGAGAAAAATTATAGACCAAATGTTGCAGCTATTGTTTTATCAAGTTCTTATCCTTTTGAGTGTAAGATTTTTATAG
NC_002163.1:541435-541455:+	NC_002163.1:541369-541455:+	Exp3 - TTS(Mono)	541435	541455	+	no		overlapping	21	yes	yes	~	~	no	no	no	noisy region, coverage fits annotated ORF better	TTGAGTGTAAGATTTTTATAG	TTGTGGAAAACGAGAAAAATTATAGACCAAATGTTGCAGCTATTGTTTTATCAAGTTCTTATCCTTTTGAGTGTAAGATTTTTATAG
NC_002163.1:556658-556690:+	NC_002163.1:556658-556690:+	Exp3 - TTS(Mono)	556658	556690	+	no		internal out-of-frame	no	no	no	no	no	no	no	no	noisy region, Ribo-seq coverage fits annotated ORF	ATGAGTCAAAAGAAGATAGCAATTTTTGGATAG	ATGAGTCAAAAGAAGATAGCAATTTTTGGATAG
NC_002163.1:567386-567571:+		Exp2 - TIS(Ret)	567386	567571	+	~		internal in-frame	no	no	no (very low coverage)	yes	yes	no	no	no	very low coverage, not fully convincing	GTGATTTTATCGATTTTTGTTATTTTTGCTTTTAATACTTTAAGTACGGATTTTCCTATGATTTTAAATGCCTATTCTGTGCTTTTGGGACTTTTAAGTTCTATGTTTATCGGTGTGGTTTTTGGTTTTTTCCCTGCAAGAAATGCAGCAAATTTAAATCCTATTAGTGCATTATCAAAGGAATAA
NC_002163.1:577624-577638:+	NC_002163.1:577027-577638:+	Exp3 - TTS(Mono) and TTS(Di)	577624	577638	+	no		pseudogene	25	yes	yes	no	no	yes	yes	no	pseudogene seems translated until in-frame stop mutation but does not result in a small protein	ATGGCGGATATTTAG	ATGATTATAAACCAAATTTATTCTATAGATTCTTGTGATGATGTAGAATTAAATATCAAAAGGGGAAGTAAATTAGAATTTAGATTGACTTATGATGATAGTAAAGAAATAGAAGCTATTGTTTGTATTATTCCAGGTGGTGCTGAAGATATGAATAGTTATATTTATATTGATGATTATTTGACTAGAAATTATAAAGTTGCTGTTATTAATATTAACTATCATTGTATAGGAAATAGACCTCATTTGGGTTCTAGTTTTTATTTGGATGATATAGATAAATTCATTTTAGATACTAGTTTAAAGGCTATAAATTTAAAATGTATAAATGTTTATGGTATAAATTCTTATGAAAATCTAAATAATGCTTTTATAAGAATAGATCAAGAAATTCAAAAA…
NC_002163.1:581275-581391:+		Ribo-seq (2 out of the 3 Exp)	581275	581391	+	no		internal out-of-frame	no	yes	yes	no	no	no	no	no	noisy region, Ribo-seq coverage of annotated ORF is peaky	ATGAAGATATTTTGCTTATCAATAAAGAGCTTAATTTACTTAAACTTTGCTTACCAAAACACAGCAAAGAACTTTATGAAGAGATTAAAAAAGATGAAATTGGTGCAAGGCTTTTAG
NC_002163.1:585056-585118:+		Ribo-seq (2 out of the 3 Exp)	585056	585118	+	no		internal in-frame	no	no	yes	no	no	no	no	no	TTS peaks fit annotated ORF as well, Ribo-seq coverage increased due to overlap of downstream gene	ATGAATAGTGGAGAGATAAAAAGTGATGAAGGAGATTTGGGTTTAAATGAATTTCATCGATGA
NC_002163.1:588518-588529:+	NC_002163.1:588422-588529:+	Exp3 - TTS(Di)	588518	588529	+	no		downstream of phase variation site (internal out-of-frame)	no	no	no	no	no	no	no	N/A	TTS peaks originate from stop codon read-through at phase-variation site	GTGCAGGAGTAA	GTGGAACTATTCACTCTAATACTGGTGAAAGTATTTATTTTGGTAACGCCAAAATATCAAGTTTTGTTAATAGTGGGACTATTAAGAGTAAACAAGGTGCAGGAGTAA
NC_002163.1:602163-602198:-		Exp2 - TIS(Ret)	602163	602198	-	no		internal out-of-frame	no	yes	~	no	no	no	no	no	noisy region	ATGTTGGTCAAAGCGTTAAACTTTGCGGTTGGGTAA
NC_002163.1:604651-604779:+		Ribo-seq (2 out of the 3 Exp)	604651	604779	+	no		overlapping	no	yes	no	no	no	no	no	no	Ribo-seq coverage fits to annotated ORF	GTGGAGAGCTTGTTAGTGATGAAGCGATCGAATTTGCTAAGACCTTATTTAAGAATTAAGCGGATTTTTTATTTTGCTATGTTAAAATATATAACTATAAAAATTTCCTTTCTTTTGAAACAAATATAA
NC_002163.1:606276-606308:+		Exp2 - TIS(Ret); Exp3 - TIS(Onc)	606276	606308	+	no		internal out-of-frame	no	no	~	~	~	no	no	no	noisy region	ATGAAATTGATAATTATGATGAGAAAATTTTAA
NC_002163.1:611190-611297:+		Ribo-seq (2 out of the 3 Exp)	611190	611297	+	no		internal in-frame	no	no	no	no	no	no	no	no	Ribo-seq coverage fits to annotated ORF	TTGTCTTATATTGGAGATGAAAAAATTAAAATTTTAGGATGGGCGTATATTGTTTCAGTTTTTATAGAATGTTGTTTAGCTTATGTGTTTTTTAAAGGTAAAATTTAA
NC_002163.1:616221-616352:-		Ribo-seq (2 out of the 3 Exp)	616221	616352	-	no		pseudogene internal out-of-frame	no	yes	~	no	no	no	no	no	Ribo-seq coverage fits annotated ORF	TTGCTTTTATGGTATTTTTGCAGGAGCTTGTATTTAGCAGCACGCTTCCTGGAGGCTGGATTACTGATAATTATTCAGGGCAAAAAAGGCTTTATTTCTAGGTTCTTTTATTATAACTTTAGGACATATTAG
NC_002163.1:616252-616335:-	NC_002163.1:616252-616446:-	Exp3 - TTS(Mono) and TTS(Di)	616252	616335	-	see NC_002163.1:616252-616446:-	CJsORF17	pseudogene internal out-of-frame	112	yes	yes	~	yes	yes	yes	yes	nice coverage in all libraries	TTGCAGGAGCTTGTATTTAGCAGCACGCTTCCTGGAGGCTGGATTACTGATAATTATTCAGGGCAAAAAAGGCTTTATTTCTAG	GTGACTAAACAAGAAATACAAAAACTCGATACAAATTTCCTAGGTCATCGCAAGCCTTTATTCTCTCTATCAATGGTAGAACTTTGGGAAAGATTTGCTTTTATGGTATTTTTGCAGGAGCTTGTATTTAGCAGCACGCTTCCTGGAGGCTGGATTACTGATAATTATTCAGGGCAAAAAAGGCTTTATTTCTAG
NC_002163.1:616252-616446:-		Exp2 - TIS(Ret); Exp 3- TIS(Onc); Ribo-seq (2 out of the 3 Exp)	616252	616446	-	yes	CJsORF17	pseudogene internal out-of-frame	112	yes	yes	~	yes	yes	yes	yes	nice coverage in all libraries	GTGACTAAACAAGAAATACAAAAACTCGATACAAATTTCCTAGGTCATCGCAAGCCTTTATTCTCTCTATCAATGGTAGAACTTTGGGAAAGATTTGCTTTTATGGTATTTTTGCAGGAGCTTGTATTTAGCAGCACGCTTCCTGGAGGCTGGATTACTGATAATTATTCAGGGCAAAAAAGGCTTTATTTCTAG
NC_002163.1:622849-623013:+		Ribo-seq (2 out of the 3 Exp)	622849	623013	+	no		internal in-frame	no	no	no	no	no	yes	no	no	Ribo-seq coverage fits to annotated ORF	GTGGGGATTAATGGCGTTATTGTTAAGGCGAGTAAAGAGGTTAAGGTAGATGATATTATCACTTTACATTTTACTGAATACACTCAAAAATATAAAGTGCTAGCTCTACCTAGTACGAAAAGCATTCCTAAAAACGCACAAAATGAATATGTGGTAAAATTATGA
NC_002163.1:624643-624675:+		Exp2 - TIS(Ret)	624643	624675	+	no		internal out-of-frame	no	~	no	no	no	no	no	no	noisy region	ATGAAGATATTGATGAGTTTTGTAGAATGTTGA
NC_002163.1:625760-625813:+		Exp2 - TIS(Ret)	625760	625813	+	no		internal out-of-frame	no	no	yes	no	no	no	no	no	noisy region	TTGCGAGTGCAACTTTGCAAGCAAGTGGTGGTTTGGATGTTATGCTTCAAATAG
NC_002163.1:627136-627306:+		Ribo-seq (2 out of the 3 Exp)	627136	627306	+	no		internal in-frame	no	yes	~	no	no	no	yes	no	coverage fits annotated ORF	ATGGATATTATCTTTGCTTTGCTTCTACTTTTAGCTTTTGGTAGTTTATGTTTTTTTATCTGTTTTTGTGAAATTCAAACTAAGGACACGCGGATGATATTTTTACTAGTTTTAAGCTTAATACTTGCTCTTTATTTATTTTATGCTCTATTATATCCTGAAAAATTTTAA
NC_002163.1:627229-627306:+		Exp2 - TIS(Ret); Exp3 - TIS(Onc)	627229	627306	+	isoform of Cj0672	Cj0672-S	internal in-frame	no	yes	yes	yes	yes	no	yes	yes	isoform of Cj0672 not included in novel CJsORF list but was added to updated annotation	ATGATATTTTTACTAGTTTTAAGCTTAATACTTGCTCTTTATTTATTTTATGCTCTATTATATCCTGAAAAATTTTAA
NC_002163.1:627544-627576:+	NC_002163.1:627316-627576:+	Exp3 - TTS(Mono)	627544	627576	+	no		pseudogene	no	yes	~	yes	~	~	no	no	pseudogene seems translated until in-frame stop mutation but does not result in a small protein	GTGATTTTTTATTTACAAGATAAACTTTTTTAA	ATGCTAGAAATTTTAATAACACTGATTATAGCTTTTATATTGGCTTTAATTTTTGGAAATTATCTTTATAAAATTGCAAGCTGTAAAAAAACTATTTTTGATTTTATTTTTAATCCAATTGATAACTTAATTTATAAAATTTGTGCAATTGATAGAAAAAATATGACTTGGCAAAAATATTCTTTGCATTTAATTGCTTTTAATGCCTTAGTGGCTATTTTTTCTTTCGTGATTTTTTATTTACAAGATAAACTTTTTTAA
NC_002163.1:635863-635946:+		Exp2 - TIS(Ret)	635863	635946	+	no		internal in-frame	no	no	yes	no	no	yes	yes	no	Ribo-seq coverage fits to annotated ORF	ATGCGTTTAGAAGAAGAACTTAAATCTCGCAATATAGAAAGCGAAGATATTTATAAGAAAATAGAGGCTGTTCTTGGCAGATAA
NC_002163.1:641102-641164:-		Exp2 - TIS(Ret); Exp3 - TIS(Onc)	641102	641164	-	yes	CJsORF18	internal in-frame	no	yes	yes	yes	yes	yes	yes	yes	enriched TIS peaks, Ribo-seq coverage fits also IIF ORF	GTGGATAGAAGCACAAGAAAACCTTGGGGTAGTAAAGTTATAGAAGCGATATGGCCATTCTAA
NC_002163.1:654565-654585:+		Exp2 - TIS(Ret)	654565	654585	+	~		internal out-of-frame	no	~	yes	yes	yes	no	no	~	Ribo-seq coverage not fully convincing	ATGTTGACTTTGCGGATGTAA
NC_002163.1:655314-655373:+		Exp2 - TIS(Ret); Exp3 - TIS(Onc)	655314	655373	+	no		internal out-of-frame	no	no	~	no	no	no	no	no	noisy region	ATGTGGTTATTGCAGATTTTAAAAGGATTTTTAAAGAAACTCAGGATGAGTTGCCTATAG
NC_002163.1:659887-659919:+		Exp2 - TIS(Ret); Exp3 - TIS(Onc)	659887	659919	+	~		internal out-of-frame	no	no	~	yes	~	no	no	no	Ribo-seq coverage not fully convincing	ATGGTACTCATATTTTTAATTCTAAAGATTTAA
NC_002163.1:662079-662153:+		Exp2 - TIS(Ret); Exp 3- TIS(Onc); Ribo-seq (2 out of the 3 Exp)	662079	662153	+	no		internal out-of-frame	no	no	~	no	no	no	no	no	noisy region	ATGGAGAAAAAATTAAATACGCAGATGTGCATAAGCAAAGTGAATATGAATTTAGTAAATACAATTTTGAAGTAA
NC_002163.1:667214-667417:+		Exp3 - TIS(Onc)	667214	667417	+	no		internal in-frame	no	no	no	no	no	~	yes	no	TIS peak originates from noise from the peak that fits the annotated start codon	ATGGGTAGAACCAAAAGACCATTTTATCGTATTGTAGTTACGGACAGTAGAAAACGTCGTGATGGTGGTTGGATAGAAAGTATTGGGTATTATAATCCTATGGTAGAACCTGAAGTAATTAAAGTTGATGCAGAGCGTTTAGCTTATTGGAAAAGCGTTGGTGCAAAACTTAGCGATAAAGTTGCTTCTATCACTAGCAAATAA
NC_002163.1:667371-667439:+		Ribo-seq (2 out of the 3 Exp)	667371	667439	+	no		overlapping	no	yes	no	no	no	no	no	no	Ribo-seq coverage fits annotated ORF	TTGGTGCAAAACTTAGCGATAAAGTTGCTTCTATCACTAGCAAATAATCATGGTAGAGAATTTTCTTAG
NC_002163.1:668946-668990:+		Exp2 - TIS(Ret)	668946	668990	+	no		internal out-of-frame	no	no	no	no	no	no	no	no	noisy region, TIS peak originates from noise from the peak that fits the annotated start codon	TTGAAGGTAAAAATGTTCCAGATTTTCGTGCTGGTGATACTTTAA
NC_002163.1:669849-669908:+		Exp2 - TIS(Ret); Exp3 - TIS(Onc)	669849	669908	+	no		internal out-of-frame	no	no	no	no	no	no	no	no	noisy region, TIS peak originates from noise from the peak that fits the annotated start codon	TTGGAAAAACTATCCTATAAAACAGCAACCTATCTATCCAGATCAAGAGGAAATGAATAG
NC_002163.1:671495-671539:+		Ribo-seq (2 out of the 3 Exp)	671495	671539	+	no		3'UTR	no	no	no	no	no	no	no	N/A	Ribo-seq coverage originated from the +15 nt in the 3'UTR	ATGATAGAGTGTTTGATTACACTCTATTTTTTATTAATTGATTAA
NC_002163.1:671528-671545:-	NC_002163.1:671528-671566:-	Exp3 - TTS(Di)	671528	671545	-	coverage of SelW	SelW	sRNA CJnc60	N/A	N/A	N/A	N/A	N/A	N/A	N/A	N/A	coverage is due to the not annotated SelW homolog encoded on CJnc60, not a sORF	ATGAAATTAATCAATTAA	GTGAAAGATTTCCATATCAAAATGAAATTAATCAATTAA
NC_002163.1:671659-671724:-		Exp3 - TIS(Onc)	671659	671724	-	coverage of SelW	SelW	sRNA CJnc60	N/A	N/A	N/A	N/A	N/A	N/A	N/A	N/A	coverage is due to the not annotated SelW homolog encoded on CJnc60, not a sORF	TTGAAATTATCGCCCACAAGCTGCAAGGGTTGCAGAAGAACTACAAAGCGATTTCAAAGATGTTGA
NC_002163.1:671721-671753:-	NC_002163.1:671721-671756:-	Exp3 - TTS(Mono)	671721	671753	-	coverage of SelW	SelW	sRNA CJnc60	N/A	N/A	N/A	N/A	N/A	N/A	N/A	N/A	coverage is due to the not annotated SelW homolog encoded on CJnc60, not a sORF	ATGAAAGTAAAAATTGCTTATTGCAATCTTTGA	ATGATGAAAGTAAAAATTGCTTATTGCAATCTTTGA
NC_002163.1:671721-671753:-		Exp2 - TIS(Ret); Exp3 - TIS(Onc)	671721	671753	-	coverage of SelW	SelW	sRNA CJnc60	N/A	N/A	N/A	N/A	N/A	N/A	N/A	N/A	coverage is due to the not annotated SelW homolog encoded on CJnc60, not a sORF	ATGAAAGTAAAAATTGCTTATTGCAATCTTTGA
NC_002163.1:671721-671756:-		Exp3 - TIS(Onc); Ribo-seq (2 out of the 3 Exp)	671721	671756	-	coverage of SelW	SelW	sRNA CJnc60	N/A	N/A	N/A	N/A	N/A	N/A	N/A	N/A	coverage is due to the not annotated SelW homolog encoded on CJnc60, not a sORF	ATGATGAAAGTAAAAATTGCTTATTGCAATCTTTGA
NC_002163.1:675453-675491:-	NC_002163.1:675453-675491:-	Exp3 - TTS(Mono)	675453	675491	-	no		antisense	no	no	no	no	no	~	no	N/A	only low TTS peak, noisy region	ATGATAAAGCAAGCAAGATCCCGCACTAATAACTTTTAA	ATGATAAAGCAAGCAAGATCCCGCACTAATAACTTTTAA
NC_002163.1:675560-675601:-		Ribo-seq (2 out of the 3 Exp)	675560	675601	-	no		internal in-frame	no	no	~	no	no	~	no	no	Ribo-seq coverage fits annotated ORF	TTGGTAAGACTCGGAAGCATTTTATTTAAAAATCTTAAGTAA
NC_002163.1:675603-675677:+	NC_002163.1:675555-675677:+	Exp3 - TTS(Mono)	675603	675677	+	no		3'UTR	no	no	no	no	no	~	no	N/A	TTS peak could originate from stop codon read-through of upstream ORF	TTGGATCCGCATTTTATAGCAATTTCAAAATCATTACTCATCCCCATAGAGCAAATCTTAGCCCCATGTTTTTGA	TTGTTTTACTTAAGATTTTTAAATAAAATGCTTCCGAGTCTTACCAAGTTGGATCCGCATTTTATAGCAATTTCAAAATCATTACTCATCCCCATAGAGCAAATCTTAGCCCCATGTTTTTGA
NC_002163.1:703132-703197:+		Exp2 - TIS(Ret)	703132	703197	+	no		pseudogene	no	yes	no	yes	no	no	no	no	only TIS(Ret) peak, overall not convincing	ATGCAAATAACCAAAGGTTTTAAATATAGAATTCTACCTAAACAAAGAACAACAAAAGCTTATTAA
NC_002163.1:722613-722651:-	NC_002163.1:722613-722651:-	Exp3 - TTS(Mono)	722613	722651	-	no		intergenic	no	no	no	no	no	no	no	N/A	noisy region	GTGAATTTATTAAGATTAAAGCAAGCACAAAATGACTAA	GTGAATTTATTAAGATTAAAGCAAGCACAAAATGACTAA
NC_002163.1:722613-722651:-		Ribo-seq (2 out of the 3 Exp)	722613	722651	-	no		intergenic	no	no	no	no	no	no	no	N/A	noisy region	GTGAATTTATTAAGATTAAAGCAAGCACAAAATGACTAA
NC_002163.1:722697-722717:-		Exp2 - TIS(Ret); Exp3 - TIS(Onc)	722697	722717	-	yes	CJsORF19	intergenic	no	yes	yes	yes	yes	~	~	N/A	nice coverage that fits prediction	ATGATGTATCAGATGCGTTAA
NC_002163.1:722697-722714:-		Exp2 - TIS(Ret); Exp3 - TIS(Onc)	722697	722714	-	no NC_002163.1:722697-722717:- fits better		intergenic	no	yes	yes	~	yes	~	~	N/A	TIS peak fits better to a slightly longer ORF, then it has the correct spacing based on metagene analysis	ATGTATCAGATGCGTTAA
NC_002163.1:731825-731932:+		Exp2 - TIS(Ret); Exp3 - TIS(Onc)	731825	731932	+	no		internal in-frame	no	~	~	~	~	no	yes	no	noisy	GTGGCATATAAAGAACTTGTAAATGAAATCACAGAAATGCCAGATATTGCAAAACTTGATGCATTTTTTGGTGGTTCTAGCTGCTGCGGTGGTTGTGGTTGCCATTAA
NC_002163.1:731923-731961:+		Ribo-seq (2 out of the 3 Exp)	731923	731961	+	no		overlapping	no	no	no	no	no	no	no	no	Ribo-seq coverage from annotated ORF, TTS peaks from read-through of upstream ORF	TTGCCATTAATTTTGATTAAGCCCATTCTTAGGGCTTAA
NC_002163.1:731935-731961:+	NC_002163.1:731917-731961:+	Exp3 - TTS(Mono) and TTS(Di)	731935	731961	+	no		overlapping	no	no	no	no	no	no	no	no	Ribo-seq coverage from annotated ORF, TTS peaks from read-through of upstream ORF	TTGATTAAGCCCATTCTTAGGGCTTAA	TTGTGGTTGCCATTAATTTTGATTAAGCCCATTCTTAGGGCTTAA
NC_002163.1:732151-732186:+	NC_002163.1:732151-732186:+	Exp3 - TTS(Di)	732151	732186	+	no		overlapping	no	no	no	no	no	no	no	no	TTS(Mono) peak is an artifact of the start codon of the downstream ORF, TTS(Di) is noisy	ATGATTTTTTTATTTTGGAGGAATAAGGATGAATAG	ATGATTTTTTTATTTTGGAGGAATAAGGATGAATAG
NC_002163.1:758494-758565:+		Ribo-seq (2 out of the 3 Exp)	758494	758565	+	no		internal out-of-frame	no	no	no	no	no	no	no	no	Ribo-seq coverage fits annotated ORF	ATGTCAAAAGTGATTTTATTTTCTCACTTAACAATGCTAGTGCAGTGGCAAATATTTATGGTTCATATCTAG
NC_002163.1:763198-763230:+		Exp2 - TIS(Ret)	763198	763230	+	no		internal out-of-frame	no	yes	yes	no	no	no	no	no	noisy region	ATGCCAATTTGTCTTATAAAGATTTTGCTTTAA
NC_002163.1:800918-801103:-		Ribo-seq (2 out of the 3 Exp)	800918	801103	-	no		internal in-frame	no	yes	no	no	no	no	no	no	Ribo-seq coverage fits annotated ORF	ATGAAAAATGGTATTAAAACAGCTTATAAAGTTCCAAGTATACAAAATCTTAGTTTTGAAAATTTTAAAAATTCTCTTAATCAGAGTAAAGACGCAAAATCAATCATGCCAAATTACTCTTTAACAAATGATGAAATTGTAACTTTATATAATTACATCAAGCAATTTAGCAAGGAAGAAAAATGA
NC_002163.1:802015-802059:+		Exp3 - TIS(Onc)	802015	802059	+	see NC_002163.1:802018-802059:+	CJsORF20	internal out-of-frame	no	yes	yes	~	~	yes	no	yes	TIS fits the shorter ORF better	TTGTTGTTGATGTTGGAATCAATCGTCTTGAAAGTGGAAAGATAG
NC_002163.1:802018-802059:+		Exp2 - TIS(Ret); Exp3 - TIS(Onc)	802018	802059	+	yes	CJsORF20	internal out-of-frame	no	yes	yes	~	~	yes	no	yes	TIS fits this ORF better, Ribo-seq coverage fits and TTS(Mono) peak present	TTGTTGATGTTGGAATCAATCGTCTTGAAAGTGGAAAGATAG
NC_002163.1:809230-809238:-	NC_002163.1:809230-809274:-	Exp3 - TTS(Mono)	809230	809238	-	no		internal out-of-frame	no	no	no	no	no	no	no	no	TTS peak probably from stop codon read-through of upstream gene	ATGATTTAA	TTGAAAACTATGCTGTTTTTGGTAAATATTTTTACCATGATTTAA
NC_002163.1:812716-812766:+	NC_002163.1:812716-812766:+	Exp3 - TTS(Mono)	812716	812766	+	~		internal out-of-frame	no	no	~	no	no	yes	no	~	TTS(Mono) peak is nice but general very low coverage, not fully convincing	ATGGAATGGGATGAAAATTCAAATGTCTTTATTATAAGATACCAAGGGTGA	ATGGAATGGGATGAAAATTCAAATGTCTTTATTATAAGATACCAAGGGTGA
NC_002163.1:814988-814993:-	NC_002163.1:814988-815062:-	Exp3 - TTS(Mono)	814988	814993	-	no		internal out-of-frame	no	no	no	no	no	no	no	no	noisy region	TTGTAG	TTGCGGGAAATAATCTTTCTTGTTCAAGCTGTCATGCTAATGGTGGAAGTGTGCAAAATCAATCGGGTTTTGTAG
NC_002163.1:815050-815097:-	NC_002163.1:815050-815340:-	Exp3 - TTS(Mono) and TTS(Di)	815050	815097	-	no		pseudogene	29	yes	yes	yes	yes	~	yes	no	pseudogene seems translated until in-frame stop mutation but does not result in a small protein	GTGGGTCCACAAGCCAAAGATCCTAAAAAAAAGATTTGCGGGAAATAA	TTGATGAATAAATTTTCTATAGTTTTAACTTTGTTGTTATGTGGAAGTTGTGCTTTAGCCTTAGATCCAAATTTGGAAAAAACTAAGAGTGCAACAGGTATTGATCTGCCTACTGCCAAATGGAATTTACCTAAGGAATTAAATGAAGATGGCACTATAGATGAAACTAAAATGCCAAAAAATTCAGAATATAGCAAAATGGTTATTTTGGGAAATAAAATTCTTAATGAAACAAGCAAATATGTGGGTCCACAAGCCAAAGATCCTAAAAAAAAGATTTGCGGGAAATAA
NC_002163.1:823579-823608:-	NC_002163.1:823579-823614:-	Exp3 - TTS(Mono)	823579	823608	-	no		5'UTR	unclear	no	no	no	no	no	no	N/A	noisy region	TTGATTTTATTTTCAAGGAAAGAATATTAA	TTGGCTTTGATTTTATTTTCAAGGAAAGAATATTAA
NC_002163.1:825197-825235:-		Exp2 - TIS(Ret); Exp3 - TIS(Onc)	825197	825235	-	no		internal out-of-frame	no	yes	yes	no	no	no	no	no	noisy region	ATGGCAACAACTTATCGGACAAAGTTATGTAAAAGATAA
NC_002163.1:825783-825824:-		Exp3 - TIS(Onc)	825783	825824	-	no		internal out-of-frame	no	no	no	no	no	no	no	no	noisy region	GTGCTTTATATCAGATATCTCAACAACTTGCTTCAGGTTTGA
NC_002163.1:831661-831696:-		Exp2 - TIS(Ret)	831661	831696	-	no		internal out-of-frame	no	no	no	no	no	no	no	no	noisy region	GTGATGCTATTTTGGATAAAGGTGTCGATATTCTAA
NC_002163.1:839800-839937:+		Ribo-seq (2 out of the 3 Exp)	839800	839937	+	no		overlapping	no	no	yes	no	no	no	no	no	Ribo-seq coverage fits annotated ORF, TTS(Di) is from stop codon read-through	GTGGAAAAAATAGTGGACAAGAAGTTTTTCATTTGCATTTTCATATGCTTGGAGGTTTTGAACTGCCTAAGGAAAAAACTAAAAAAGAAAATCCTCAAGCTTTATTTTAATTTAAATGGTAGAAAAACTACCATTTAA
NC_002163.1:840501-840647:-		Exp2 - TIS(Ret); Exp 3- TIS(Onc); Ribo-seq (2 out of the 3 Exp)	840501	840647	-	re-annotation Cj0900c	re-annotation Cj0900c	internal in-frame	20	yes	yes	yes	yes	no	no	yes	re-annotation of Cj0900c - not counted as novel CJsORF	ATGGAAATTTTAGATTTCATTCTAATAGTTATTTTTGTGTTTTTAATGATTGTTTTGGTTATAGGTTTCAATCATCAAATGATGCAAAAAAACAAAGAAAGAGAAGAAAGATTTAAAAAATATAAAAAAGGAGAACAAAATGAGTAA
NC_002163.1:843687-843734:-	NC_002163.1:843687-843734:-	Exp3 - TTS(Di)	843687	843734	-	no		overlapping	10	no	no	no	no	no	no	no	noisy region	TTGAGGAGTTTAGATGAATTTAGATATTATGCTAGATTTTGCCAATAA	TTGAGGAGTTTAGATGAATTTAGATATTATGCTAGATTTTGCCAATAA
NC_002163.1:844295-844393:-		Exp3 - TIS(Onc)	844295	844393	-	yes	CJsORF21	internal in-frame	no	yes	no	no	yes	yes	no	yes	nice enriched TIS peak	GTGTTTAAAGATGCTGATATTTGGGCTGATTTTTTTCATACTATTAACTATGAAATTTTAGTAAAATTAAATCCTAATATTCAAAGAGTTCTAGTATAA
NC_002163.1:845668-845706:-		Exp2 - TIS(Ret)	845668	845706	-	no		internal out-of-frame	no	yes	~	no	no	no	no	no	noisy region	TTGCAAAAGTTGTGCAAGATAAAAAAGTTTTTGTTATGA
NC_002163.1:845668-845736:-		Exp2 - TIS(Ret)	845668	845736	-	no		internal out-of-frame	no	yes	yes	no	no	no	no	no	noisy region	TTGCTTTATTTAATAATAATTTGGAGAAATTTGCAAAAGTTGTGCAAGATAAAAAAGTTTTTGTTATGA
NC_002163.1:847679-847846:+		Ribo-seq (2 out of the 3 Exp)	847679	847846	+	no		internal in-frame	no	no	no	no	no	yes	no	no	Coverage fits annotated ORF	ATGTATATGGGCGAAATTAAACCTAAAATACATCGATTAAATTCAACAGACTATGAAAGTAAAATAGTTCTTGCTGCTTGCGTTTTAGATACTATGCGTTTCAGGGTAGAATTTATGGATAATAATAAACCCATAGGGTTTTATTTTGATTTTGAGCTAAAAAAATGA
NC_002163.1:847791-847883:-	NC_002163.1:847791-847883:-	Exp3 - TTS(Mono)	847791	847883	-	no		antisense	237	no	no	no	no	~	no	N/A	only low TTS peak, not convincing	ATGGCAACTATAACTATAAACAAAATAATATTTTTTTTCATTTTTTTAGCTCAAAATCAAAATAAAACCCTATGGGTTTATTATTATCCATAA	ATGGCAACTATAACTATAAACAAAATAATATTTTTTTTCATTTTTTTAGCTCAAAATCAAAATAAAACCCTATGGGTTTATTATTATCCATAA
NC_002163.1:851774-851833:+		Exp3 - TIS(Onc)	851774	851833	+	no		internal out-of-frame	no	no	no	no	no	no	no	no	TIS peak originates from noise from the peak that fits the annotated start codon	GTGACACAAATCCAGCAGGAAATATTTTTGGCGGATGGATACTTTCACAAATCGATTTAG
NC_002163.1:852154-852195:+	NC_002163.1:852154-852195:+	Exp3 - TTS(Mono)	852154	852195	+	no		3'UTR	no	no	no	no	no	no	no	N/A	TTS peak probably from read-through of upstream ORF	ATGATAAAACTTTATCCTTTAAGCTTATCAGCATTTATTTAA	ATGATAAAACTTTATCCTTTAAGCTTATCAGCATTTATTTAA
NC_002163.1:855485-855532:-		Exp3 - TIS(Onc)	855485	855532	-	no		internal out-of-frame	no	no	no	no	no	no	no	no	noisy region	ATGTCGAATTTGCAAGACAAGTTTCTAAATATCTCTCCCTGCCTTTAA
NC_002163.1:877647-877745:-		Exp2 - TIS(Ret); Exp3 - TIS(Onc)	877647	877745	-	yes	CJsORF22	internal in-frame	no	~	~	yes	yes	no	yes	yes	enriched TIS peaks	ATGATTGTTGATAAATTAGAGAATTTTAAAAAATTTTATAAATTAAAAATCGATGGAATTATTTTAAAAGATAATATAGATAATTTTCCTAAAAACTGA
NC_002163.1:878314-878340:-	NC_002163.1:878314-878562:-	Exp3 - TTS(Di)	878314	878340	-	no		tRNA	no	N/A	no	no	no	no	no	N/A	noisy region	GTGGAAACAGAGGTTCAAATCCTCTAG	TTGGATGCAGCGGTAGTTCAGCTGGTTAGAATGCCGCCCTGTCACGGCGGAGGTCGCGGGTTCGAGCCCCGTCCGCTGCGCCATATTGTCTCGTTAGCTCAGCCGGTAGAGCATCTCCCTTTTAAGGAGGGGGCCGTTGGTTCGAATCCAACACGGGACACCATTTTTATTGTTAGGGTTATGACCCTTTCGTCTAGTGGCCCAGGACAACACTCTCTCTGTGTGGAAACAGAGGTTCAAATCCTCTAG
NC_002163.1:891663-891806:-	NC_002163.1:891663-892382:-	Exp3 - TTS(Mono) and TTS(Di)	891663	891806	-	no		pseudogene	27	yes	yes	yes	yes	no	yes	no	pseudogene seems translated until in-frame stop mutation but does not result in a small protein	ATGCTTAAAGTTGTTGTTGGAAAGCCTGTTTTAGAGCTTTTAAATCATGCTAAAGAATTAGCTCAAGGAAGTGGCAATTTAAAAGCTCGTATTTCAGTTAAAGGTCAAGATGAAATTGCTTTAGCTTGTGGATATATCAATTAA	ATGATGTTTAAAACTATAGGATTTAAGGTTTCTGCTGCAATTTTTGTGGTGTTGCTTATAAGTTTTATTGTAATGCAAGTGATTTTAAATTTGGATTTTAAAAATACTGCCAATAAAATGAGCAGGGCAAATTTAGATACCGTAAGTACTTCTGTTTTTCAAACAATGAGAATGGCTATGAATTTAGGAGATCCTGAAAAAATTAAAGAAGCCATTGAAGATGCAAAAAGTATAGAGGGTATTAGTGATATTAAAATTTATCCTTCAAAAGATACTATAGATCTTTTTGAGATGAAAGCCCCTCAAATTTCAAATGATAAGCGTATTATAGAACAATTTTCAAATCCTAAAATTCAAGCTTTAGAAGAAAATGTAAATTTAAGATTGATACGCCCTTTG…
NC_002163.1:900977-900982:-	NC_002163.1:900977-901039:-	Exp3 - TTS(Di)	900977	900982	-	no		internal out-of-frame	no	no	no	no	no	no	no	no	noisy region	TTGTAG	ATGCCTAAAAATACTCCGTTTTTATCAGAAATTCTTAAGCCCTTTAAAACCCGCTGCTTGTAG
NC_002163.1:901041-901214:-		Exp2 - TIS(Ret)	901041	901214	-	no		internal in-frame	no	~	no	no	no	no	no	no	noisy region	GTGGTTAGAAATCGTTCAAAACGAATTTTAAGAGCTTTGTTTGCTAAGTTTGAAAGATATCTTCAAGATGGCAAATATATTTTTGTAGCTAAAAATGAAATCACTGAACTTTCTTTTTCTAGGTTAGAAAAAAATCTAAAATGGGGATTGAAAAAACTAGAATGTTTCAAATGA
NC_002163.1:901432-901476:-		Exp3 - TIS(Onc)	901432	901476	-	no		internal out-of-frame	no	no	yes	no	no	no	no	no	noisy region	ATGGTACTCCAAGAAAACGCACTCATGGTTTCCGTGTTCGTATGA
NC_002163.1:902403-902504:+		Exp2 - TIS(Ret); Exp3 - TIS(Onc)	902403	902504	+	~		internal out-of-frame	no	no	no	yes	yes	no	no	~	general low coverage, not fully convinced	ATGAAGATTTTTATTTTTCTTATTTATTTAAATGTTTTTGTAATGGAAAATTTGATGATTTTTCGCTACAATCTTGCTTACCATTTTTCTGGAACGAACTAA
NC_002163.1:903846-903851:-	NC_002163.1:903846-903908:-	Exp3 - TTS(Mono)	903846	903851	-	no		3'UTR/antisense	no	no	no	no	no	no	no	N/A	noisy region, TTS peak probably from stop codon read-through from upstream ORF	TTGTAA	TTGAAGAATTATTTTAATTCTTCAAAGCTTGCTTGTTTGCCTTGCATAAGACGCACTTTGTAA
NC_002163.1:915546-915587:-		Ribo-seq (2 out of the 3 Exp)	915546	915587	-	no		overlapping	no	too distant	yes	no	no	no	no	no	noisy region, Ribo-seq coverage fits annotated ORF	TTGAAGGTGGAAAAATTTAATAAAGGGCTTTTTGCCCTTTAG
NC_002163.1:916334-916351:-	NC_002163.1:916334-916411:-	Exp3 - TTS(Di)	916334	916351	-	no		internal out-of-frame/overlapping	53	too close	yes	no	no	no	no	no	noisy region, coverage fits annotated ORF better	TTGTGGAGGAAATTCTGA	ATGTATGAAAAAAATACTTCTAAGTGTTTTAACGGCCTTTGTTGCAGTAGTATTGGCTGCTTGTGGAGGAAATTCTGA
NC_002163.1:916945-917115:+		Exp2 - TIS(Ret); Exp3 - TIS(Onc)	916945	917115	+	no		internal out-of-frame	no	yes	no	~	~	~	no	~	noisy region, Ribo-seq coverage does not indicate IOF ORF	ATGCATCAATTAGCATTAAAGAATATTACAACGATCTTTTTAAAAACCAAAAAAGCATACAATCAAATTTGGTTTTTGAAGATTTTAAACTTGGAGAAAAAGTTGTTAGTGACATCAATGCAAGCTTATTTCAACAAGATCCAAAAATCAGCTCTTTTATCAATAAATTAA
NC_002163.1:919733-919807:-	NC_002163.1:919733-919921:-	Exp3 - TTS(Mono)	919733	919807	-	no		internal in-frame/pseudogene	unclear	no	no	no	no	no	no	no	noisy region	TTGATTTTTATTTCAGCGATCTTAGCACAATTTGTTTTACCTAGAAGAGAAAAATTTATACAAGGAGAAAAATAG	ATGAGTGCTTTTTGGAGTATTACCTTTGTTATACTATCATTTAATCTATGGGTAGTATCTTGGAGTGTTGATAAAACCCATAGTTTTACTTTGGGTTTTGTTTATATTTTTGCTTTGATTTTTATTTCAGCGATCTTAGCACAATTTGTTTTACCTAGAAGAGAAAAATTTATACAAGGAGAAAAATAG
NC_002163.1:919988-919993:-	NC_002163.1:919988-920953:-	Exp3 - TTS(Di)	919988	919993	-	no		pseudogene	26	~	yes	no	no	yes	yes	no	coverage fits pseudogene translation until in frame stop mutation, no sORF	ATGTAG	ATGGAAAAATCACTTTTATTTCATTTTAGACGCATTGGAGTTGAATTTATCATTTTTAGTGTTTATGCTGTTTTTAGTATCTCTTGGGCAGCAACAGGGTCTTTAATGCCTTTGATTTCAAACGATCTTGCCCTAAATACTCAGCAAGCTACTTTAATCACTAGCATGATAGTGGTTGCGAAAATTTTTGGTGCTTCATTTACTGCTTTTTTGGTTTATAAATTCGGATTAAAAAAGGGATATTTTTTAGGCTGTATTTTAATGAGTTCGGGTATATTTTTAAGTTTTGTAGATAGTTATAGTGGTATTTTGATTATAAGATTTTTAACAGGGCTTGGTTCAGCTTGTGCTTTAGTTTGCTTAGTGCCTATTGCACAGCAATGGTTCGAAAAAAAAGCT…
NC_002163.1:924764-924916:-		Exp3 - TIS(Onc)	924764	924916	-	~		internal in-frame	no	no	yes	no	~	no	yes	no	noisy region, not fully convincing	ATGGATGAGATCAAGCAAAAGGCGCAAAATGGTACCATGGAAGTTAGTATTGATCTTGAAAAATTAATTTCTAAAATCAAACAAGAGCATCCAAATTTATTTGTAGATATGCAAGCGATGATAGAAAGGGTAAACCAAAATGAGAGATTATAA
NC_002163.1:926169-926315:-		Exp2 - TIS(Ret)	926169	926315	-	no		internal in-frame	no	yes	yes	no	no	yes	yes	no	noisy region	ATGTTAAAGGCAGCTAAAAATGCAGGAGTGATTGATTATGAAAAAGTTTTGTATGAAACTATAATAGCTTTTAAAAGAGCAGGGGCAAAGCTTATCATCACTTATCATGCTAAAGAATTAGCTAAAATGTTAAAAGGAGAAAAATGA
NC_002163.1:931792-931842:+		Exp3 - TIS(Onc)	931792	931842	+	no		internal out-of-frame	no	no	~	no	no	no	no	no	noisy region	ATGAAGAAAATACTAAAAAAAACAGCAAAAAAGAAGATGAAAGAACTTTAA
NC_002163.1:943600-943662:+	NC_002163.1:943567-943662:+	Exp3 - TTS(Di)	943600	943662	+	no		tRNA	no	~	no	no	no	no	no	N/A	noisy region	TTGAGCGCACCATATTATTTATCTTCTTTAATTTTTCTTTTAGCTAATCCCATATGCTCGTAA	TTGCGGTTCAAAAGGCCAGAGGTTCGAATCCTCTTGAGCGCACCATATTATTTATCTTCTTTAATTTTTCTTTTAGCTAATCCCATATGCTCGTAA
NC_002163.1:953407-953421:-	NC_002163.1:953407-953466:-	Exp3 - TTS(Di)	953407	953421	-	no		internal out-of-frame	no	yes	yes	no	no	no	no	no	coverage fits annotated ORF, noisy region	TTGGTATTAACTTGA	TTGCACGCTGGTTGTTTATTAGTTCAATATTTGTTGTTGCGCTTTTTGGTATTAACTTGA
NC_002163.1:953407-953466:-		Exp2 - TIS(Ret)	953407	953466	-	no		internal out-of-frame	no	yes	yes	no	no	no	no	no	coverage fits annotated ORF, noisy region	TTGCACGCTGGTTGTTTATTAGTTCAATATTTGTTGTTGCGCTTTTTGGTATTAACTTGA
NC_002163.1:956806-956847:-		Exp3 - TIS(Onc)	956806	956847	-	~		internal out-of-frame	no	yes	no	no	yes	no	no	no	noisy region, overall not fully convincing	TTGATGATAATATGCCAAAAACAATTAAATTTAATTTTTTAA
NC_002163.1:956806-956844:-		Exp3 - TIS(Onc)	956806	956844	-	~		internal out-of-frame	no	yes	no	no	yes	no	no	no	noisy region, overall not fully convincing	ATGATAATATGCCAAAAACAATTAAATTTAATTTTTTAA
NC_002163.1:960792-960797:-	NC_002163.1:960792-960833:-	Exp3 - TTS(Mono) and TTS(Di)	960792	960797	-	no		internal out-of-frame	no	no	no	no	no	no	no	no	TTS peaks probably from stop codon read-through of upstream ORF, noisy region	TTGTGA	GTGTATAAATTGCGGAGCTTTTGCTCTGCTCTGCTTTTGTGA
NC_002163.1:980218-980337:-		Ribo-seq (2 out of the 3 Exp)	980218	980337	-	no		internal out-of-frame	no	no	no	no	no	no	no	no	noisy region, coverage fits annotated ORF	ATGGCAAAGAACTTGATACAGACTTTAAAACAAGTTTGGAATTTTTTGAAAATATCAGCAAAAATGAAAATGATGTATGGATTATCAATGGTTTTGCAACAAAAGAGAATATCGCTTTAA
NC_002163.1:980322-980360:-	NC_002163.1:980322-980360:-	Exp3 - TTS(Di)	980322	980360	-	no		overlapping	no	no	yes	no	no	no	no	no	noisy region, coverage fits annotated ORFs, TTS peak probably from stop codon read-through of upstream ORF	GTGGATGATGAGAGTAAAATTCAATGGCAAAGAACTTGA	GTGGATGATGAGAGTAAAATTCAATGGCAAAGAACTTGA
NC_002163.1:991573-991614:+	NC_002163.1:991567-991614:+	Exp3 - TTS(Mono)	991573	991614	+	no		antisense	94	yes	no	no	no	~	no	N/A	TTS(Mono) very low coverage, no Ribo-seq coverage, not convincing	ATGGTAAGAGCAATTATAAGGGTTTTATGTGGATTTTTTTGA	TTGGATATGGTAAGAGCAATTATAAGGGTTTTATGTGGATTTTTTTGA
NC_002163.1:1005797-1005955:+		Ribo-seq (2 out of the 3 Exp)	1005797	1005955	+	no		internal out-of-frame	no	no	no	no	no	no	no	no	noisy region, Ribo-seq coverage fits annotated ORF	ATGGACAAAATCGCTCTAAACATAGCATTCAAGTTGAAAATATGGAAATGCTTGGCAATTCCAATGCTCCACAACAAGGCGGAAATTTTGGCAATAATAGCTTTTCAAACAACAATTATAGTGGAAACTATGAAAATCAAAGCTATGATCCTTATATGA
NC_002163.1:1006479-1006523:+	NC_002163.1:1006467-1006523:+	Exp3 - TTS(Mono)	1006479	1006523	+	no		antisense	no	no	no	no	no	no	no	N/A	TTS peak might originate from stop codon read-through, very low coverage	TTGTCTCTAACCTCACTAGGAATATCTTTTAAATCTCTTTCGTAA	ATGATTTCCATATTGTCTCTAACCTCACTAGGAATATCTTTTAAATCTCTTTCGTAA
NC_002163.1:1010722-1010772:+		Ribo-seq (2 out of the 3 Exp)	1010722	1010772	+	no		overlapping	no	no	no	no	no	no	no	no	Ribo-seq coverage fits annotated ORF	ATGCTAGCAGCGCTAAATGAAAAAGGCTTTCATACTTATAGAAAGCATTAG
NC_002163.1:1011320-1011343:-	NC_002163.1:1011320-1011352:-	Exp3 - TTS(Mono)	1011320	1011343	-	~		antisense	no	no	no	~	~	no	no	N/A	noisy region, not fully convincing, as low reads and no Ribo-seq coverage	GTGTATGATTATTTTCTAAAATAA	GTGAATAAAGTGTATGATTATTTTCTAAAATAA
NC_002163.1:1022355-1022507:-		Ribo-seq (2 out of the 3 Exp)	1022355	1022507	-	no		5'UTR/internal out-of-frame	78/no	no	no	no	no	no	no	no	Ribo-seq coverage fits annotated ORF	ATGTTGTCTTTAAAGATGGTTCAAGTCAGGCTTTTAGTACAAGTGGAAGTTATAATTTTGAAATTTCTCCAAATAGTATTATTAGTGATTCTGCAAGGTATGAGGCTATTCGAGCAGCTTCAAGCGAGGCATTTGATGAGTTTATTTCCGTAA
NC_002163.1:1030752-1030784:-		Exp3 - TIS(Onc)	1030752	1030784	-	no		internal out-of-frame	no	no	yes	no	no	no	no	no	noisy region, coverage fits annotated ORF	GTGCAGGTCATCCAGACAAGTGCGCTGATATAA
NC_002163.1:1042946-1042966:-	NC_002163.1:1042946-1043023:-	Exp3 - TTS(Mono) and TTS(Di)	1042946	1042966	-	no		3'UTR/antisense	27/no	no	no	no	no	no	no	N/A	noisy region, TTS peak probably from stop codon read-through from upstream ORF	TTGCCTAAAATTAAACCATAA	ATGGCAACTTTAGATGCATTTTTTTTAATGCTTACCATGCTTTCACCAAAGAAAACCTTGCCTAAAATTAAACCATAA
NC_002163.1:1043198-1043317:-		Ribo-seq (2 out of the 3 Exp)	1043198	1043317	-	no		overlapping	no	no	no	no	no	no	no	no	noisy region, coverage fits annotated ORF	ATGTTAATCAGAGTGTTGAACTTGCAAAAGAAGCAAGAGAGTGTATGGAGAAAATTCGTGAAAGCTCTGCTGAAGTTGCTAAAGCGATGTCATAAGCGTGATTTTCACGCTTATTTTTAA
NC_002163.1:1044209-1044244:-		Exp2 - TIS(Ret); Exp3 - TIS(Onc)	1044209	1044244	-	no		internal out-of-frame	no	~	yes	no	no	~	no	no	noisy region, thus not fully convincing	ATGGAAAAGCTAGAAGTGGTCTTTTTAGACGTATAG
NC_002163.1:1047823-1047921:-		Exp2 - TIS(Ret)	1047823	1047921	-	no		internal in-frame	no	yes	no	no	no	no	~	no	noisy region, coverage fits annotated ORF	GTGCGTGAGATTATTAAAGAGTTTGAGGATCAAAATAGTCTACCAACTCGTTTACAAGAACTCGAAGAAGTTAAAACTGAAGTTAAAGTAGAAGAATGA
NC_002163.1:1055670-1055855:-		Exp2 - TIS(Ret)	1055670	1055855	-	no		internal in-frame	no	~	no	~	no	no	no	no	noisy region, low reds, coverage fits annotated	GTGAGTGTGGGAGCTAAATGTGCGGGTAATGTAAAAATTGGTAAAAATTGTTTTTTAGGGATTAATTCTTGTGTTTTGCCTAATTTAAGTTTGGCAGATGATAGTATTTTAGGTGGTGGAGCAACTTTAGTTAAAAATCAAGATGAAAAAGGTGTTTTTGTGGGAGTACCTGCAAAAAGGATGTAA
NC_002163.1:1056244-1056369:-		Exp2 - TIS(Ret)	1056244	1056369	-	no		internal in-frame	no	no	no	~	no	no	no	no	noisy region, low reads	GTGAAAAATATTTCTTTTTTGCTTGATTTAAAAATCATGTTTTTAACAGCTTTAAAGGTTTTAAAACGAAGTGGGGTAAGCAAAGAAGGCCATGTTACAACAGAGAAATTTAATGGCAAGAACTGA
NC_002163.1:1056804-1056818:-	NC_002163.1:1056804-1056842:-	Exp3 - TTS(Mono)	1056804	1056818	-	no		internal out-of-frame	no	no	no	no	no	no	no	no	noisy region, low reads, maybe stop codon read-through of upstream ORF	TTGATTTTATTTTAG	ATGAAAAAGTTTTTAAAAGAATTTTTGATTTTATTTTAG
NC_002163.1:1065905-1066018:-		Ribo-seq (2 out of the 3 Exp)	1065905	1066018	-	no		overlapping	no	~	no	no	no	no	no	no	Ribo-seq coverage fits annotated ORF	GTGCAAAAAAATCAGATCGTTCTTATACAGAAGTTTTTGCAAAAGCTTGTGAGAGTGAAATTTCAAAAGTTCGATCTTAAGTATTTAAGAAAATATATTAAAATTTATTTTTGA
NC_002163.1:1081516-1081539:-	NC_002163.1:1081516-1081575:-	Exp3 - TTS(Mono)	1081516	1081539	-	no		3'UTR/antisense	no	~	no	no	no	no	no	N/A	TTS peak potentially from stop codon read-through of upstream ORF, not convincing	ATGTTTTGTTCTTTTAAAATTTGA	TTGATGGTGGTTTTATTGCAAAGATTTTTTACTTTTATGTTTTGTTCTTTTAAAATTTGA
NC_002163.1:1081848-1081964:-		Exp3 - TIS(Onc)	1081848	1081964	-	no		internal in-frame	no	~	~	no	no	no	yes	no	noisy region, TIS not convincing	ATGAATAAGCTTTGTGATCATAATCTTGTTGTGCCAAGCGATGATACAGCTAGAATTCAAGAAATGCACATTTTAATCATACACACACTTTGTCAGATCATAGATGAGAGTTTTTAA
NC_002163.1:1085108-1085155:-		Ribo-seq (2 out of the 3 Exp)	1085108	1085155	-	no		internal out-of-frame	no	yes	~	no	no	no	no	no	Ribo-seq coverage fits annotated ORF	TTGAACTTTGTAGATATTTTTTGGCTAGAAATTATTTGCTTTTTATAG
NC_002163.1:1085108-1085164:-		Ribo-seq (2 out of the 3 Exp)	1085108	1085164	-	no		internal out-of-frame	no	no	~	no	no	no	no	no	Ribo-seq coverage fits annotated ORF	ATGGAATTTTTGAACTTTGTAGATATTTTTTGGCTAGAAATTATTTGCTTTTTATAG
NC_002163.1:1088311-1088442:+		Ribo-seq (2 out of the 3 Exp)	1088311	1088442	+	no		overlapping	no	no	no	no	no	no	no	no	Ribo-seq coverage fits annotated ORF	GTGCATTTTTTTATTAAAATCACATTTTACAAAAATTATTCTGCTAAATCTTACGAGGACTTATGGAAAAAGAAAAAAAACAACATCAAAGAACCCACGTTCCAGTGGAAGGTTATAAAATCGAAGAATTAA
NC_002163.1:1098489-1098554:-		Exp3 - TIS(Onc)	1098489	1098554	-	no		internal out-of-frame	no	no	no	no	no	no no peak	no	no	coverage fits annotated, noisy region	TTGTGCAAGTTTGATGGCAAAATACGAAGCTCCAGAGCCAGAGTCAAAAACAATGAAACAAGTTGA
NC_002163.1:1098911-1098952:-		Exp2 - TIS(Ret); Exp3 - TIS(Onc)	1098911	1098952	-	no		internal out-of-frame	no	yes	no	no	~	no	no	no	noisy region	ATGGTAAGTTCAATGAAAAAGACGGCTATGCTGTGCATGTAG
NC_002163.1:1101334-1101378:-		Exp2 - TIS(Ret); Exp3 - TIS(Onc)	1101334	1101378	-	no		internal out-of-frame	no	no	yes	no	no	no	no	no	noisy region, coverage fits annotated ORF	TTGAATACCGAAGAGCTTCTAAAGAGGCTAGATGGGATAAAATGA
NC_002163.1:1104437-1104487:-		Ribo-seq (2 out of the 3 Exp)	1104437	1104487	-	no		internal out-of-frame	no	~	no	no	no	no	no	no	Ribo-seq coverage fits annotated ORF	ATGGAATACATTATCATTTTATATCCCATGAAGAATTTCAAAAAGGTATAG
NC_002163.1:1104632-1104670:-		Exp3 - TIS(Onc)	1104632	1104670	-	no		internal in-frame	no	yes	no	no	~	yes	yes	no	noisy region,	ATGAATATAAATATAAACATTAGTTTTAAAGAGGATTGA
NC_002163.1:1109202-1109222:-		Exp2 - TIS(Ret); Exp3 - TIS(Onc)	1109202	1109222	-	~		internal out-of-frame	no	~	no	~	no	no	no	no	noisy region, not fully convincing	ATGGAAGTATTAAACTTTTAA
NC_002163.1:1113683-1113703:-		Exp2 - TIS(Ret); Exp3 - TIS(Onc)	1113683	1113703	-	~		internal out-of-frame	no	yes	no	~	yes	no	no	~	not fully convincing	ATGGAGAGCTTAGAACTATAG
NC_002163.1:1113853-1113945:-	NC_002163.1:1113853-1113987:-	Exp3 - TTS(Di)	1113853	1113945	-	no		overlapping	no	no	no	no	no	no	no	no	noisy region	TTGTTAAACAAAGAAAAAATTTATTTTAATTTCGATAAACTTTTAACTTGGTTAAAAAATAAAATCGAAAGGACAAGTTATGGCTACATCTGA	TTGTTTTTTCTCTTTTTGCTCTTATTGTCTAAATATCAAAACTTGTTAAACAAAGAAAAAATTTATTTTAATTTCGATAAACTTTTAACTTGGTTAAAAAATAAAATCGAAAGGACAAGTTATGGCTACATCTGA
NC_002163.1:1117012-1117071:-		Exp2 - TIS(Ret); Exp3 - TIS(Onc)	1117012	1117071	-	no		internal out-of-frame	no	no	yes	no	no	no	no	no	noisy region	ATGCAGGTGTTGAAGCAAGTGCTGCTGCTGCTAGAATGGGTAAAAAAACCTTACTTTTAA
NC_002163.1:1117081-1117089:-	NC_002163.1:1117081-1117185:-	Exp3 - TTS(Mono)	1117081	1117089	-	no		overlapping	no/maybe	~	no	no	no	no	no	no	noisy region	TTGTTATAG	TTGTTAGACTTAAAACGAGTTTGTTTTAAGTCTAAATATTATATAATCTTTCTTTTAAAAATTCACATTTTTCAAGGCAAAATATGTTTGATGTCATTGTTATAG
NC_002163.1:1118994-1119029:-		Exp3 - TIS(Onc)	1118994	1119029	-	no		internal out-of-frame	no	no	~	no	no	no	no	no	noisy region	GTGTCATTTTTATTCATATTTTTGTTGGAGCGATAA
NC_002163.1:1122314-1122385:+		Exp3 - TIS(Onc)	1122314	1122385	+	no		internal out-of-frame	no	no	no	no	no	no	no	no	noisy, TIS peak originates from noise of TIS peak for annotated start codon	TTGTTATTTTTATTATCAGTACTATCGCATTTGTTATTTGGGGATTTGGTTATATTTCGCAACATCAATTGA
NC_002163.1:1128021-1128053:+		Exp2 - TIS(Ret); Exp 3- TIS(Onc); Ribo-seq (2 out of the 3 Exp)	1128021	1128053	+	yes	CJsORF23	sRNA CJnc110	27	yes	yes	yes	yes	yes	~	N/A	nice coverage	ATGAAACTGATGTGCGAGATGTGTAGTATCTAG
NC_002163.1:1128039-1128053:+	NC_002163.1:1128021-1128053:+	Exp3 - TTS(Di)	1128039	1128053	+	see NC_002163.1:1128021-1128053:+	CJsORF23	sRNA CJnc110	27	yes	yes	yes	yes	yes	~	N/A	nice coverage	ATGTGTAGTATCTAG	ATGAAACTGATGTGCGAGATGTGTAGTATCTAG
NC_002163.1:1128041-1128046:+	NC_002163.1:1127984-1128046:+	Exp3 - TTS(Mono)	1128041	1128046	+	no		sRNA/overlapping	no	no	no	no	no	yes	yes	N/A	coverage fits to different novel CJsORF	GTGTAG	ATGATTTTGAAATTTTATTATTTTAAAAGGAGAAAAAATGAAACTGATGTGCGAGATGTGTAG
NC_002163.1:1128113-1128160:+	NC_002163.1:1128113-1128160:+	Exp3 - TTS(Mono)	1128113	1128160	+	see NC_002163.1:1128113-1128160:+	CJsORF24	sRNA CJnc110	no	yes	yes	yes	yes	yes	no	N/A	nice coverage	ATGTGTAAGAAAGTCAAAAAAGTTTATTTTTTCAAAATACTCATTTAA	ATGTGTAAGAAAGTCAAAAAAGTTTATTTTTTCAAAATACTCATTTAA
NC_002163.1:1128113-1128160:+		Exp2 - TIS(Ret); Ribo-seq (2 out of the 3 Exp)	1128113	1128160	+	yes	CJsORF24	sRNA CJnc110	no	yes	yes	yes	yes	yes	no	N/A	nice coverage	ATGTGTAAGAAAGTCAAAAAAGTTTATTTTTTCAAAATACTCATTTAA
NC_002163.1:1133287-1133379:-		Ribo-seq (2 out of the 3 Exp)	1133287	1133379	-	no		overlapping	no	nno	yes	no	no	no	no	no	Ribo-seq coverage fits annotated	TTGTTGAGGAAGGTCATTGATCTATATTTTAGAATTTTTCAAAGGTGCATCTTTAGCTTTAATGCTTTTTGGTGCACTTTTCTTCTTTTTTAA
NC_002163.1:1138025-1138213:+		Ribo-seq (2 out of the 3 Exp)	1138025	1138213	+	no		internal out-of-frame	no	no	no	no	no	no	no	no	Ribo-seq coverage fits annotated ORF	ATGAAGAAGAAGCAAAAAATGAAGCTAAAAGAAAAGCTAATTTCATCATTGCTCAAGCTACTTCTCGTTTTGCAGGTGAATTTGCAGCTGAAAGACTTATCAATGTTATTAACATTAAAAACGATGAACTTAAAGGACGTATCATTGGTAAAGAAGGGCGCAATGTTAAAACCTTGGAAATGGTTTTAG
NC_002163.1:1138043-1138213:+		Ribo-seq (2 out of the 3 Exp)	1138043	1138213	+	no		internal out-of-frame	no	no	no	no	no	no	no	no	Ribo-seq coverage fits annotated ORF	ATGAAGCTAAAAGAAAAGCTAATTTCATCATTGCTCAAGCTACTTCTCGTTTTGCAGGTGAATTTGCAGCTGAAAGACTTATCAATGTTATTAACATTAAAAACGATGAACTTAAAGGACGTATCATTGGTAAAGAAGGGCGCAATGTTAAAACCTTGGAAATGGTTTTAG
NC_002163.1:1144796-1144822:-	NC_002163.1:1144796-1144828:-	Exp3 - TTS(Di)	1144796	1144822	-	no		3'UTR/antisense	no	no	no	no	no	no	no	N/A	noisy region	ATGAGGACCTGTGCTCATACCTGTTGA	ATGCAAATGAGGACCTGTGCTCATACCTGTTGA
NC_002163.1:1156230-1156292:-		Ribo-seq (2 out of the 3 Exp)	1156230	1156292	-	no		overlapping	no	no	yes	no	no	no	no	no	Ribo-seq coverage fits annotated ORF	ATGGTTTTGCGACTTTGCTTGTGCTTAAATAAAAATAACGGAAGGATTTTCCTTTCGTTATAA
NC_002163.1:1158651-1158695:+		Exp2 - TIS(Ret); Exp3 - TIS(Onc)	1158651	1158695	+	no		internal out-of-frame	no	yes	~	~	~	no	no	no	spacing not ideal, not fully convincing	GTGTGCAAAATAGAAAAAGTGATATTTATGGGGATATGTATTTGA
NC_002163.1:1158653-1158772:+		Exp2 - TIS(Ret); Exp3 - TIS(Onc)	1158653	1158772	+	~		internal in-frame	no	yes	~	~	~	~	~	no	not fully convincing	GTGCAAAATAGAAAAAGTGATATTTATGGGGATATGTATTTGATTTTAAATGTTGTTTTGCCAAATTTAGATACCCTTGATGAAAAATTTATAGAACTCTTAAAAGAAAAATTACCTTAA
NC_002163.1:1170590-1170643:+		Exp2 - TIS(Ret)	1170590	1170643	+	no		internal out-of-frame	no	no	~	no	no	no	no	no	noisy region	TTGATCTTGGTGCTGTTAGAGAAGATTTTAGATCTTATGCTTGGCAAAAAATGA
NC_002163.1:1170596-1170643:+		Exp2 - TIS(Ret); Exp3 - TIS(Onc)	1170596	1170643	+	no		internal out-of-frame	no	no	~	no	no	no	no	no	noisy region	TTGGTGCTGTTAGAGAAGATTTTAGATCTTATGCTTGGCAAAAAATGA
NC_002163.1:1170599-1170643:+		Exp3 - TIS(Onc)	1170599	1170643	+	no		internal out-of-frame	no	no	~	no	no	no	no	no	noisy region	GTGCTGTTAGAGAAGATTTTAGATCTTATGCTTGGCAAAAAATGA
NC_002163.1:1176253-1176462:+		Exp2 - TIS(Ret); Exp 3- TIS(Onc); Ribo-seq (2 out of the 3 Exp)	1176253	1176462	+	yes	CJsORF25	5'UTR	146	yes	yes	yes	yes	yes	no	yes	clear TIS peaks, Ribo-seq coverage fits, TTS peak ok although close to Api induced stalling at the downstream start codon	ATGAGGTTTATCCATCAATTCATTAATAACAGCACTAGCATTTTTAGTCATCTTAATATTATTTCTTTTTCCCATAAGATGATTTTAGCATTTCTTTTCTTAATTTTCTTCTGTGCTTGCGGATATAAAGGCAACCCTCAATACACAAGCTATGAACAAAATGGTTCAGTAAAAACCATTAAAAAATACGAACAATTACATAGGTGGTAA
NC_002163.1:1176331-1176462:+	NC_002163.1:1176253-1176462:+	Exp3 - TTS(Mono)	1176331	1176462	+	see NC_002163.1:1176253-1176462:+	CJsORF25	5'UTR	146	yes	yes	yes	yes	yes	no	yes	clear TIS peaks, Ribo-seq coverage fits, TTS peak ok although close to Api induced stalling at the downstream start codon	ATGATTTTAGCATTTCTTTTCTTAATTTTCTTCTGTGCTTGCGGATATAAAGGCAACCCTCAATACACAAGCTATGAACAAAATGGTTCAGTAAAAACCATTAAAAAATACGAACAATTACATAGGTGGTAA	ATGAGGTTTATCCATCAATTCATTAATAACAGCACTAGCATTTTTAGTCATCTTAATATTATTTCTTTTTCCCATAAGATGATTTTAGCATTTCTTTTCTTAATTTTCTTCTGTGCTTGCGGATATAAAGGCAACCCTCAATACACAAGCTATGAACAAAATGGTTCAGTAAAAACCATTAAAAAATACGAACAATTACATAGGTGGTAA
NC_002163.1:1179662-1179682:+	NC_002163.1:1179641-1179682:+	Exp3 - TTS(Di)	1179662	1179682	+	no		6S RNA	no	no	no	no	no	no	no	N/A	noisy region	GTGGCATCGTTTGAGCTTTGA	TTGTGTGATTTACCGTGTTCTGTGGCATCGTTTGAGCTTTGA
NC_002163.1:1179696-1179719:+	NC_002163.1:1179585-1179719:+	Exp3 - TTS(Di)	1179696	1179719	+	no		6S RNA	no	no	no	no	no	no	no	N/A	noisy region	TTGCAGCCTTTAAAAATTACCTAG	TTGCCTAAACAGTTTGTAGTATTTAAAGTGATCCAACACATTTTTATTAACTGCGATTGTGTGATTTACCGTGTTCTGTGGCATCGTTTGAGCTTTGAAAAAAGCGAGAAGTTGCAGCCTTTAAAAATTACCTAG
NC_002163.1:1180572-1180613:+		Exp3 - TIS(Onc)	1180572	1180613	+	~		internal out-of-frame	no	yes	~	no	yes	no	no	~	noisy region, therefore not fully convincing	TTGTGGTGTTTTATTTATAGGTGCTATGATCGTTGGAAATAA
NC_002163.1:1189072-1189134:+	NC_002163.1:1189072-1189134:+	Exp3 - TTS(Di)	1189072	1189134	+	no		overlapping	no	no	no	no	no	no	no	no	noisy region	ATGTGCTACAATTACGATGTTTTATTAATTTTTGACAAGGAGAATTCTCATGAAACTAGTTAA	ATGTGCTACAATTACGATGTTTTATTAATTTTTGACAAGGAGAATTCTCATGAAACTAGTTAA
NC_002163.1:1190626-1190691:-		Exp2 - TIS(Ret); Exp3 - TIS(Onc)	1190626	1190691	-	yes	CJsORF26	internal out-of-frame	no	yes	yes	yes	yes	no	no	yes	nicely enriched TIS peak	ATGTTCATAGTTCTCGCATGGGAAATCAAATCGTTCAAATTTCTATCAAATTCCCAACTTCTTTAA
NC_002163.1:1194260-1194367:-		Ribo-seq (2 out of the 3 Exp)	1194260	1194367	-	no		internal in-frame	no	yes	no	no	no	no	no	no	Ribo-seq coverage fits annotated ORF	ATGGAAAAAACTTTACTTGATTTTTTAAGCAAGGAAGGTTTTGCTTATGAAAAGATTGCGGATTTTTCTTTGCAAGAATTAGCCGATATTTCTTATAAAAATTACTAA
NC_002163.1:1202096-1202128:-		Exp2 - TIS(Ret); Exp3 - TIS(Onc)	1202096	1202128	-	no		internal out-of-frame	no	no	no	no	no	no	no	no	noisy region	ATGAAGATGAAAAAACTAAAATTGAAATTTTAA
NC_002163.1:1202602-1202637:-		Exp2 - TIS(Ret)	1202602	1202637	-	~		internal out-of-frame	no	~	no	~	no	no	no	no	noisy region, not fully convincing	GTGATGCGAGTGAAGAGTTTAAAAGCGTTTTGCTAG
NC_002163.1:1203486-1203650:-		Ribo-seq (2 out of the 3 Exp)	1203486	1203650	-	no		internal out-of-frame	no	yes	no	no	no	no	no	no	Ribo-seq coverage fits annotated ORF	ATGCTAAGTCTGAATTTGATAGAATTCATTCTCAAAATGCTTTGCCAAGTGATATGGCTGAGTTTGAAATACAAGGAAAAATTTGGCTTGCTAAGGCTTTGGTTGAATGTGGTTTGGAAAGTTCTACTTCTGCGGCAAGAAGAAGCATCAGTGCTAATGCAGTAA
NC_002163.1:1209093-1209260:-		Ribo-seq (2 out of the 3 Exp)	1209093	1209260	-	no		internal out-of-frame	no	no	no	no	no	no	no	no	Ribo-seq coverage fits annotated ORF	ATGAACATACCGATCGTATTGAAATTATGTGTTTATTTGGAGCTCCGTTTTGGTTTAGATCTTTTATGCTTTATAAGGTGGTTGTGGTTGATTGTTTTATTGCTTTTGTTATTTTACTTGCCTTTTTTACCCAAATTTTTGATCTTTCTATTATCCAAGAAAGTTTAA
NC_002163.1:1224723-1224776:+		Exp2 - TIS(Ret)	1224723	1224776	+	no		internal out-of-frame	no	yes but too distant	no	no	no	no	no	no	noisy region	GTGACACCACTTATAAAGATAAAAAAGGCAAGTATCAAGCCCAAACTGGCATAA
NC_002163.1:1227243-1227275:+		Exp2 - TIS(Ret)	1227243	1227275	+	no		internal out-of-frame	no	yes but too distant	no	~	no	no	no	no	noisy region, low reads	GTGATTTTAAAAAGCATAACTTGCACCTTCTAA
NC_002163.1:1250818-1250892:+	NC_002163.1:1250818-1250892:+	Exp3 - TTS(Mono) and TTS(Di)	1250818	1250892	+	yes	CJsORF27	5'UTR	90/?	no/?	yes	no	no	no	yes	yes	start of ORF cannot be exactly determinded due to G9 stretch; but TTS(Di) peaks are enriched	TTGATTTTTTTACTTCTTCTTTTAGGAGAAGTACGTGAAAAATGTCATCATCATAGGAGCGGGTGGCTTTACTAG	TTGATTTTTTTACTTCTTCTTTTAGGAGAAGTACGTGAAAAATGTCATCATCATAGGAGCGGGTGGCTTTACTAG
NC_002163.1:1251779-1251787:+	NC_002163.1:1251467-1251787:+	Exp3 - TTS(Mono) and TTS(Di)	1251779	1251787	+	no		pseudogene	no	yes	yes	yes	yes	yes	yes	no	translation of pseudogene until inteernal in-frame stop but not resulting in a sORF	ATGATTTAA	ATGAAAGAAATTAATATCATAGACTTTGGTTTAATGGGTAAGCAAATAAGTGCTTTATTTTATTTATTAGGCTATGAAATAGGTGTTTATAATAAAAGCAAGCTCAATATATACGAATTTGAAAAACAAATAAAACTTCTACAAAGAAAAATAGATTTTTCTAATTTTAACGCCGGAAAAATAAACATTTACCAACATATAGAAGATCTTAAAAATAGCTTGACTATAGAAAGCTTAAATGAAGATTTAAATTTAAAAAAAGAAATCATGCAAATTCTTAGAGATAATAATATAGTTTTTTCGAGAGTATGGATGATTTAA
NC_002163.1:1253490-1253495:+	NC_002163.1:1253454-1253495:+	Exp3 - TTS(Di)	1253490	1253495	+	no		internal out-of-frame	no	no	no	no	no	no	no	no	noisy region	ATGTAG	ATGAAAATGGATACGGATTACTTTTTCCAGATGGTCATGTAG
NC_002163.1:1253563-1253610:+	NC_002163.1:1253563-1253610:+	Exp3 - TTS(Di)	1253563	1253610	+	no		internal out-of-frame	no	no	no	no	no	no	no	no	noisy region	TTGTGGCAATGGTGTACATTCAGCGTATTTTCAAAGCAAAGGGTTTAA	TTGTGGCAATGGTGTACATTCAGCGTATTTTCAAAGCAAAGGGTTTAA
NC_002163.1:1263507-1263689:+		Exp2 - TIS(Ret)	1263507	1263689	+	no		phase-variable	no	yes	~	yes	~	~	yes	N/A	pre-mature stop due to phase-variation, thus not necessarily a sORF	ATGACCTTCACCCCTACCCAAAAAGAACTCTTTAACAAAAACATTGAGGCTTTAAACAATATTCTTTTAAAAGAAAGTTTAAAAGAAATCAAGTCTAGTAAATTTGAACTTATCTTAGGTAAAGATAATCTAGATATCAATTTAAAAGATACAAGTATAAAAAATAATGGGGGGGGGTTATAA
NC_002163.1:1279918-1280049:-		Exp2 - TIS(Ret)	1279918	1280049	-	no		internal in-frame	no	no	no	~	no	yes	no	no	TIS peak not fully convincing as a bit noisy, Ribo-seq coverage fits annotated ORF	TTGCTTGAGAGTTATTTTAAAAGAGAAGCAGGTGTAAAAGATAGTGGAGATCTTATCCCTGGTCATGGGGGCGTGCTTGATAGGATCGATGCGGTGATCATTGCTGCTTTTGTGATGGTTGCTCTTTTATGA
NC_002163.1:1281056-1281088:-		Exp2 - TIS(Ret); Exp3 - TIS(Onc)	1281056	1281088	-	~		internal out-of-frame	no	yes	yes	~	no	no	no	~	Ribo-seq coverage could fit an IOF ORF, TIS peaks not fully convincing as it is a noisy region	TTGGGTCGATTATACTTTAAAAAATTTTGTTAA
NC_002163.1:1287567-1287602:-	NC_002163.1:1287567-1287602:-	Exp3 - TTS(Di)	1287567	1287602	-	no		antisense	no	no	no	no	no	no	no	N/A	noisy region	TTGCTAAATACCAGTATTCTGGATCAAGATAGATGA	TTGCTAAATACCAGTATTCTGGATCAAGATAGATGA
NC_002163.1:1287788-1287820:-	NC_002163.1:1287788-1287820:-	Exp3 - TTS(Di)	1287788	1287820	-	no		tRNA	no	no	no	no	no	no	no	N/A	noisy region	ATGGGTGAGTGGCTGAAACCACACCCCTGCTAA	ATGGGTGAGTGGCTGAAACCACACCCCTGCTAA
NC_002163.1:1287813-1287851:-	NC_002163.1:1287813-1287851:-	Exp3 - TTS(Mono)	1287813	1287851	-	no		tRNA	no	no	no	no	no	no	no	N/A	noisy region	TTGTATAATCATACTTTACTTTATTGGACAGATGGGTGA	TTGTATAATCATACTTTACTTTATTGGACAGATGGGTGA
NC_002163.1:1290339-1290416:-		Exp2 - TIS(Ret); Exp3 - TIS(Onc)	1290339	1290416	-	no		overlapping	no	yes but close	yes	no	no	no	no	no	Coverage fits annotated ORF better	ATGAATGAAAAAAAATATTTTACGCTTAGGTATTGTCGTTTTGGTTTTACTTATAGCGGGAGTTTTATGGCTAAATAA
NC_002163.1:1293428-1293451:-		Exp3 - TIS(Onc)	1293428	1293451	-	no		tmRNA	N/A	N/A	N/A	N/A	N/A	N/A	N/A	N/A	on tmRNA	TTGACAAGCGTTGAGGTGAAATAA
NC_002163.1:1293485-1293520:-	NC_002163.1:1293485-1293520:-	Exp3 - TTS(Di)	1293485	1293520	-	no		tmRNA	N/A	N/A	N/A	N/A	N/A	N/A	N/A	N/A	on tmRNA	TTGAGCCTGAAATTTAAGTCATACTATCTAGCTTAA	TTGAGCCTGAAATTTAAGTCATACTATCTAGCTTAA
NC_002163.1:1293485-1293520:-		Ribo-seq (2 out of the 3 Exp)	1293485	1293520	-	no		tmRNA	N/A	N/A	N/A	N/A	N/A	N/A	N/A	N/A	on tmRNA	TTGAGCCTGAAATTTAAGTCATACTATCTAGCTTAA
NC_002163.1:1293593-1293607:-	NC_002163.1:1293593-1293649:-	Exp3 - TTS(Di)	1293593	1293607	-	no		tmRNA	N/A	N/A	N/A	N/A	N/A	N/A	N/A	N/A	on tmRNA	TTGGGCAAAGCGTAA	TTGGCTTCGACAGGAGTAAGTCTGCTTAGATGGCATGTCGCTTTGGGCAAAGCGTAA
NC_002163.1:1297506-1297616:-		Ribo-seq (2 out of the 3 Exp)	1297506	1297616	-	no		internal out-of-frame	no	no	no	no	no	no	no	no	Coverage fits annotated ORF better	ATGATACCATGGGTGAAGTTAAGGTTCCAAATGACAAATATTGGGGAGCTCAAACTGAAAGAAGTTTTGAAAATTTCAAAATCGGTTGTGAGAAAATGCCAAAGGTTTTAA
NC_002163.1:1308003-1308065:+	NC_002163.1:1308003-1308065:+	Exp3 - TTS(Mono)	1308003	1308065	+	no		overlapping	21	yes	~	~	~	no	no	no	TIS peak fits annotated ORF better, TTS peak is not enriched	TTGCTTGAGAATAAAATTTATATCTTTTATTTTAATTTTTTTTACTATTTTTGCTTTTGCTAA	TTGCTTGAGAATAAAATTTATATCTTTTATTTTAATTTTTTTTACTATTTTTGCTTTTGCTAA
NC_002163.1:1308003-1308065:+		Exp2 - TIS(Ret); Exp3 - TIS(Onc)	1308003	1308065	+	no		overlapping	21	yes	~	~	~	no	no	no	TIS peak fits annotated ORF better, TTS peak is not enriched	TTGCTTGAGAATAAAATTTATATCTTTTATTTTAATTTTTTTTACTATTTTTGCTTTTGCTAA
NC_002163.1:1311687-1311728:-	NC_002163.1:1311687-1311740:-	Exp3 - TTS(Di)	1311687	1311728	-	no		3'UTR/antisense	no	no	~	no	no	no	no	N/A	coverage fits another novel ORF better, stop codon read-through of upstream ORF	TTGGTTTGGAAACTTGGTTTTCTTAGAATAAATAGTGATTAA	ATGCTCTTTATGTTGGTTTGGAAACTTGGTTTTCTTAGAATAAATAGTGATTAA
NC_002163.1:1311703-1311723:-	NC_002163.1:1311703-1311783:-	Exp3 - TTS(Mono) and TTS(Di)	1311703	1311723	-	yes	CJsORF28	3'UTR/antisense	no	yes	~	no	no	~	yes	N/A	nice enriched TTS peak	TTGGAAACTTGGTTTTCTTAG	ATGAAAAATTTTTTAAAATATATAGCTATTATTGTTTTAATATATGCTCTTTATGTTGGTTTGGAAACTTGGTTTTCTTAG
NC_002163.1:1314489-1314527:-	NC_002163.1:1314489-1314599:-	Exp3 - TTS(Mono)	1314489	1314527	-	no		3'UTR/antisense	no	no	no	no	no	no	no	N/A	noisy region	TTGAGCATTGAGCTTAGCTACACCTTTGATAATACTTGA	ATGAGTTTCATTTTTAAAAAGTTTAAAATGAGTTTTACAATTAGTTTCTTTGGATATTTTTTCGCTAAGTTTTTGAGCATTGAGCTTAGCTACACCTTTGATAATACTTGA
NC_002163.1:1320760-1320885:-		Ribo-seq (2 out of the 3 Exp)	1320760	1320885	-	no		overlapping	no	no	no	no	no	no	no	no	coverage fits annotated ORF	TTGGGTAGAACAAATCAAACCTTATTTTGCTTAATAATTCTTAAAATCAAGAGTTTTTATACTCTTGATTGTCTTTTCTTAAAAATAAAAAAAACTCACTATTTGATTTATAATTTTATTTTCTAA
NC_002163.1:1321343-1321396:-		Ribo-seq (2 out of the 3 Exp)	1321343	1321396	-	no		internal in-frame	no	no	no	no	no	no	no	no	coverage fits annotated ORF	ATGTTAAAATTAGTTCCGTATAAAATATCAAATCAAATTATAAGGAGAAAATAA
NC_002163.1:1326124-1326147:+	NC_002163.1:1325668-1326147:+	Exp3 - TTS(Di)	1326124	1326147	+	no		pseudogene	no	yes	no	no	no	no	yes	no	translation until internal in-frame stop mutation of pseudogene, not a sORF	GTGTTTCAAAACTTTCTGCCTTAA	ATGCTAGGTATTGTTTTTTCTTTATTTAGTGTTTTTTTGCTTGTTTTTATGCTTTATAAAAAAATCAATGCTCACATGGCATTGCTTTTAAGTGGTTTACTTTTACTTTCCTTAGCTGCTCTTTTTGGACTTTCTCCACATATTGTCGCTAAAGGTTCTTTAAATTTAGGTTTTTTTGATATTTTTCAAGTTTTCAATCAAACCATGTCAAGTACATTAGTAGGGCTTGGACTTACACTTATGACTATAGCAGGTTTTTCTGCTTATATGGATCATGTTGGGGCTTCTTATACACTCTTTAAAGTTTTTGAAAAACCTTTAAAAATGGTAAAGTCCCCTTATATCTTACTTTTAGTTGCATATTTTATCGTGCAATTTTTGGTTCTTTTTATCCCTTCT…
NC_002163.1:1333075-1333128:-	NC_002163.1:1333075-1333128:-	Exp3 - TTS(Mono)	1333075	1333128	-	yes	CJsORF29	antisense	37	no	~	no	no	yes	no	N/A	nicely enriched TTS peak, potential transcriptional start site	ATGAAGTCCTATAAAAGCTACTATATAAGCACTTGTACAGGTAAAAAGAAATAG	ATGAAGTCCTATAAAAGCTACTATATAAGCACTTGTACAGGTAAAAAGAAATAG
NC_002163.1:1346034-1346099:-		Ribo-seq (2 out of the 3 Exp)	1346034	1346099	-	no		internal out-of-frame	no	no	yes	no	no	no	no	no	coverage fits annotated ORF	ATGAAAAAGATCTTGAAAATTTCTATAGAGATTTTTTTCAAAATAAAAAAATCGATGCTATTTTAA
NC_002163.1:1346034-1346102:-		Ribo-seq (2 out of the 3 Exp)	1346034	1346102	-	no		internal out-of-frame	no	no	yes	no	no	no	no	no	coverage fits annotated ORF	GTGATGAAAAAGATCTTGAAAATTTCTATAGAGATTTTTTTCAAAATAAAAAAATCGATGCTATTTTAA
NC_002163.1:1352599-1352670:-		Exp2 - TIS(Ret); Exp3 - TIS(Onc)	1352599	1352670	-	no		internal out-of-frame/5'UTR	no/91	~	~	no	no	no	no	no	noisy region, Ribo-seq coverage fits annotated ORF	ATGAAGGAAATGAACTTTTTAATAAAATTAGTAATAAAATTTCACAAAGACTTCCTAAGGAATTTAGCATAA
NC_002163.1:1354163-1354225:-		Exp2 - TIS(Ret); Exp3 - TIS(Onc)	1354163	1354225	-	see NC_002163.1:1354163-1354228:-	CJsORF30	overlapping/intergenic	no	yes	yes	no	yes	yes	no	yes	nice coverage, RBS fits better the slightly longer ORF	GTGATATTTAGGAGAAAGATTTGTAAATTAATAAAAAAAAGATATAATTATGTTTTAATTTAG
NC_002163.1:1354163-1354228:-		Exp2 - TIS(Ret); Exp3 - TIS(Onc)	1354163	1354228	-	yes	CJsORF30	overlapping/intergenic	no	yes	yes	no	yes	yes	no	yes	nice coverage	ATGGTGATATTTAGGAGAAAGATTTGTAAATTAATAAAAAAAAGATATAATTATGTTTTAATTTAG
NC_002163.1:1359218-1359334:-		Ribo-seq (2 out of the 3 Exp)	1359218	1359334	-	no		overlapping	no	~	no	no	no	no	no	no	Ribo-seq coverage fits annotated ORFs	ATGTGCAAGATTTTTCATTTACAAAAGAGGGGGTTAAATCATGGAGAATTTAAATTCCTATATAAAAGGACATTTTGCAGATTCTATTTTAGTAAAAGAACAAATTTTAAAAGATGA
NC_002163.1:1360321-1360479:-		Exp2 - TIS(Ret)	1360321	1360479	-	no		internal in-frame	no	too distant	yes	no	no	yes	~	no	Ribo-seq coverage fits annotated ORF, TIS peaks not convincing due to the spacing and enrichment	ATGAAAAAAATTATTGAAAAAAAAATATATAAAAAAATTGATTATATTGCTTGTGAAACACATGAATATATGTTTGATGATTCAGAGAAAAAGATAGGGGAGTTAAAGCAATTGATTAATAAATGTAATATTCAAAATATTTTACTTGATTGGATATGA
NC_002163.1:1364126-1364245:-		Exp2 - TIS(Ret); Exp3 - TIS(Onc)	1364126	1364245	-	~		internal in-frame	no	~	no	~	~	no	~	~	enrichment of TIS peaks not fully convincing	ATGGATGCACCTGATCAATTTACTTATGCATGGAATGATGAAAGAATTGGTATAGATTGGCCAACAAATACGCCTATTCTTTCCGATCGCGATATTCTTGCAACTAAAAATAAAGGATAA
NC_002163.1:1364671-1364724:-		Exp2 - TIS(Ret); Exp3 - TIS(Onc)	1364671	1364724	-	~		internal in-frame	no	yes	~	no	~	yes	yes	~	enrichment of TIS peaks not fully convincing	ATGTTGTGGTTTGAGGTTAAAAAATTAAAAAAAGAATTTAAAAAAGGAAAATAA
NC_002163.1:1372695-1372733:-		Exp2 - TIS(Ret); Exp3 - TIS(Onc)	1372695	1372733	-	yes	CJsORF31	internal in-frame	no	yes	yes	yes	yes	no	no	yes	nice enrichment of TIS peak, Ribo-seq coverage fits IIF ORF as well	ATGGTATTAAAATCAATTTGTGATGTTTTTAAGGAATAA
NC_002163.1:1377608-1377652:-		Exp2 - TIS(Ret); Exp3 - TIS(Onc)	1377608	1377652	-	yes	CJsORF32	internal out-of-frame	no	yes	~	yes	yes	no	no	yes	nice enrichment of TIS peak	TTGTCAATTATACTGACAAGGAAATACCTTATACTAGAATTATAG
NC_002163.1:1377944-1378024:-		Exp3 - TIS(Onc)	1377944	1378024	-	no		internal out-of-frame	no	no	no	no	~	no	no	no	TIS not really enriched, Ribo-seq coverage fits annotated ORF	ATGTATATGAAAAACTTATTAAGGGTTATACAGAAAAACAGTGGGGTAGATCTTGTAAGGATTTGCCTGCTTCTATTATAA
NC_002163.1:1381550-1381585:-		Exp2 - TIS(Ret)	1381550	1381585	-	no		internal out-of-frame	no	yes	no	~	no	no	no	no	noisy region	GTGTTTATGTGGGAGAAATTATCTATAAAAATATAA
NC_002163.1:1386264-1386431:-		Exp2 - TIS(Ret)	1386264	1386431	-	no		internal in-frame	no	~	no	~	no	yes	no	no	noisy region, Ribo-seq coverage fits annotated ORF	GTGAAATTATATAGAGAAAGATTAAGCAAATCAAAAGTGATTATGGTATCTCATAATGTAGCTGAAATTAAAGAATGGTGTGATAAAATAATTTATATGAAAAATGGACAAATTACGGTTTATGATGATGTAGATGAAGGAATAGCTGTATATCAAGGAAAAGTTTAA
NC_002163.1:1386821-1386868:-		Exp2 - TIS(Ret)	1386821	1386868	-	yes	CJsORF33	internal out-of-frame	no	yes	~	~	yes	yes	no	yes	as TIS peak and TTS(Mono) peak are present and enriched	ATGTTTTTAAGAATTTTACTTTTGAGTTTCCTGAAAATTGTAGCATAG
NC_002163.1:1387176-1387277:-		Exp2 - TIS(Ret); Exp3 - TIS(Onc)	1387176	1387277	-	yes	CJsORF34	internal out-of-frame	no	yes	~	~	yes	no	yes	yes	as TIS peak and TTS(Di) peak are present and enriched	TTGTATTTTTTTGCTTATATGTTCAGCTTTTGCTTTGGGAATTTGTTTTGCTATTATTTGGCATTTTGTGGAACCTTTAAGAACTTTGCTAGCTTATTTTAG
NC_002163.1:1387674-1387724:-	NC_002163.1:1387674-1387745:-	Exp3 - TTS(Mono)	1387674	1387724	-	no		overlapping	12	no	~	no	no	no	no	no	noisy region	TTGTTAGGTATAAAAATAAATGTTAAATGTAATTTATGCTTTATTTTTTAG	ATGATTATAGTTTATGTAAAATTGTTAGGTATAAAAATAAATGTTAAATGTAATTTATGCTTTATTTTTTAG
NC_002163.1:1396055-1396093:-		Exp2 - TIS(Ret)	1396055	1396093	-	yes	CJsORF35	internal out-of-frame	no	yes	yes	yes	yes	yes	yes	yes	TIS and TTS peaks present and enriched, Ribo-seq coverage fits IOF ORF as well	TTGAAAATGTGCATTTTAAAAGAGAGTGGTTTAGCTTAG
NC_002163.1:1397618-1397689:+		Ribo-seq (2 out of the 3 Exp)	1397618	1397689	+	no		internal out-of-frame	no	no	~	no	no	no	no	no	Ribo-seq coverage alone is not convincing for IOF sORF	TTGAAGAAAAAATTGACGCTATTGCTTTGGAATTTAAAAAAGATTATGAAAATAAAATCGATCTTGCCATAA
NC_002163.1:1422228-1422398:-		Exp3 - TIS(Onc)	1422228	1422398	-	no		internal in-frame	no	no	~	no	no	no	no	no	noisy region, coverage fits annotated ORF	ATGTTAATTGCTACGGTTTTGTTGCTTGTTATCTTAGCAGTTTTAACTATTTGGGGTCTTAAAGCTCAGCAAGAAGTGATGCAAAAGCCATATAGTCTTAAAGATGTACAAAGTGTAAAGATGTTTGGTTCAAAAGAACAAGATCATAGAAGTATAAAGGAAGCACAATGA
NC_002163.1:1423356-1423433:-		Ribo-seq (2 out of the 3 Exp)	1423356	1423433	-	no		internal out-of-frame	no	no	no	no	no	no	no	no	coverage fits annotated ORF	ATGCGTATTGGTATCATTTATATAGAACAGAAAAAAAAGGCGAGAGAAATTATGAAAATTATGCAAACCTTGCCTTAA
NC_002163.1:1424163-1424234:-	NC_002163.1:1424163-1424234:-	Exp3 - TTS(Di)	1424163	1424234	-	no		internal out-of-frame	no	no too distant	~	no	no	no	no	no	TTS peak from stop codon read-through, noisy region	TTGGTTAGAAAAAAATCCATTCTTTTTTGCTGTAGCTGTTTTTGTAGTGATTGCTTATGCAGGCATAGTTGA	TTGGTTAGAAAAAAATCCATTCTTTTTTGCTGTAGCTGTTTTTGTAGTGATTGCTTATGCAGGCATAGTTGA
NC_002163.1:1425847-1425957:-		Exp2 - TIS(Ret); Exp3 - TIS(Onc)	1425847	1425957	-	yes	CJsORF36	internal in-frame	no	no	~	yes	yes	no	yes	yes	nice enriched TIS peak	GTGAGCGATACTGCTGTTAGAACTTTTATAAAAAGAGTAAGAGATAAAGTGGGTGAAGATTTTATAAAAAATGTGCCAAGTTTAGGTTATAAGATAAATATCAATAAATAA
NC_002163.1:1427048-1427080:-		Exp2 - TIS(Ret)	1427048	1427080	-	no		internal out-of-frame	no	too close	no	no	no	no	no	no	noisy region	TTGCTGAAATTTACTCACAATCAAAAGATATGA
NC_002163.1:1430123-1430143:-	NC_002163.1:1430123-1430155:-	Exp3 - TTS(Di)	1430123	1430143	-	no		3'UTR	no	no	no	no	no	no	no	N/A	TTS peak from stop codon read-through of upstream ORF	ATGAAAATTTTTCATTTTTAA	GTGATTAAAATAATGAAAATTTTTCATTTTTAA
NC_002163.1:1448167-1448217:-		Exp2 - TIS(Ret); Exp3 - TIS(Onc)	1448167	1448217	-	no		internal out-of-frame	no	~	no	no	no	no	~	no	noisy region	ATGTTACAGGGATCTCTAAAGAACTTTTGGTGCAAATCACTCACGAAGTAG
NC_002163.1:1448603-1448707:-	NC_002163.1:1448603-1449145:-	Exp3 - TTS(Mono) and TTS(Di)	1448603	1448707	-	no, SEC insertion site		SEC insertion site carrying gene	no	yes	yes	yes	yes	no	yes	N/A	TTS peaks fits TGA SEC insertion site codon, which could lead to a stop, no sORF	ATGTTTTTAGGTTCTGCAAAACTTAATAATGAACAAGCTTATTATATAAGAAAATTTGCAGCATTTTTTGGAACGAACAATGTAGATCATCAAGCTAGAATTTGA	ATGTCAAGTGTAGGTGAAAATATCAAGCTTACGCGTCGTTCTTTTCTTAAAATGGCAGCACTTTCAAGCCTAGCAACACCGTTGCTTGCTAGAAGTGAAACTTTAAGAGAAGCGAGTGCTGATGAGCTTAAAGAAGCTTATGAAGGTAGTAAAAAAGTAAAAACAGTTTGTACAGCCTGTTCTGTAGGCTGTGGGATTATTGCAGAAGTGCAAAATGGTGTTTGGGTGCGTCAAGAAATCGCTCAAGATCATCCTGTGAGTTCAGGTGGACATTGCTGCAAGGGATCTGATATGATCGATATGGTGCGTTCACATGTGCGTTTAAAATATCCTATGAAAAAAGAAAATGGAGAATGGAAACGCATAAGTTATGAGCAAGCTTTAAGTGAGATCGGAGAA…
NC_002163.1:1457407-1457472:-		Ribo-seq (2 out of the 3 Exp)	1457407	1457472	-	no		internal out-of-frame	no	no	~	no	no	no	no	no	Ribo-seq coverage fits annotated ORF	ATGAAGAAACATTTAGAAAAGAAGAAGAATTCTATCAATCATACGGCGGAAAAGAAGGAGTTTTAA
NC_002163.1:1459807-1459836:-		Exp3 - TIS(Onc)	1459807	1459836	-	no		overlapping	28	yes	yes	no	no	no	no	no	Coverage fits annotated ORF better	GTGTGGCAAGAATTTTGGCATTTGATATAG
NC_002163.1:1460037-1460216:+		Exp2 - TIS(Ret); Exp 3- TIS(Onc); Ribo-seq (2 out of the 3 Exp)	1460037	1460216	+	yes	CJsORF37	pseudogene	23	yes	yes	~	yes	no	yes	yes	Translation of pseudogene until internal in-frame stop mutation, results in a sORF, nice coverage although TIS peaks are not greatly enriched compared to Ribo-seq	ATGCCAATTTTTATGATATGTTCTACACTTTTAGCGGTAATTGTCGTTGCTTATTATATACTAAAATATAATCTCATTTTTGTATTTTTCTTTCAAATATTATCTTGCTTATTTTTGCTTTTTACATCACAGGAACACCTATACCAAAAGCCCCAAGCAGAGAGCATACAAGCTTTTTAA
NC_002163.1:1460116-1460229:+	NC_002163.1:1460116-1460229:+	Exp3 - TTS(Mono) and TTS(Di)	1460116	1460229	+	no		pseudogene	102	no	no	no	no	no	no	no	TTS peaks results from stop codon read-through from upstream novel CJsORF	TTGTATTTTTCTTTCAAATATTATCTTGCTTATTTTTGCTTTTTACATCACAGGAACACCTATACCAAAAGCCCCAAGCAGAGAGCATACAAGCTTTTTAAATGTTTTACTTGA	TTGTATTTTTCTTTCAAATATTATCTTGCTTATTTTTGCTTTTTACATCACAGGAACACCTATACCAAAAGCCCCAAGCAGAGAGCATACAAGCTTTTTAAATGTTTTACTTGA
NC_002163.1:1460141-1460278:+	NC_002163.1:1460141-1460278:+	Exp3 - TTS(Mono)	1460141	1460278	+	no		pseudogene	no	no	no	no	no	no	no	no	TTS peaks results from stop codon read-through from upstream novel CJsORF	TTGCTTATTTTTGCTTTTTACATCACAGGAACACCTATACCAAAAGCCCCAAGCAGAGAGCATACAAGCTTTTTAAATGTTTTACTTGATAGTTATCTTTTATCACAGCGATTTTTAAAAGTCAGCTTTCTGGAGTAG	TTGCTTATTTTTGCTTTTTACATCACAGGAACACCTATACCAAAAGCCCCAAGCAGAGAGCATACAAGCTTTTTAAATGTTTTACTTGATAGTTATCTTTTATCACAGCGATTTTTAAAAGTCAGCTTTCTGGAGTAG
NC_002163.1:1460151-1460216:+	NC_002163.1:1460037-1460216:+	Exp3 - TTS(Di)	1460151	1460216	+	see NC_002163.1:1460037-1460216:+	CJsORF37	pseudogene	23	yes	yes	~	yes	no	yes	yes	Translation of pseudogene until internal in-frame stop mutation, results in a sORF, nice coverage although TIS peaks are not greatly enriched compared to Ribo-seq	TTGCTTTTTACATCACAGGAACACCTATACCAAAAGCCCCAAGCAGAGAGCATACAAGCTTTTTAA	ATGCCAATTTTTATGATATGTTCTACACTTTTAGCGGTAATTGTCGTTGCTTATTATATACTAAAATATAATCTCATTTTTGTATTTTTCTTTCAAATATTATCTTGCTTATTTTTGCTTTTTACATCACAGGAACACCTATACCAAAAGCCCCAAGCAGAGAGCATACAAGCTTTTTAA
NC_002163.1:1461415-1461423:-	NC_002163.1:1461415-1461477:-	Exp3 - TTS(Mono)	1461415	1461423	-	no		3'UTR/antisense	no	no	no	no	no	no	no	N/A	TTS peak probably from stop codon read-through of upstream gene	TTGTGCTAG	TTGTATTTTAAGTTCTATTTTTGTAGTGTTTTGTTCTTTTGGCAAAGGATTGGTTTGTGCTAG
NC_002163.1:1468354-1468416:-		Ribo-seq (2 out of the 3 Exp)	1468354	1468416	-	no		3'UTR/overlapping	no	yes	no	no	no	no	no	no	Ribo-seq coverage fits annotated ORF	TTGAATAACAAGGCAAAAAGAACTTTGCCTTGTTGCATGAAAATTCATAAAAATAAGCTATAA
NC_002163.1:1469659-1469679:-		Exp2 - TIS(Ret)	1469659	1469679	-	no		internal out-of-frame	no	yes	~	no	no	no	no	no	noisy region	ATGTTTATAACGAACTTGTGA
NC_002163.1:1469992-1470066:-		Exp2 - TIS(Ret)	1469992	1470066	-	no		internal out-of-frame	no	~	~	no	no	no	no	no	noisy region	ATGAAGTTTATACTTATAGAAGATTATTGCATGAAACTTGCAAGGCGGCCAATTTGCTTAAAAAATTCGGAGTAA
NC_002163.1:1473714-1473764:+		Exp2 - TIS(Ret)	1473714	1473764	+	~		internal out-of-frame	no	yes	no	no	no	yes	no	no	noisy region, Ribo-seq coverage does not indicate IOF ORF	ATGCTAATGAAGTTTTTGCAGATCGTGCCTATAATGATGATGGCACTTTAG
NC_002163.1:1476622-1476765:-		Exp3 - TIS(Onc)	1476622	1476765	-	no		internal in-frame	no	yes	~	no	no	no	yes	no	noisy region	ATGGTGTATTGGCATTTGCATAAGGCTCATGAATTTATAGGTATGAAAGCTTTACCAACTTTTATGTGTAATGATGTGGTAAAAAATCCTCAAGTGGAAAAATATCTAAACGAGTATGAACTACACTTGAAAAAAATTTTTTAA
NC_002163.1:1490206-1490379:+		Ribo-seq (2 out of the 3 Exp)	1490206	1490379	+	yes	CJsORF38	pseudogene	23	yes	~	no	yes	~	yes	yes	Translation of pseudogene until internal in-frame stop mutation, results in a sORF	ATGCAGTCTTTTTTAAATACTTTCAAAGAGTTTTTATATCTATTTACTGAGCTTTCTGTACTTTTTATAGCTATTTCTTTTTTAGTTTCTATTATCAATCAAAAATACGAAGGAATTTTTAAAAACAACTTGCTGGTGACAAAATTTCAAGTTATTTTAAAGCTATATTTTTAG
NC_002163.1:1490341-1490379:+	NC_002163.1:1490206-1490379:+	Exp3 - TTS(Mono) and TTS(Di)	1490341	1490379	+	see NC_002163.1:1490206-1490379:+	CJsORF38	pseudogene	23	yes	~	no	yes	~	yes	yes	Translation of pseudogene until internal in-frame stop mutation, results in a sORF	GTGACAAAATTTCAAGTTATTTTAAAGCTATATTTTTAG	ATGCAGTCTTTTTTAAATACTTTCAAAGAGTTTTTATATCTATTTACTGAGCTTTCTGTACTTTTTATAGCTATTTCTTTTTTAGTTTCTATTATCAATCAAAAATACGAAGGAATTTTTAAAAACAACTTGCTGGTGACAAAATTTCAAGTTATTTTAAAGCTATATTTTTAG
NC_002163.1:1490396-1490455:+	NC_002163.1:1490396-1490455:+	Exp3 - TTS(Di)	1490396	1490455	+	no		pseudogene	no	no	no	no	no	no	yes	no	TTS peaks originate from stop codon reaad-through	TTGTTCCTGTTCTACCATACCGCTTTTAAGAGCTTTTTTAGAAGCGAAAGTAAAACTTAG	TTGTTCCTGTTCTACCATACCGCTTTTAAGAGCTTTTTTAGAAGCGAAAGTAAAACTTAG
NC_002163.1:1491492-1491671:-		Exp2 - TIS(Ret)	1491492	1491671	-	no		internal in-frame	no	no	no	yes	no	no	yes	no	Ribo-seq coverage not convincing	ATGTTAAAGCAAACAAAGAAAAAATTACAAAACCAGATTAAAACATTAAAAGAAAGTGAAAAAGTTTTAAGCAAAAAGATAAAAATTTATGAAGAAATGCTTGCAAATGAAGTCGATGGGTTTAATCCAGAAAGCAAGGACTATCAACCTTGTGATAAATTGCATAAGTTTAAGGGTTGA
NC_002163.1:1503593-1503637:-		Exp2 - TIS(Ret)	1503593	1503637	-	no		internal out-of-frame	no	no	no	no	no	no	no	no	noisy region	ATGGAGCTTTCTTGCCGTATTTTGATGAAAAACTTGATACGCTAA
NC_002163.1:1509212-1509268:-		Exp2 - TIS(Ret)	1509212	1509268	-	no		internal out-of-frame	no	no	no	no	no	no	no	no	noisy region	ATGATTTTGATAGATTTGGAACGATTTTTAGAGCTTCACCACGCCACAGTGAAGTGA
NC_002163.1:1509364-1509450:-		Ribo-seq (2 out of the 3 Exp)	1509364	1509450	-	no		overlapping	no	too distant	no	no	no	no	no	no	coverge fits annotated ORF	ATGCTTATAAAAAAGGAGCGTTTGCATGGCAGAGCATCAAGTAAATTATGCAAGTGGTTTGCCCGTAGTTTTAACCAGTGTGGATAA
NC_002163.1:1509364-1509429:-		Exp3 - TIS(Onc)	1509364	1509429	-	no		overlapping	no	yes	yes	no	no	no	no	no	coverge fits annotated ORF	TTGCATGGCAGAGCATCAAGTAAATTATGCAAGTGGTTTGCCCGTAGTTTTAACCAGTGTGGATAA
NC_002163.1:1518002-1518037:+	NC_002163.1:1518002-1518037:+	Exp3 - TTS(Mono)	1518002	1518037	+	no		antisense	no	no	no	no	no	~	no	N/A	TTS peak potentially from stop codon read-through from upstream ORF; no Ribo-seq coverage, no TIS peaks	TTGGGCTTTAATCAAATTTTTCTACTAAATTTTTAG	TTGGGCTTTAATCAAATTTTTCTACTAAATTTTTAG
NC_002163.1:1519690-1519755:-		Exp3 - TIS(Onc)	1519690	1519755	-	no		internal in-frame	no	no	no	no	yes	no	yes	no	low coverage, Ribo-seq coverage not convincing	ATGATTTTTTTAGCGTTATTGGCTATTTGTGCTGTTTTTATAGTAAAAGATAAAATAAAATTTTGA
NC_002163.1:1521997-1522050:+		Exp3 - TIS(Onc)	1521997	1522050	+	no		internal out-of-frame	no	no	no	no	no	no	no	no	noisy region	TTGAAGCATTGCCTAATGCAAATTTCAAGGTTGAACTTGACAACAAACATGTAA
NC_002163.1:1522322-1522369:+	NC_002163.1:1522322-1522369:+	Exp3 - TTS(Di)	1522322	1522369	+	no		overlapping	107	no	no	no	no	no	no	no	noisy region, Ribo-seq coverage fits annotated ORF	GTGGAATTCATTCAAGGAGACGCTCATGAAAGTGAGACCATCGGTTAA	GTGGAATTCATTCAAGGAGACGCTCATGAAAGTGAGACCATCGGTTAA
NC_002163.1:1522473-1522520:+		Exp2 - TIS(Ret); Exp3 - TIS(Onc)	1522473	1522520	+	no		internal out-of-frame	no	too distant	~	no	no	no	no	no	noisy region, coverage fits annotated ORF better	TTGCAGGTGTGGATTTACCAAAGAAAAAAAGAATTGAGTATGGACTAA
NC_002163.1:1522479-1522520:+		Exp3 - TIS(Onc)	1522479	1522520	+	no		internal out-of-frame	no	too distant	~	no	no	no	no	no	noisy region, coverage fits annotated ORF better	GTGTGGATTTACCAAAGAAAAAAAGAATTGAGTATGGACTAA
NC_002163.1:1523682-1523894:+		Ribo-seq (2 out of the 3 Exp)	1523682	1523894	+	no		overlapping	no	no	no	no	no	no	no	no	TTS peaks from stop codon read-through of upstream gene, noisy region	GTGCTAAAATCGAAATTATCGAAAAAAGCAAAAACAATCCTCAAATTACAAGAGCTATCGAACTTACAGCACAAACTGGAATCGTTGCTTGGGTTGATGTTGAAAAAGATAAGAGATTTGGAATTTTCACAAGAAAACCTGAAAGAGAAGAAGTTGTCATTCCGGTTGAGGAAAGATTTATCGTTGAGCTTTACTCTAAATAATAGGGGCTAA
NC_002163.1:1524927-1524977:+		Exp2 - TIS(Ret); Exp3 - TIS(Onc)	1524927	1524977	+	no		internal out-of-frame	unclear	no	no	no	no	no	no	no	TIS peak originates from noise from the peak that fits the annotated start codon	ATGGATATAGAAAACTTGGCAGAACTTCATCTCATCGTGCTGCCTTATTAA
NC_002163.1:1543591-1543617:-	NC_002163.1:1543591-1543686:-	Exp3 - TTS(Mono)	1543591	1543617	-	no		antisense	yes	~	no	no	no	~	no	N/A	low coverage, TTS peak alone not convincing	ATGAGTAAATTTATCTTTAATTTTTGA	ATGATGAGTCCAACAAAGCCTATAAGTCCGCTAAAAGCAACCGCAAAAGATACAGCTAAGGATGAGACAATGAGTAAATTTATCTTTAATTTTTGA
NC_002163.1:1549696-1549734:+	NC_002163.1:1549687-1549734:+	Exp3 - TTS(Di)	1549696	1549734	+	no		tRNA	no	no	no	no	no	no	no	N/A	noisy region	TTGGGGTCGCGAGTTCGAATCTCGTTTCCCGCTCCATAA	TTGCCAAGGTTGGGGTCGCGAGTTCGAATCTCGTTTCCCGCTCCATAA
NC_002163.1:1549957-1549989:+	NC_002163.1:1549957-1549989:+	Exp3 - TTS(Di)	1549957	1549989	+	no		tRNA	no	no	no	no	no	no	no	N/A	noisy region	GTGGTCGAAAGCGGCGGTCTTGAAAACCGTTGA	GTGGTCGAAAGCGGCGGTCTTGAAAACCGTTGA
NC_002163.1:1550090-1550143:+		Ribo-seq (2 out of the 3 Exp)	1550090	1550143	+	~		intergenic	no	yes	~	no	no	no	no	N/A	noisy region and therefore not fully convincing	ATGAAAAATAATACTTCGGTCTTACTATTTTTGTTATATCCTAAAAAAACTTAG
NC_002163.1:1550120-1550143:+	NC_002163.1:1550090-1550143:+	Exp3 - TTS(Mono) and TTS(Di)	1550120	1550143	+	~		intergenic	no	yes	~	no	no	no	no	N/A	noisy region and therefore not fully convincing	TTGTTATATCCTAAAAAAACTTAG	ATGAAAAATAATACTTCGGTCTTACTATTTTTGTTATATCCTAAAAAAACTTAG
NC_002163.1:1551755-1551820:-		Exp3 - TIS(Onc)	1551755	1551820	-	no		internal in-frame	no	yes	~	no	no	no	yes	no	noisy region	ATGAATTATAAATATAAAGAAACTTCTTTAGGTGGTCTTGCTACAAATTTAAAAACAGTATGCTAA
NC_002163.1:1557525-1557719:-		Exp2 - TIS(Ret)	1557525	1557719	-	no		internal in-frame	no	no	~	no	no	yes	yes	no	noisy region	TTGCTTCAAAAAGCTCAAGAAAAAGGTTTAAGTGCTTTAAGTGCTGATGAGCAGGCAAAGCTTGAGGCTAGCAATCCTGAAGAATTTGAAAAACTGAAGCAAAAATCTTTGCAAGAATTAAGTCAGAATTTAAGTAAAGATTTTCAAAATAAAATTGAAAATCAAGAAGCACAAATTGTAGATAAGAGAGTGTAG
NC_002163.1:1564038-1564052:-	NC_002163.1:1564038-1564079:-	Exp3 - TTS(Di)	1564038	1564052	-	no		antisense	unclear	no	no	no	no	no	no	N/A	low coverage TTS peak alone not convincing	ATGAGTGGATATTAA	TTGTTTATCAAGAGCAGAAATTATGGAATGAGTGGATATTAA
NC_002163.1:1574984-1575016:+	NC_002163.1:1574921-1575016:+	Exp3 - TTS(Mono)	1574984	1575016	+	no		overlapping	no	no	~	no	no	no	no	no	TTS peak potentially from stop codon read-through from upstream ORF; no TIS peaks, Ribo-seq coverage fits annotated ORF	TTGTTCTCTTTAAGCAAATATAATATATTTTAG	ATGCTGGAATTTATAACTCTACAATGGATTTTAAAAATTTATTTAAATAAGAATAGTAATCGTTTGTTCTCTTTAAGCAAATATAATATATTTTAG
NC_002163.1:1575054-1575146:-	NC_002163.1:1575054-1575146:-	Exp3 - TTS(Mono) and TTS(Di)	1575054	1575146	-	no		sRNA CJnc190	111	no	no	no	no	yes	yes	N/A	unclear why TTS peaks are present, read-through possible? Overall rest of coverage not convincing	TTGTTAAATTATCTAAATATTTATTTTAGTTTAAAGAGATCTTTTAAGATCTCGTTTGGGTTAGGCTATTTCCCTCCCCCTTTTTATTCGTAG	TTGTTAAATTATCTAAATATTTATTTTAGTTTAAAGAGATCTTTTAAGATCTCGTTTGGGTTAGGCTATTTCCCTCCCCCTTTTTATTCGTAG
NC_002163.1:1579562-1579606:-		Exp2 - TIS(Ret)	1579562	1579606	-	no		internal out-of-frame	no	no	no	no	no	no	no	no	noisy region, coverage fits annotated ORF	GTGAAACTTTCCCTGGTATTTTGCTTATATTTTTTACATTTTTAG
NC_002163.1:1579777-1579941:-		Exp2 - TIS(Ret); Exp3 - TIS(Onc)	1579777	1579941	-	no		internal in-frame	no	no	no	no	no	no	no	no	noisy region, coverage fits annotated ORF	ATGGGTAATGTTAATTTAATGACTGCTGTTAATACTTCAGTTTTGAAAAAATCTATGGACACAAACGAGGCATTGATGAATGAACTCATCGAAGGTATGGAAGGTGTCTCTCAAGCCTCCGCTCCACAAGCTTCTAGCTCTAGTGGTTTGGATATTTACGCTTAA
NC_002163.1:1579934-1579963:-		Exp2 - TIS(Ret)	1579934	1579963	-	no		overlapping	26	yes	yes	no	no	no	no	no	noisy region, coverage fits annotated ORF better	ATGTATGGTTTCAGATGTTTCTATGGGTAA
NC_002163.1:1580282-1580386:+	NC_002163.1:1580276-1580386:+	Exp3 - TTS(Mono)	1580282	1580386	+	yes	CJsORF39	intergenic	34	yes	~	yes	yes	yes	no	N/A	Transcriptional start site present, as well as Ribo-seq, TIS and TTS peak at low levels	ATGTTACTTAACACGCCTTGCAGGGGGATAATAGATACAAATTTTGAAAGCAAAAGAATTAGCATAACTTCAACTTTAAAATTTCAAGAAAAAAAGAAAAAGTAG	TTGCTAATGTTACTTAACACGCCTTGCAGGGGGATAATAGATACAAATTTTGAAAGCAAAAGAATTAGCATAACTTCAACTTTAAAATTTCAAGAAAAAAAGAAAAAGTAG
NC_002163.1:1588775-1588813:-	NC_002163.1:1588775-1588879:-	Exp3 - TTS(Di)	1588775	1588813	-	see NC_002163.1:1588775-1588879:-	CJsORF40	3'UTR/antisense	no	~	no	yes	yes	no	yes	N/A	although low Ribo-seq coverage nice, enriched TIS peaks and TTS peaks	ATGGCACTTGAAAGGTATTTAGCTGCTCTTTTTTCATAA	ATGAATTTTTCATCCATTTTTCCTTCTTTGAAAAAACTAAGCACAGGTACTCCATATATTTCCCCAATGGCACTTGAAAGGTATTTAGCTGCTCTTTTTTCATAA
NC_002163.1:1588775-1588879:-		Exp2 - TIS(Ret); Exp 3- TIS(Onc); Ribo-seq (2 out of the 3 Exp)	1588775	1588879	-	yes	CJsORF40	3'UTR/antisense	no	~	no	yes	yes	no	yes	N/A	although low Ribo-seq coverage nice, enriched TIS peaks and TTS peaks	ATGAATTTTTCATCCATTTTTCCTTCTTTGAAAAAACTAAGCACAGGTACTCCATATATTTCCCCAATGGCACTTGAAAGGTATTTAGCTGCTCTTTTTTCATAA
NC_002163.1:1590297-1590371:-	NC_002163.1:1590297-1590371:-	Exp3 - TTS(Di)	1590297	1590371	-	no		tRNA	no	no	no	no	no	no	no	N/A	noisy region	TTGGGCGTACCACTTTGCGGATGTGGTGAAATTGGCAGACACGCCAGACTTAGGATCTGGTGCAGCAATGCGTGA	TTGGGCGTACCACTTTGCGGATGTGGTGAAATTGGCAGACACGCCAGACTTAGGATCTGGTGCAGCAATGCGTGA
NC_002163.1:1590527-1590607:-	NC_002163.1:1590527-1590610:-	Exp3 - TTS(Di)	1590527	1590607	-	no		tRNA	no	no	no	no	no	no	no	N/A	noisy region	GTGAGTGTAGCTCAGTCGGTTAGAGCATCAGATTGTGGTCCTGAGGGTCGTGGGTTCAATTCCCATCACTCACCCCACTAG	ATGGTGAGTGTAGCTCAGTCGGTTAGAGCATCAGATTGTGGTCCTGAGGGTCGTGGGTTCAATTCCCATCACTCACCCCACTAG
NC_002163.1:1592340-1592447:-	NC_002163.1:1592340-1592447:-	Exp3 - TTS(Mono)	1592340	1592447	-	no		internal out-of-frame	no	no	no	no	no	no	no	no	noisy region	TTGGGCTTTTCTTGTTGTAATTGGAGCGATTTATTTTGGCAATATGTTTTTTGGGCAGTATTCTTTAGATACTTTATTAAGCTTAGAAAATACCAAAGAAGAGCTTAA	TTGGGCTTTTCTTGTTGTAATTGGAGCGATTTATTTTGGCAATATGTTTTTTGGGCAGTATTCTTTAGATACTTTATTAAGCTTAGAAAATACCAAAGAAGAGCTTAA
NC_002163.1:1597653-1597658:+	NC_002163.1:1597008-1597658:+	Exp3 - TTS(Di)	1597653	1597658	+	no		phase-variable	no	yes	no	yes	yes	yes	yes	N/A	pre-mature stop due to phase-variation, thus not necessarily a sORF	GTGTAG	ATGAAAAATATCACATTAACTAAAATACCTATAGGAGAGGGCAAAGAACCCTGTTTAAATTCTAAAAAGATAGTTTTATCTTTAGCTACTATTTCTTTTTTGGCAAGTTGTGCTAATGCTAAATTAAATTCTGAAATAAAAACTTATGATGAAGTTAATAAAAATGTTAAAACTAGATCAGCAAGTGTTTATAGCCCTCAAGCTAAGATCAATACGACTATAAATTCTTTACACAATCAACAAGTAACTATTACTGGAAATGGAACATCAAATTCTTTAACAATCGGATCAAGTGGAACTCTAGGTAGCATAGGCAATACAGGTAAAATCATCTATGCCCATGCTAATGGTAGCAACACTCTTACTCTTGCAAATCTTACTAATAATAGAACTATTAAT…
NC_002163.1:1602469-1602516:-		Exp3 - TIS(Onc)	1602469	1602516	-	~		internal out-of-frame	no	yes	~	no	~	~	no	~	low coverage thus not fully convincing as region also a bit noisy	ATGTTAATTTTAAAATTATTTCTACAAGCAATGGAAAAATTCTTGTAG
NC_002163.1:1603139-1603243:-		Exp2 - TIS(Ret); Exp3 - TIS(Onc)	1603139	1603243	-	no		internal in-frame	no	yes	~	no	no	yes	yes	no	noisy region, TIS peak and Ribo-seq coverage overall not convincing	ATGGGCGATTTTTCTAAAAAATACATTTTATATAACCCTTTAAGTTATAAATCCAATCCTTTTATTTGTGTTTCATCTAGGAATTTTTTACAAGATTTTTTATAA
NC_002163.1:1609324-1609389:-		Exp2 - TIS(Ret); Exp3 - TIS(Onc)	1609324	1609389	-	~		internal out-of-frame	no	~	no	~	~	no	no	~	Ribo-seq coverage and TIS peak enrichment not fully convincing	ATGAAGTTATCGCTTCTAAAGGACATATTAGAGATTTGCCTAAATCAAGCTTTGGGATTAAAATAG
NC_002163.1:1613995-1614069:-		Ribo-seq (2 out of the 3 Exp)	1613995	1614069	-	no		overlapping	no	no	no	no	no	no	no	no	noisy, coverage fits annotated ORF	ATGTACCATTTGGTAAAAAATCTGCTTTTTATGGCATTGGGTATCCATTCTTTTAAAAAAGTAGAAATATCCTAG
NC_002163.1:1614014-1614085:-		Ribo-seq (2 out of the 3 Exp)	1614014	1614085	-	no		overlapping	no	no	no	no	no	no	no	no	noisy, coverage fits annotated ORF	TTGGCGGCGAAATTTTATGTACCATTTGGTAAAAAATCTGCTTTTTATGGCATTGGGTATCCATTCTTTTAA
NC_002163.1:1615344-1615400:-		Exp2 - TIS(Ret)	1615344	1615400	-	no		internal out-of-frame	no	no	no	no	no	no	no	no	noisy region	GTGATAGCGTTAAGGTTATCACAGGCGATGATAAAGGTAAAACAGGTAAAGTTTTAG
NC_002163.1:1615762-1615803:-	NC_002163.1:1615762-1615803:-	Exp3 - TTS(Di)	1615762	1615803	-	no		overlapping	no	no	yes	no	no	no	no	no	noisy region, coverage fits annotated ORFs	TTGAGTAATGATTCAAAGTTTTACAAGACTTGCAGTTGCTGA	TTGAGTAATGATTCAAAGTTTTACAAGACTTGCAGTTGCTGA
NC_002163.1:1626145-1626159:-	NC_002163.1:1626145-1626195:-	Exp3 - TTS(Mono)	1626145	1626159	-	no		antisense	no	no	no	no	no	no	no	N/A	noisy region	TTGCCCTTTCTTTAA	ATGATTTCGAAAATATCTAACATCGTCATTGTTCTTTTGCCCTTTCTTTAA
NC_002163.1:1627098-1627112:-	NC_002163.1:1627098-1627139:-	Exp3 - TTS(Di)	1627098	1627112	-	no		antisense	no	no	no	no	no	no	no	N/A	noisy region	TTGTTTGACAGCTAA	TTGTGCCACGCCTTTGCCTTTTGCATTTTGTTTGACAGCTAA
NC_002163.1:1627191-1627208:-	NC_002163.1:1627191-1627289:-	Exp3 - TTS(Mono)	1627191	1627208	-	no		3'UTR/antisense	no	~	no	no	no	no	no	N/A	noisy region	ATGAGTATCTGCTCTTAA	TTGGTAATTAGGTATGTCAAAGTTTCCACAAAAATTAAAATCAAGCTTTTTAAAAAGCGAATTCATAGGAAAATTTTTACTATGAGTATCTGCTCTTAA
NC_002163.1:1632019-1632111:-	NC_002163.1:1632019-1632111:-	Exp3 - TTS(Mono) and TTS(Di)	1632019	1632111	-	no		5'UTR	35	too distant	~	no	no	no	no	N/A	coverage fits other ORF better	TTGAAATTTCAAATTCAGTTCAACAAAAAAGTAAAGACAATACTTTTAATCTGCTACTGCAACTCTCACTCTAAAACTCAATTTTATTTTTAA	TTGAAATTTCAAATTCAGTTCAACAAAAAAGTAAAGACAATACTTTTAATCTGCTACTGCAACTCTCACTCTAAAACTCAATTTTATTTTTAA
NC_002163.1:1632019-1632111:-		Ribo-seq (2 out of the 3 Exp)	1632019	1632111	-	no		5'UTR	35	too distant	~	no	no	no	no	N/A	coverage fits other ORF better	TTGAAATTTCAAATTCAGTTCAACAAAAAAGTAAAGACAATACTTTTAATCTGCTACTGCAACTCTCACTCTAAAACTCAATTTTATTTTTAA
NC_002163.1:1632038-1632124:-	NC_002163.1:1632038-1632124:-	Exp3 - TTS(Di)	1632038	1632124	-	see NC_002163.1:1632038-1632124:-	CJsORF41/LeuL	5'UTR	22	yes	yes	yes	yes	yes	yes	N/A	nice coverage in all libraries	ATGAAACAAATTTTTGAAATTTCAAATTCAGTTCAACAAAAAAGTAAAGACAATACTTTTAATCTGCTACTGCAACTCTCACTCTAA	ATGAAACAAATTTTTGAAATTTCAAATTCAGTTCAACAAAAAAGTAAAGACAATACTTTTAATCTGCTACTGCAACTCTCACTCTAA
NC_002163.1:1632038-1632124:-		Exp2 - TIS(Ret); Exp 3- TIS(Onc); Ribo-seq (2 out of the 3 Exp)	1632038	1632124	-	yes	CJsORF41/LeuL	5'UTR	22	yes	yes	yes	yes	yes	yes	N/A	nice coverage in all libraries	ATGAAACAAATTTTTGAAATTTCAAATTCAGTTCAACAAAAAAGTAAAGACAATACTTTTAATCTGCTACTGCAACTCTCACTCTAA
NC_002163.1:1632840-1632974:+		Ribo-seq (2 out of the 3 Exp)	1632840	1632974	+	no		overlapping	no	no	no	no	no	no	no	no	TTS peak potentially due to read-through of upstream stop codon, Ribo-seq coverage fits annotated ORF	TTGATGATGTTGAAAAATACTTTATCGGTGGAGGTTGAAATCCTACCGATAAAATACTTCATTAAAATTTATAAGTATAGCCCAAGTATAAGCCGTAATTTGTTTGTCTTGGATCGTATAAATTTGATCCTATAG
NC_002163.1:1633791-1633847:-	NC_002163.1:1633791-1633892:-	Exp3 - TTS(Di)	1633791	1633847	-	~		pseudogene internal in-frame	no	~	~	no	no	no	~	~	TTS peaks could originate from Api induced stop codon read-through of internal in frame stop mutation of pseudogene or by another mechansim that cause partial read-through to generate full-length pseudogene, most likely no small protein is produced	ATGGAGCTTTATTTTGATCGCAATGGTAATTTTTTAGGCCAAGAATTTGATAATTGA	ATGGATTGGGAAGCGTATGGTTATGAAATCAAGCTTAACAATTATATGGAGCTTTATTTTGATCGCAATGGTAATTTTTTAGGCCAAGAATTTGATAATTGA
NC_002163.1:1633811-1633825:-	NC_002163.1:1633811-1633876:-	Exp3 - TTS(Mono) and TTS(Di)	1633811	1633825	-	no		pseudogene internal out-of-frame	no	~	~	no	no	no	no	no	noisy region, TTS peaks probably from stop codon read-through of IIF stop codon mutation of pseudogene	ATGGTAATTTTTTAG	ATGGTTATGAAATCAAGCTTAACAATTATATGGAGCTTTATTTTGATCGCAATGGTAATTTTTTAG
NC_002163.1:1633867-1633887:-	NC_002163.1:1633867-1634073:-	Exp3 - TTS(Di)	1633867	1633887	-	no		pseudogene internal out-of-frame	no	~	~	no	no	no	no	no	noisy region, TTS peaks probably from stop codon read-through of IIF stop codon mutation of pseudogene	TTGGGAAGCGTATGGTTATGA	TTGCAAGTGCAAATACAATTTCTAATGTTTCAGCCCAAACCTCTGCAGTTGCGCCTGCGCCTGCTACTTCGTATCCTGTATATCCGCAATATGCTGTGCCACCACAAGATCATTTTAATGGCTTGCCAAAAATATTACCAGTCAAATTCAAAATCTCTATCCAGGTGCTTTTATCGTAGATATGGATTGGGAAGCGTATGGTTATGA
NC_002163.1:1633895-1633909:-	NC_002163.1:1633895-1634152:-	Exp3 - TTS(Mono) and TTS(Di)	1633895	1633909	-	no		pseudogene internal in-frame	yes	yes	yes	no	no	yes	yes	no	TTS peaks fit in frame stop mutation of pseudogene, no sORF	GTGCTTTTATCGTAG	TTGCACTTACTAAAACATTTTAAGGAAGAAGAAATGAAAGTAAAATTTATCCCTGTCATTTTAGCATGTTCTGCCATACTTGCAAGTGCAAATACAATTTCTAATGTTTCAGCCCAAACCTCTGCAGTTGCGCCTGCGCCTGCTACTTCGTATCCTGTATATCCGCAATATGCTGTGCCACCACAAGATCATTTTAATGGCTTGCCAAAAATATTACCAGTCAAATTCAAAATCTCTATCCAGGTGCTTTTATCGTAG
NC_002163.1:1635369-1635467:+		Ribo-seq (2 out of the 3 Exp)	1635369	1635467	+	no		overlapping	no	no	no	no	no	no	no	no	Ribo-seq coverage fits annotated ORF	TTGCGCGATTTTAAGCGATATCAAAGGTGCAGTAAGCGTATATCACGATACACCTACTACAAGGGTTTAAATCATCAAAGCACAAAAGGTGTGCTTTGA
NC_002163.1:1635464-1635514:+	NC_002163.1:1635464-1635514:+	Exp3 - TTS(Di)	1635464	1635514	+	no		3'UTR/antisense	no	yes	no	no	no	no	no	N/A	TTS peak probably from read-through of upstream ORF, or noise	TTGATACACATCATAATTGAGCCAATTTGCAAAAATGGTATTTGCATTTGA	TTGATACACATCATAATTGAGCCAATTTGCAAAAATGGTATTTGCATTTGA
NC_002163.1:1635511-1635561:+	NC_002163.1:1635490-1635561:+	Exp3 - TTS(Mono)	1635511	1635561	+	no		3'UTR/antisense	no	no	no	no	no	no	no	N/A	read-through or noisy region	TTGAACGCCAATTGTATTTTATATTGCCCTTTTTATCATAATAATTTTTAG	TTGCAAAAATGGTATTTGCATTTGAACGCCAATTGTATTTTATATTGCCCTTTTTATCATAATAATTTTTAG
NC_002163.1:1637731-1637799:-		Ribo-seq (2 out of the 3 Exp)	1637731	1637799	-	no		5'UTR	75	no	no	no	no	no	no	N/A	coverage fits another novel ORF better	TTGGCACGCTTAATCTACTCGTATATACTCATATTCTATAAATTTACATTTTCAAATAGCCTAGTTTAA
NC_002163.1:1637787-1637807:-	NC_002163.1:1637787-1637849:-	Exp3 - TTS(Di)	1637787	1637807	-	see NC_002163.1:1637787-1637849:-	CJsORF42/MetL	5'UTR	25	yes	yes	yes	yes	no	no	N/A	Ribo-seq coverage and TIS nicely fits prediction	ATGCGTGCTTGGCACGCTTAA	ATGTCTTATATTAGTTTTAACTTAATGCTTTCTTCTTTCTGTATGCGTGCTTGGCACGCTTAA
NC_002163.1:1637787-1637849:-		Exp2 - TIS(Ret); Exp 3- TIS(Onc); Ribo-seq (2 out of the 3 Exp)	1637787	1637849	-	yes	CJsORF42/MetL	5'UTR	25	yes	yes	yes	yes	no	no	N/A	Ribo-seq coverage and TIS nicely fits prediction	ATGTCTTATATTAGTTTTAACTTAATGCTTTCTTCTTTCTGTATGCGTGCTTGGCACGCTTAA
NC_002163.1:1638104-1638253:-		Ribo-seq (2 out of the 3 Exp)	1638104	1638253	-	no		internal in-frame	no	no	~	no	no	no	yes	no	Ribo-seq coverage fits annotated ORF	ATGAAAACCTCAGCTCTTGAAATGTCAAATGTGGATTTAAGTCGTTCTTTAACAGAGCTTATTATCATTCAAAGAGGTTATCAAGCAAACTCAAAAACCATTTCAACGAGTGATCAAATGCTCCAAACTCTAATCCAGCTTAAACAATAA
NC_002163.1:1639621-1639671:-		Exp2 - TIS(Ret); Exp3 - TIS(Onc)	1639621	1639671	-	no		internal out-of-frame	no	yes	no	no	no	no	no	no	noisy region	GTGGAATTGATTTTGTCAATGATAATGCCGATGGTACTACAGATAATATGA
NC_002163.1:1129781-1129789:+		Exp2 - TIS(Ret)	1129781	1129789	+	putative start-stop site		internal out-of-frame	no	yes	N/A	yes	yes	no	no	yes	enriched TIS peak but could also fit NC_002163.1:1129784-1129789:+, putative 3 codon ORF	ATGATGTAG
NC_002163.1:1129784-1129789:+		Exp2 - TIS(Ret)	1129784	1129789	+	putative start-stop site		internal out-of-frame	no	yes	N/A	yes	yes	no	no	yes	enriched TIS peak but could also fit NC_002163.1:1129781-1129789:+, putative 2 codon ORF - start-stop site	ATGTAG
NC_002163.1:152003-152011:-		Exp2 - TIS(Ret)	152003	152011	-	putative start-stop site		internal out-of-frame	no	~	N/A	yes	no	no	no	yes	enriched TIS(Ret) peak but noisy region, putative 3 codon ORF	TTGAATTAA
NC_002163.1:833276-833281:-		Exp2 - TIS(Ret), Exp3 - TIS(Onc)	833276	833281	-	putative start-stop site		internal out-of-frame	no	no	N/A	yes	yes	no	yes	yes	enriched TIS peaks, putative 2 codon ORF - start-stop site	ATGTAG
NC_002163.1:497089-497094:+		Exp2 - TIS(Ret)	497089	497094	+	putative start-stop site		internal out-of-frame	no	yes	N/A	yes	~	~	no	yes	enriched TIS(Ret) peak, putative 2 codon ORF - start-stop site	GTGTGA
NC_002163.1:1620349-1620357:-		Exp2 - TIS(Ret), Exp3 - TIS(Onc)	1620349	1620357	-	putative start-stop site		internal out-of-frame	no	no	N/A	yes	no	no	no	yes	enriched TIS(Ret) peak but noisy region, putative 3 codon ORF	TTGGAATGA
NC_002163.1:373187-373192:+		Exp2 - TIS(Ret)	373187	373192	+	putative start-stop site		internal out-of-frame	no	yes	N/A	yes	yes	no	no	yes	enriched TIS peaks, putative 2 codon ORF - start-stop site	ATGTAA
NC_002163.1:1023055-1023060:-		Exp2 - TIS(Ret)	1023055	1023060	-	putative start-stop site		internal out-of-frame	no	~	N/A	yes	yes	yes	no	yes	enriched TIS peaks, putative 2 codon ORF - start-stop site	ATGTAA
NC_002163.1:860046-860051:-		Exp2 - TIS(Ret), Exp3 - TIS(Onc)	860046	860051	-	putative start-stop site		internal out-of-frame	no	yes	N/A	yes	yes	no	yes	yes	enriched TIS peaks, putative 2 codon ORF - start-stop site	ATGTAA
NC_002163.1:1074724-1074729:+		Exp2 - TIS(Ret)	1074724	1074729	+	putative start-stop site		internal out-of-frame	no	no	N/A	yes	yes	no	no	yes	enriched TIS peaks, putative 2 codon ORF - start-stop site	ATGTAA
NC_002163.1:957894-957899:-		Exp2 - TIS(Ret), Exp3 - TIS(Onc)	957894	957899	-	putative start-stop site		internal out-of-frame	no	~	N/A	yes	yes	no	no	yes	enriched TIS peaks, putative 2 codon ORF - start-stop site	GTGTAA
NC_002163.1:1109469-1109474:-		Exp2 - TIS(Ret)	1109469	1109474	-	putative start-stop site		internal out-of-frame	no	yes	N/A	yes	no	no	no	yes	enriched TIS(Ret) peak but noisy region, putative 2 codon ORF - start-stop site	ATGTAA
NC_002163.1:1422832-1422837:-		Exp2 - TIS(Ret)	1422832	1422837	-	putative start-stop site		internal out-of-frame	no	yes	N/A	yes	yes	no	no	yes	enriched TIS peaks, putative 2 codon ORF - start-stop site	ATGTAA
NC_002163.1:1415562-1415567:-		Exp3 - TIS(Onc)	1415562	1415567	-	putative start-stop site		internal out-of-frame	no	~	N/A	yes	yes	no	no	yes	enriched TIS peaks but noisy, putative 2 codon ORF - start-stop site	GTGTAA
NC_002163.1:825204-825209:-		Exp3 - TIS(Onc)	825204	825209	-	putative start-stop site		internal out-of-frame	no	no	N/A	~	yes	no	no	yes	enriched TIS peaks but noisy, putative 2 codon ORF - start-stop site	ATGTAA
NC_002163.1:1341000-1341005:-		Exp3 - TIS(Onc)	1341000	1341005	-	putative start-stop site		internal out-of-frame	no	no	N/A	~	yes	no	no	yes	enriched TIS peaks, putative 2 codon ORF - start-stop site	ATGTAA
NC_002163.1:435683-435688:+		Exp3 - TIS(Onc)	435683	435688	+	putative start-stop site		internal out-of-frame	no	no	N/A	no	yes	yes	no	yes	enriched TIS(Onc) peak but a noisy region, putative 2 codon ORF - start-stop site	GTGTGA
NC_002163.1:1469740-1469745:-		Exp3 - TIS(Onc)	1469740	1469745	-	putative start-stop site		internal out-of-frame	no	yes	N/A	~	yes	yes	no	yes	enriched TIS(Onc) peak, putative 2 codon ORF - start-stop site	GTGTAG
NC_002163.1:252601-252606:+		Exp3 - TIS(Onc)	252601	252606	+	putative start-stop site		internal out-of-frame	no	~	N/A	yes	yes	no	no	yes	enrichted TIS peaks, putative 2 codon ORF - start-stop site	TTGTAG
NC_002163.1:1425954-1425959:-		Exp2 - TIS(Ret), Exp3 - TIS(Onc)	1425954	1425959	-	no		internal out-of-frame	no	~	N/A	yes	yes	no	no	yes	overlaps start codon of novel CJsORF36, TIS peak fits CJsORF36 start codon better	ATGTGA
NC_002163.1:1051021-1051026:-		Exp2 - TIS(Ret), Exp3 - TIS(Onc)	1051021	1051026	-	no		overlapping	no	yes	N/A	yes	yes	no	no	yes	overlaps annotated start codon, TIS peak fits annotated start codon better	TTGTGA
NC_002163.1:438004-438009:+		Exp3 - TIS(Onc)	438004	438009	+	no		overlapping	no	yes	N/A	yes	yes	no	no	yes	overlaps annotated start codon, TIS peak fits annotated start codon better	ATGTGA
NC_002163.1:1019793-1019801:-		Exp3 - TIS(Onc)	1019793	1019801	-	no		overlapping	no	yes	N/A	yes	yes	no	no	yes	overlaps annotated start codon, TIS peak fits annotated start codon better	GTGTGGTAA
NC_002163.1:722697-722705:-		Exp3 - TIS(Onc)	722697	722705	-	no		internal in-frame	no	no	N/A	no	no	no	no	yes	offset of TIS(Onc) peak is not fitting, noisy region, internal in-frame in novel CJsORF19	ATGCGTTAA
