# Supplementary material for: Complementary Ribo-seq approaches map the translatome and provide a small protein census in the foodborne pathogen Campylobacter jejuni
Source: Nat Commun. 2025 Mar 30;16:3078. doi: 10.1038/s41467-025-58329-w (PMC11955535; doi:10.1038/s41467-025-58329-w)
Supplement: Supplementary file 10 — Supplementary Data 7 [file 41467_2025_58329_MOESM10_ESM.xlsx]

## Sheet: S7 - putative start-stop sites
Supplementary Data file 7. Putative start-stop sites identified by TIS(Ret) and TIS(Onc). As putative start-stop sites, sORFs ≤ 4 codons were considered from the top candidates from TIS(Ret) and TIS(Onc) predictions based on peak height. These also passed manual curation. Grey shading and coloured stop position: predictions with the same stop codon.
Predicted from	Identifier	Start	Stop	Strand	Codons	Genomic context of predicted start-stop site	Name of parental ORF	Start codon	Stop codon
Exp2 - TIS(Ret)	NC_002163.1:1129781-1129789:+	1129781	1129789	+	3	internal out-of-frame	Cj1200	ATG	TAG
Exp2 - TIS(Ret)	NC_002163.1:1129784-1129789:+	1129784	1129789	+	2	internal out-of-frame	Cj1200	ATG	TAG
Exp2 - TIS(Ret)	NC_002163.1:152003-152011:-	152003	152011	-	3	internal out-of-frame	Cj0147c	TTG	TAA
Exp2 - TIS(Ret), Exp3 - TIS(Onc)	NC_002163.1:833276-833281:-	833276	833281	-	2	internal out-of-frame	Cj0893c	ATG	TAG
Exp2 - TIS(Ret)	NC_002163.1:497089-497094:+	497089	497094	+	2	internal out-of-frame	Cj0532	GTG	TGA
Exp2 - TIS(Ret), Exp3 - TIS(Onc)	NC_002163.1:1620349-1620357:-	1620349	1620357	-	3	internal out-of-frame	Cj1707c	TTG	TGA
Exp2 - TIS(Ret)	NC_002163.1:373187-373192:+	373187	373192	+	2	internal out-of-frame	Cj0408	ATG	TAA
Exp2 - TIS(Ret)	NC_002163.1:1023055-1023060:-	1023055	1023060	-	2	internal out-of-frame	Cj1091c	ATG	TAA
Exp2 - TIS(Ret), Exp3 - TIS(Onc)	NC_002163.1:860046-860051:-	860046	860051	-	2	internal out-of-frame	Cj0924c	ATG	TAA
Exp2 - TIS(Ret)	NC_002163.1:1074724-1074729:+	1074724	1074729	+	2	internal out-of-frame	Cj1140	ATG	TAA
Exp2 - TIS(Ret), Exp3 - TIS(Onc)	NC_002163.1:957894-957899:-	957894	957899	-	2	internal out-of-frame	Cj1027c	GTG	TAA
Exp2 - TIS(Ret)	NC_002163.1:1109469-1109474:-	1109469	1109474	-	2	internal out-of-frame	Cj1182c	ATG	TAA
Exp2 - TIS(Ret)	NC_002163.1:1422832-1422837:-	1422832	1422837	-	2	internal out-of-frame	Cj1487c	ATG	TAA
Exp3 - TIS(Onc)	NC_002163.1:1415562-1415567:-	1415562	1415567	-	2	internal out-of-frame	Cj1480c	GTG	TAA
Exp3 - TIS(Onc)	NC_002163.1:825204-825209:-	825204	825209	-	2	internal out-of-frame	Cj0887c	ATG	TAA
Exp3 - TIS(Onc)	NC_002163.1:1341000-1341005:-	1341000	1341005	-	2	internal out-of-frame	Cj1407c	ATG	TAA
Exp3 - TIS(Onc)	NC_002163.1:435683-435688:+	435683	435688	+	2	internal out-of-frame	Cj0471	GTG	TGA
Exp3 - TIS(Onc)	NC_002163.1:1469740-1469745:-	1469740	1469745	-	2	internal out-of-frame	Cj1537c	GTG	TAG
Exp3 - TIS(Onc)	NC_002163.1:252601-252606:+	252601	252606	+	2	internal out-of-frame	Cj0275	TTG	TAG
