# Supplementary material for: Complementary Ribo-seq approaches map the translatome and provide a small protein census in the foodborne pathogen Campylobacter jejuni
Source: Nat Commun. 2025 Mar 30;16:3078. doi: 10.1038/s41467-025-58329-w (PMC11955535; doi:10.1038/s41467-025-58329-w)
Supplement: Supplementary file 11 — Supplementary Data 8 [file 41467_2025_58329_MOESM11_ESM.xlsx]

## Sheet: S8 - conservation
Supplementary Data file 8. Epsilonproteobacteria genome sequences used for conservation analysis.
Species	Accession	Biosample	Source	ST	Note
Campylobacter coli	GCF_002118015.1	SAMD00078612	Human	ST1181
Campylobacter coli	GCA_003427255.1	SAMD00129678	Swine	N/A
Campylobacter coli	GCA_003427275.1	SAMD00129679	Swine	ST1058
Campylobacter coli	GCA_003427295.1	SAMD00129680	Swine	ST1562
Campylobacter coli	GCA_003427315.1	SAMD00129681	Swine	ST1562
Campylobacter coli	GCF_001234005.1	SAMEA1010251	Human	ST827
Campylobacter coli	GCF_001232625.1	SAMEA1010254	Human	ST827
Campylobacter coli	GCF_001234805.1	SAMEA1010280	Human	ST832
Campylobacter coli	GCF_001228685.1	SAMEA1010283	Human	ST827
Campylobacter coli	GCF_001237165.1	SAMEA1010306	Human	ST4425
Campylobacter coli	GCF_001237025.1	SAMEA1010312	Human	ST5733
Campylobacter coli	GCF_001228705.1	SAMEA1010324	Human	ST5734
Campylobacter coli	GCF_001236025.1	SAMEA1010361	Human	ST1541
Campylobacter coli	GCF_001239285.1	SAMEA1010362	Human	ST2195
Campylobacter coli	GCF_001237925.1	SAMEA1010373	Human	ST5642
Campylobacter coli	GCF_001237285.1	SAMEA1010404	Human	ST2464
Campylobacter coli	GCF_001224065.1	SAMEA1010408	Human	ST825
Campylobacter coli	GCF_001233705.1	SAMEA1010417	Human	ST4988
Campylobacter coli	GCF_001223685.1	SAMEA1010430	Human	ST830
Campylobacter coli	GCF_001229965.1	SAMEA1010436	Human	ST5736
Campylobacter coli	GCF_001236625.1	SAMEA1010473	Human	ST829
Campylobacter coli	GCF_001232025.1	SAMEA1010478	Human	ST962
Campylobacter coli	GCF_001239065.1	SAMEA1010486	Human	ST860
Campylobacter coli	GCF_001227865.1	SAMEA1010489	Human	ST1628
Campylobacter coli	GCF_001235605.1	SAMEA1010490	Human	ST827
Campylobacter coli	GCF_001225605.1	SAMEA1010500	Human	ST828
Campylobacter coli	GCF_001226885.1	SAMEA1010507	Human	ST5734
Campylobacter coli	GCF_001225085.1	SAMEA1010508	Human	ST5659
Campylobacter coli	GCF_001230745.1	SAMEA1010535	Human	ST5736
Campylobacter coli	GCF_001239665.1	SAMEA1010547	Human	ST829
Campylobacter coli	GCF_001231485.1	SAMEA1010575	Human	ST1600
Campylobacter coli	GCF_001234385.1	SAMEA1010589	Human	ST1541
Campylobacter coli	GCF_001230785.1	SAMEA1010590	Human	ST825
Campylobacter coli	GCF_001223945.1	SAMEA1010592	Human	ST1628
Campylobacter coli	GCF_001226185.1	SAMEA1010613	Human	ST4425
Campylobacter coli	GCF_001239125.1	SAMEA1010617	Human	ST5734
Campylobacter coli	GCF_001224645.1	SAMEA1010626	Human	ST827
Campylobacter coli	GCF_001237325.1	SAMEA1010632	Human	ST825
Campylobacter coli	GCF_001235285.1	SAMEA1010644	Human	ST860
Campylobacter coli	GCF_001225145.1	SAMEA1010647	Human	ST832
Campylobacter coli	GCF_001235265.1	SAMEA1010665	Human	ST827
Campylobacter coli	GCF_001226985.1	SAMEA1010667	Human	ST1487
Campylobacter coli	GCF_001231965.1	SAMEA1010674	Human	ST5735
Campylobacter coli	GCF_900446325.1	SAMEA104167177	Human	ST898
Campylobacter coli	GCF_900446285.1	SAMEA104167215	Swine	ST900
Campylobacter coli	GCF_900446315.1	SAMEA104307709	Swine	ST1069
Campylobacter coli	GCF_001229385.1	SAMEA1400943	Human	ST1614
Campylobacter coli	GCF_001228985.1	SAMEA1401097	Human	ST855
Campylobacter coli	GCF_001236965.1	SAMEA1401126	Human	ST5757
Campylobacter coli	GCF_001231465.1	SAMEA1401278	Human	ST872
Campylobacter coli	GCF_001229345.1	SAMEA1401457	Human	ST1145
Campylobacter coli	GCF_001230805.1	SAMEA1401511	Human	ST5755
Campylobacter coli	GCF_001232685.1	SAMEA1401627	Human	ST855
Campylobacter coli	GCF_001235345.1	SAMEA1401680	Human	ST1009
Campylobacter coli	GCF_001232305.1	SAMEA1401731	Human	ST872
Campylobacter coli	GCF_000470055.1	SAMEA2272147	NA	N/A	76339 (Clade 3)
Campylobacter coli	GCF_000531565.1	SAMEA3138911	NA	ST4956
Campylobacter coli	GCF_900446295.1	SAMEA3146524	NA	ST2488
Campylobacter coli	GCF_900460755.1	SAMEA3146525	NA	ST901
Campylobacter coli	GCA_900446345.2	SAMEA3222062	NA	ST3870
Campylobacter coli	GCF_001292405.1	SAMEA3487040	Poultry	ST1016
Campylobacter coli	GCF_001291865.1	SAMEA3487041	Poultry	ST4425
Campylobacter coli	GCF_001292005.1	SAMEA3487042	Poultry	ST2195
Campylobacter coli	GCF_001291985.1	SAMEA3487043	Poultry	ST1774
Campylobacter coli	GCF_001292305.1	SAMEA3487044	Poultry	ST1774
Campylobacter coli	GCF_001291645.1	SAMEA3487045	Poultry	ST4425
Campylobacter coli	GCF_001292345.1	SAMEA3487046	Poultry	ST4425
Campylobacter coli	GCF_001292105.1	SAMEA3487047	Poultry	ST4425
Campylobacter coli	GCF_001291525.1	SAMEA3487049	Poultry	ST825
Campylobacter coli	GCF_001292065.1	SAMEA3487050	Poultry	ST872
Campylobacter coli	GCF_001292225.1	SAMEA3487051	Poultry	ST4425
Campylobacter coli	GCF_001291765.1	SAMEA3487052	Poultry	ST4425
Campylobacter coli	GCF_001291885.1	SAMEA3487053	Poultry	ST4425
Campylobacter coli	GCF_001291605.1	SAMEA3487054	Poultry	ST825
Campylobacter coli	GCF_001291685.1	SAMEA3487057	Poultry	ST4425
Campylobacter coli	GCF_001291785.1	SAMEA3487058	Poultry	ST4425
Campylobacter coli	GCF_001291625.1	SAMEA3487059	Poultry	ST4425
Campylobacter coli	GCF_001291705.1	SAMEA3487060	Poultry	ST4425
Campylobacter coli	GCF_001291565.1	SAMEA3487061	Poultry	ST4425
Campylobacter coli	GCF_001292465.1	SAMEA3487062	Poultry	ST4425
Campylobacter coli	GCF_001291665.1	SAMEA3487063	Poultry	ST4425
Campylobacter coli	GCF_001291905.1	SAMEA3487064	Poultry	ST4425
Campylobacter coli	GCF_001292365.1	SAMEA3487067	Poultry	ST4425
Campylobacter coli	GCF_001291485.1	SAMEA3487068	Poultry	ST4425
Campylobacter coli	GCF_001292445.1	SAMEA3487069	Poultry	ST4425
Campylobacter coli	GCF_001291745.1	SAMEA3487070	Poultry	ST4425
Campylobacter coli	GCF_001292125.1	SAMEA3487071	Poultry	ST4425
Campylobacter coli	GCF_001291545.1	SAMEA3487074	Poultry	ST4425
Campylobacter coli	GCF_001291725.1	SAMEA3487075	Poultry	ST4425
Campylobacter coli	GCF_001292425.1	SAMEA3487076	Poultry	ST825
Campylobacter coli	GCF_001291845.1	SAMEA3487077	Poultry	ST4425
Campylobacter coli	GCF_001292085.1	SAMEA3487078	Poultry	ST1531
Campylobacter coli	GCF_001292165.1	SAMEA3487079	Poultry	ST4425
Campylobacter coli	GCF_001292325.1	SAMEA3487081	Poultry	ST4425
Campylobacter coli	GCF_001291945.1	SAMEA3487085	Poultry	ST4425
Campylobacter coli	GCF_001408035.1	SAMEA3556526	Poultry	ST860
Campylobacter coli	GCF_900446355.1	SAMEA3649023	Swine	ST900
Campylobacter coli	GCF_001491515.1	SAMEA3682999	Water	ST8485
Campylobacter coli	GCF_001487365.1	SAMEA3683000	Water	ST1764
Campylobacter coli	GCF_001497415.1	SAMEA3683001	Poultry	ST4425
Campylobacter coli	GCF_001499395.1	SAMEA3683002	Duck	ST3311
Campylobacter coli	GCF_001497015.1	SAMEA3683003	Farm_environment	ST827
Campylobacter coli	GCF_001490255.1	SAMEA3683004	Farm_environment	ST827
Campylobacter coli	GCF_001488515.1	SAMEA3683005	Farm_environment	ST827
Campylobacter coli	GCF_001488095.1	SAMEA3683006	Human	ST8330
Campylobacter coli	GCF_001488475.1	SAMEA3683007	NA	ST3016
Campylobacter coli	GCF_001494955.1	SAMEA3683008	Soil	ST825
Campylobacter coli	GCF_001492195.1	SAMEA3683009	Human	ST825
Campylobacter coli	GCF_001491875.1	SAMEA3683010	Poultry	ST1487
Campylobacter coli	GCF_001492815.1	SAMEA3683011	Farm_environment	ST827
Campylobacter coli	GCF_001489515.1	SAMEA3683012	Farm_environment	ST827
Campylobacter coli	GCF_001492575.1	SAMEA3683013	Farm_environment	ST827
Campylobacter coli	GCF_001490495.1	SAMEA3683014	Poultry	ST4422
Campylobacter coli	GCF_001492975.1	SAMEA3683015	Poultry	ST828
Campylobacter coli	GCF_001493975.1	SAMEA3683016	Poultry	ST2298
Campylobacter coli	GCF_001490615.1	SAMEA3683017	Poultry	ST827
Campylobacter coli	GCF_001490835.1	SAMEA3683018	Farm_environment	ST827
Campylobacter coli	GCF_001487795.1	SAMEA3683019	Human	ST827
Campylobacter coli	GCF_001488135.1	SAMEA3683020	Farm_environment	ST827
Campylobacter coli	GCF_001493455.1	SAMEA3683021	Farm_environment	ST827
Campylobacter coli	GCF_001490555.1	SAMEA3683022	Human	ST1417
Campylobacter coli	GCF_001497735.1	SAMEA3683023	Poultry	ST872
Campylobacter coli	GCF_001494415.1	SAMEA3683024	Soil	ST827
Campylobacter coli	GCF_001487325.1	SAMEA3683025	Human	ST962
Campylobacter coli	GCF_001491195.1	SAMEA3683026	Farm_environment	ST827
Campylobacter coli	GCF_001499035.1	SAMEA3683027	Water	ST828
Campylobacter coli	GCF_001497615.1	SAMEA3683028	Soil	ST8411
Campylobacter coli	GCF_001491815.1	SAMEA3683029	Farm_environment	ST827
Campylobacter coli	GCF_001493395.1	SAMEA3683031	Human	ST872
Campylobacter coli	GCF_001494475.1	SAMEA3683032	lamb_offal_or_meat	ST827
Campylobacter coli	GCF_001497035.1	SAMEA3683033	Poultry	ST827
Campylobacter coli	GCF_001492035.1	SAMEA3683034	Farm_environment	ST827
Campylobacter coli	GCF_001487385.1	SAMEA3683035	Farm_environment	ST827
Campylobacter coli	GCF_001490575.1	SAMEA3683036	Farm_environment	ST827
Campylobacter coli	GCF_001498755.1	SAMEA3683037	Farm_environment	ST827
Campylobacter coli	GCF_001491215.1	SAMEA3683038	Human	ST2737
Campylobacter coli	GCF_001495055.1	SAMEA3683039	Poultry	ST8331
Campylobacter coli	GCF_001496375.1	SAMEA3683040	NA	ST827
Campylobacter coli	GCF_001493815.1	SAMEA3683041	Poultry	ST2461
Campylobacter coli	GCF_001493895.1	SAMEA3683042	Farm_environment	ST827
Campylobacter coli	GCF_001487975.1	SAMEA3683043	Farm_environment	ST827
Campylobacter coli	GCF_001498895.1	SAMEA3683044	Farm_environment	ST827
Campylobacter coli	GCF_001499415.1	SAMEA3683045	Farm_environment	ST827
Campylobacter coli	GCF_001491995.1	SAMEA3683046	Poultry	ST825
Campylobacter coli	GCF_001495615.1	SAMEA3683047	Soil	ST825
Campylobacter coli	GCF_001496095.1	SAMEA3683048	Human	ST8413
Campylobacter coli	GCF_001496295.1	SAMEA3683049	lamb_offal_or_meat	ST828
Campylobacter coli	GCF_001492795.1	SAMEA3683050	Farm_environment	ST827
Campylobacter coli	GCF_001499175.1	SAMEA3683051	Farm_environment	ST827
Campylobacter coli	GCF_001494735.1	SAMEA3683052	Farm_environment	ST827
Campylobacter coli	GCF_001487655.1	SAMEA3683053	Farm_environment	ST827
Campylobacter coli	GCF_001496515.1	SAMEA3683054	Poultry	ST827
Campylobacter coli	GCF_001495275.1	SAMEA3683055	Water	ST8414
Campylobacter coli	GCF_001499575.1	SAMEA3683056	Poultry	ST828
Campylobacter coli	GCF_001498855.1	SAMEA3683057	Poultry	ST2195
Campylobacter coli	GCF_001487855.1	SAMEA3683058	Farm_environment	ST827
Campylobacter coli	GCF_001493935.1	SAMEA3683059	Farm_environment	ST827
Campylobacter coli	GCF_001490015.1	SAMEA3683060	Farm_environment	ST827
Campylobacter coli	GCF_001488155.1	SAMEA3683061	Farm_environment	ST827
Campylobacter coli	GCF_001497655.1	SAMEA3683062	Soil	ST825
Campylobacter coli	GCF_001494695.1	SAMEA3683063	Water	ST8415
Campylobacter coli	GCF_001497895.1	SAMEA3683064	Water	ST8416
Campylobacter coli	GCF_001488795.1	SAMEA3683065	NA	ST3016
Campylobacter coli	GCF_001495215.1	SAMEA3683066	Farm_environment	ST827
Campylobacter coli	GCF_001495575.1	SAMEA3683067	Farm_environment	ST827
Campylobacter coli	GCF_001499355.1	SAMEA3683068	Farm_environment	ST827
Campylobacter coli	GCF_001496815.1	SAMEA3683069	Farm_environment	ST827
Campylobacter coli	GCF_001496875.1	SAMEA3683070	Poultry	ST828
Campylobacter coli	GCF_001494295.1	SAMEA3683071	Poultry	ST828
Campylobacter coli	GCF_001492015.1	SAMEA3683072	Poultry	ST828
Campylobacter coli	GCF_001491175.1	SAMEA3683074	Farm_environment	ST827
Campylobacter coli	GCF_001488755.1	SAMEA3683075	Farm_environment	ST827
Campylobacter coli	GCF_001489175.1	SAMEA3683076	Farm_environment	ST827
Campylobacter coli	GCF_001497355.1	SAMEA3683077	Farm_environment	ST827
Campylobacter coli	GCF_001492875.1	SAMEA3683078	NA	ST1248
Campylobacter coli	GCF_001488775.1	SAMEA3683079	Poultry	ST1774
Campylobacter coli	GCF_001499375.1	SAMEA3683080	Water	ST8417
Campylobacter coli	GCF_001489155.1	SAMEA3683081	Soil	ST825
Campylobacter coli	GCF_001498915.1	SAMEA3683082	Farm_environment	ST827
Campylobacter coli	GCF_001490215.1	SAMEA3683083	Farm_environment	ST827
Campylobacter coli	GCF_001497955.1	SAMEA3683084	Farm_environment	ST827
Campylobacter coli	GCF_001490475.1	SAMEA3683085	Farm_environment	ST827
Campylobacter coli	GCF_001496835.1	SAMEA3683086	Poultry	ST827
Campylobacter coli	GCF_001488175.1	SAMEA3683087	Duck	ST1986
Campylobacter coli	GCF_001489475.1	SAMEA3683088	Farm_environment	ST827
Campylobacter coli	GCF_001495695.1	SAMEA3683089	Farm_environment	ST827
Campylobacter coli	GCF_001489035.1	SAMEA3683090	Poultry	ST828
Campylobacter coli	GCF_001490235.1	SAMEA3683091	NA	ST1016
Campylobacter coli	GCF_001496895.1	SAMEA3683092	Farm_environment	ST827
Campylobacter coli	GCF_001497475.1	SAMEA3683093	Farm_environment	ST827
Campylobacter coli	GCF_001491795.1	SAMEA3683094	Farm_environment	ST827
Campylobacter coli	GCF_001492775.1	SAMEA3683095	Farm_environment	ST827
Campylobacter coli	GCF_001489615.1	SAMEA3683096	Farm_environment	ST827
Campylobacter coli	GCF_001490975.1	SAMEA3683097	Farm_environment	ST827
Campylobacter coli	GCF_001492095.1	SAMEA3683098	Farm_environment	ST827
Campylobacter coli	GCF_001487615.1	SAMEA3683099	Farm_environment	ST827
Campylobacter coli	GCF_001490935.1	SAMEA3683100	Farm_environment	ST827
Campylobacter coli	GCF_001491735.1	SAMEA3683101	Farm_environment	ST827
Campylobacter coli	GCF_001493675.1	SAMEA3683102	Farm_environment	ST827
Campylobacter coli	GCF_001492675.1	SAMEA3683103	Soil	ST8411
Campylobacter coli	GCF_001488535.1	SAMEA3683104	Farm_environment	ST827
Campylobacter coli	GCF_001498495.1	SAMEA3683105	Farm_environment	ST827
Campylobacter coli	GCF_001492495.1	SAMEA3683106	Farm_environment	ST827
Campylobacter coli	GCF_001493515.1	SAMEA3683107	Soil	ST8411
Campylobacter coli	GCF_001498595.1	SAMEA3683108	Farm_environment	ST8420
Campylobacter coli	GCF_001496195.1	SAMEA3683109	Farm_environment	ST827
Campylobacter coli	GCF_001488835.1	SAMEA3683110	Farm_environment	ST8421
Campylobacter coli	GCF_001489255.1	SAMEA3683111	Farm_environment	ST827
Campylobacter coli	GCF_001488855.1	SAMEA3683112	Farm_environment	ST827
Campylobacter coli	GCF_001492515.1	SAMEA3683113	Farm_environment	ST827
Campylobacter coli	GCF_001497375.1	SAMEA3683114	Farm_environment	ST827
Campylobacter coli	GCF_001496475.1	SAMEA3683115	Farm_environment	ST827
Campylobacter coli	GCF_001494935.1	SAMEA3683116	Farm_environment	ST827
Campylobacter coli	GCF_001491955.1	SAMEA3683117	Farm_environment	ST827
Campylobacter coli	GCF_001487875.1	SAMEA3683118	Farm_environment	ST8421
Campylobacter coli	GCF_001493995.1	SAMEA3683119	Farm_environment	ST827
Campylobacter coli	GCF_001496055.1	SAMEA3683120	Farm_environment	ST827
Campylobacter coli	GCF_001495135.1	SAMEA3683121	Farm_environment	ST827
Campylobacter coli	GCF_001489215.1	SAMEA3683122	Farm_environment	ST7864
Campylobacter coli	GCF_001495675.1	SAMEA3683123	Farm_environment	ST827
Campylobacter coli	GCF_001493415.1	SAMEA3683124	Farm_environment	ST827
Campylobacter coli	GCF_001493055.1	SAMEA3683125	Farm_environment	ST827
Campylobacter coli	GCF_001488555.1	SAMEA3683126	Farm_environment	ST827
Campylobacter coli	GCF_001490335.1	SAMEA3683127	Farm_environment	ST827
Campylobacter coli	GCF_001494215.1	SAMEA3683128	Soil	ST8411
Campylobacter coli	GCF_001495475.1	SAMEA3683129	Farm_environment	ST827
Campylobacter coli	GCF_001499235.1	SAMEA3683130	Farm_environment	ST827
Campylobacter coli	GCF_001492735.1	SAMEA3683131	Farm_environment	ST827
Campylobacter coli	GCF_001494835.1	SAMEA3683132	Farm_environment	ST827
Campylobacter coli	GCF_001492695.1	SAMEA3683133	Farm_environment	ST827
Campylobacter coli	GCF_001493435.1	SAMEA3683134	Farm_environment	ST827
Campylobacter coli	GCF_001493755.1	SAMEA3683135	Farm_environment	ST827
Campylobacter coli	GCF_001494075.1	SAMEA3683136	Farm_environment	ST827
Campylobacter coli	GCF_001499015.1	SAMEA3683137	Farm_environment	ST827
Campylobacter coli	GCF_001498175.1	SAMEA3683138	Farm_environment	ST827
Campylobacter coli	GCF_001493215.1	SAMEA3683139	Farm_environment	ST827
Campylobacter coli	GCF_001496695.1	SAMEA3683140	Farm_environment	ST827
Campylobacter coli	GCF_001496015.1	SAMEA3683141	Farm_environment	ST827
Campylobacter coli	GCF_001491595.1	SAMEA3683142	Farm_environment	ST827
Campylobacter coli	GCF_001488815.1	SAMEA3683143	Farm_environment	ST827
Campylobacter coli	GCF_001488635.1	SAMEA3683144	Farm_environment	ST827
Campylobacter coli	GCF_001498255.1	SAMEA3683145	Farm_environment	ST827
Campylobacter coli	GCF_001491095.1	SAMEA3683146	Farm_environment	ST827
Campylobacter coli	GCF_001488955.1	SAMEA3683147	Farm_environment	ST827
Campylobacter coli	GCF_001492315.1	SAMEA3683148	Farm_environment	ST827
Campylobacter coli	GCF_001496935.1	SAMEA3683149	Farm_environment	ST827
Campylobacter coli	GCF_001493075.1	SAMEA3683150	Farm_environment	ST827
Campylobacter coli	GCF_001498055.1	SAMEA3683151	Farm_environment	ST827
Campylobacter coli	GCF_001498335.1	SAMEA3683152	Farm_environment	ST827
Campylobacter coli	GCF_001493695.1	SAMEA3683153	Farm_environment	ST827
Campylobacter coli	GCF_001492215.1	SAMEA3683154	Farm_environment	ST827
Campylobacter coli	GCF_001491895.1	SAMEA3683155	Farm_environment	ST827
Campylobacter coli	GCF_001493175.1	SAMEA3683156	Farm_environment	ST827
Campylobacter coli	GCF_001495095.1	SAMEA3683157	Poultry	ST1487
Campylobacter coli	GCF_001498155.1	SAMEA3683158	Poultry	ST1614
Campylobacter coli	GCF_001491495.1	SAMEA3683159	Poultry	ST1487
Campylobacter coli	GCF_001487935.1	SAMEA3683160	Poultry	ST1487
Campylobacter coli	GCF_001490795.1	SAMEA3683162	Poultry	ST1493
Campylobacter coli	GCF_001496275.1	SAMEA3683163	Poultry	ST1090
Campylobacter coli	GCF_001489655.1	SAMEA3683164	Poultry	ST1090
Campylobacter coli	GCF_001490955.1	SAMEA3683165	Poultry	ST2195
Campylobacter coli	GCF_001490395.1	SAMEA3683166	Poultry	ST8424
Campylobacter coli	GCF_001495015.1	SAMEA3683167	Poultry	ST1090
Campylobacter coli	GCF_001495595.1	SAMEA3683168	Poultry	ST1090
Campylobacter coli	GCF_001494275.1	SAMEA3683169	Poultry	ST1487
Campylobacter coli	GCF_001490375.1	SAMEA3683170	Poultry	ST1490
Campylobacter coli	GCF_001487555.1	SAMEA3683171	Poultry	ST8425
Campylobacter coli	GCF_001496675.1	SAMEA3683172	Poultry	ST1090
Campylobacter coli	GCF_001491435.1	SAMEA3683173	Poultry	ST1488
Campylobacter coli	GCF_001499075.1	SAMEA3683174	Poultry	ST1090
Campylobacter coli	GCF_001496235.1	SAMEA3683175	Poultry	ST1090
Campylobacter coli	GCF_001489395.1	SAMEA3683176	Poultry	ST1090
Campylobacter coli	GCF_001487755.1	SAMEA3683177	Poultry	ST1090
Campylobacter coli	GCF_001493235.1	SAMEA3683178	Poultry	ST1090
Campylobacter coli	GCF_001495795.1	SAMEA3683179	Poultry	ST1090
Campylobacter coli	GCF_001496355.1	SAMEA3683180	Poultry	ST1090
Campylobacter coli	GCF_001488735.1	SAMEA3683181	Poultry	ST1487
Campylobacter coli	GCF_001495155.1	SAMEA3683182	Poultry	ST4149
Campylobacter coli	GCF_001494995.1	SAMEA3683183	Poultry	ST1090
Campylobacter coli	GCF_001489135.1	SAMEA3683184	Poultry	ST1090
Campylobacter coli	GCF_001498775.1	SAMEA3683185	Poultry	ST1090
Campylobacter coli	GCF_001489935.1	SAMEA3683186	Poultry	ST1090
Campylobacter coli	GCF_001496215.1	SAMEA3683187	Poultry	ST1749
Campylobacter coli	GCF_001499195.1	SAMEA3683188	Farm_environment	ST827
Campylobacter coli	GCF_001490295.1	SAMEA3683189	Farm_environment	ST827
Campylobacter coli	GCF_001491295.1	SAMEA3683190	Farm_environment	ST827
Campylobacter coli	GCF_001498695.1	SAMEA3683191	Farm_environment	ST827
Campylobacter coli	GCF_001488455.1	SAMEA3683192	Farm_environment	ST827
Campylobacter coli	GCF_001498835.1	SAMEA3683193	Farm_environment	ST827
Campylobacter coli	GCF_001497395.1	SAMEA3683194	Farm_environment	ST827
Campylobacter coli	GCF_001498635.1	SAMEA3683195	Farm_environment	ST827
Campylobacter coli	GCF_001487675.1	SAMEA3683196	Farm_environment	ST827
Campylobacter coli	GCF_001490675.1	SAMEA3683197	Farm_environment	ST827
Campylobacter coli	GCF_001489715.1	SAMEA3683198	Farm_environment	ST8421
Campylobacter coli	GCF_001489455.1	SAMEA3683199	Farm_environment	ST827
Campylobacter coli	GCF_001491275.1	SAMEA3683200	Farm_environment	ST7864
Campylobacter coli	GCF_001496115.1	SAMEA3683201	Farm_environment	ST827
Campylobacter coli	GCF_001499275.1	SAMEA3683202	Farm_environment	ST827
Campylobacter coli	GCF_001496775.1	SAMEA3683203	Farm_environment	ST827
Campylobacter coli	GCF_001492255.1	SAMEA3683204	Farm_environment	ST827
Campylobacter coli	GCF_001493095.1	SAMEA3683205	Farm_environment	ST827
Campylobacter coli	GCF_001489755.1	SAMEA3683206	Poultry	ST1090
Campylobacter coli	GCF_001490895.1	SAMEA3683207	Poultry	ST1764
Campylobacter coli	GCF_001494435.1	SAMEA3683208	Poultry	ST855
Campylobacter coli	GCF_001498395.1	SAMEA3683209	Poultry	ST1089
Campylobacter coli	GCF_001498935.1	SAMEA3683210	Poultry	ST855
Campylobacter coli	GCF_001498675.1	SAMEA3683211	Water	ST8427
Campylobacter coli	GCF_001498995.1	SAMEA3683212	Water	ST1988
Campylobacter coli	GCF_001498955.1	SAMEA3683213	Water	ST1005
Campylobacter coli	GCF_001499115.1	SAMEA3683214	Water	ST8428
Campylobacter coli	GCF_001491235.1	SAMEA3683215	Water	ST8429
Campylobacter coli	GCF_001488295.1	SAMEA3683216	Water	ST1007
Campylobacter coli	GCF_001491035.1	SAMEA3683217	Water	ST8430
Campylobacter coli	GCF_001499255.1	SAMEA3683220	Water	ST8486
Campylobacter coli	GCF_001492295.1	SAMEA3683221	Water	ST8431
Campylobacter coli	GCF_001492895.1	SAMEA3683222	Water	ST8487
Campylobacter coli	GCF_001487955.1	SAMEA3683223	Water	ST1764
Campylobacter coli	GCF_001488895.1	SAMEA3683224	Water	ST8432
Campylobacter coli	GCF_001493335.1	SAMEA3683225	Soil	ST2220
Campylobacter coli	GCF_001494375.1	SAMEA3683226	Wild_bird	ST8491
Campylobacter coli	GCF_001489015.1	SAMEA3683227	Water	ST1988
Campylobacter coli	GCF_001495175.1	SAMEA3683228	Water	ST1988
Campylobacter coli	GCF_001494855.1	SAMEA3683229	Water	ST8433
Campylobacter coli	GCF_001494055.1	SAMEA3683230	Water	ST8434
Campylobacter coli	GCF_001498215.1	SAMEA3683231	Duck	ST1765
Campylobacter coli	GCF_001489675.1	SAMEA3683232	Farm_environment	ST827
Campylobacter coli	GCF_001493875.1	SAMEA3683233	NA	ST2022
Campylobacter coli	GCF_001490815.1	SAMEA3683234	Farm_environment	ST827
Campylobacter coli	GCF_001490155.1	SAMEA3683235	Farm_environment	ST827
Campylobacter coli	GCF_001493355.1	SAMEA3683236	Farm_environment	ST827
Campylobacter coli	GCF_001488215.1	SAMEA3683237	Human	ST895
Campylobacter coli	GCF_001490175.1	SAMEA3683238	Poultry	ST828
Campylobacter coli	GCF_001498415.1	SAMEA3683239	Duck	ST3308
Campylobacter coli	GCF_001499295.1	SAMEA3683240	Farm_environment	ST827
Campylobacter coli	GCF_001497275.1	SAMEA3683241	Duck	ST1765
Campylobacter coli	GCF_001495335.1	SAMEA3683242	Farm_environment	ST827
Campylobacter coli	GCF_001495875.1	SAMEA3683243	Farm_environment	ST825
Campylobacter coli	GCF_001487695.1	SAMEA3683244	Farm_environment	ST825
Campylobacter coli	GCF_001488915.1	SAMEA3683245	Water	ST8435
Campylobacter coli	GCF_001498295.1	SAMEA3683246	Human	ST899
Campylobacter coli	GCF_001492115.1	SAMEA3683247	Duck	ST3314
Campylobacter coli	GCF_001488655.1	SAMEA3683248	Farm_environment	ST827
Campylobacter coli	GCF_001491655.1	SAMEA3683249	Poultry	ST1541
Campylobacter coli	GCF_001491915.1	SAMEA3683250	Farm_environment	ST827
Campylobacter coli	GCF_001496655.1	SAMEA3683251	Farm_environment	ST825
Campylobacter coli	GCF_001487225.1	SAMEA3683252	Farm_environment	ST827
Campylobacter coli	GCF_001487575.1	SAMEA3683253	Swine	ST854
Campylobacter coli	GCF_001496555.1	SAMEA3683254	Water	ST8434
Campylobacter coli	GCF_001496715.1	SAMEA3683255	Duck	ST1986
Campylobacter coli	GCF_001490195.1	SAMEA3683256	Farm_environment	ST827
Campylobacter coli	GCF_001489355.1	SAMEA3683257	Farm_environment	ST827
Campylobacter coli	GCF_001491475.1	SAMEA3683259	Farm_environment	ST827
Campylobacter coli	GCF_001493015.1	SAMEA3683260	Human	ST2488
Campylobacter coli	GCF_001492835.1	SAMEA3683261	NA	ST901
Campylobacter coli	GCF_001493715.1	SAMEA3683262	Farm_environment	ST962
Campylobacter coli	GCF_001495835.1	SAMEA3683263	Farm_environment	ST827
Campylobacter coli	GCF_001493315.1	SAMEA3683264	Poultry	ST5165
Campylobacter coli	GCF_001497915.1	SAMEA3683265	Swine	ST887
Campylobacter coli	GCF_001490315.1	SAMEA3683266	Farm_environment	ST962
Campylobacter coli	GCF_001492175.1	SAMEA3683267	Farm_environment	ST825
Campylobacter coli	GCF_001498615.1	SAMEA3683268	Swine	ST1464
Campylobacter coli	GCF_001488935.1	SAMEA3683269	Poultry	ST1531
Campylobacter coli	GCF_001494395.1	SAMEA3683270	Duck	ST3309
Campylobacter coli	GCF_001499095.1	SAMEA3683271	Farm_environment	ST832
Campylobacter coli	GCF_001487185.1	SAMEA3683274	Farm_environment	ST825
Campylobacter coli	GCF_001487475.1	SAMEA3683275	Duck	ST3311
Campylobacter coli	GCF_001497175.1	SAMEA3683276	Duck	ST3319
Campylobacter coli	GCF_001493775.1	SAMEA3683277	Duck	ST3306
Campylobacter coli	GCF_001492435.1	SAMEA3683278	Farm_environment	ST827
Campylobacter coli	GCF_001487425.1	SAMEA3683279	Swine	ST1096
Campylobacter coli	GCF_001489915.1	SAMEA3683280	Soil	ST2022
Campylobacter coli	GCF_001495815.1	SAMEA3683282	Farm_environment	ST827
Campylobacter coli	GCF_001495235.1	SAMEA3683283	Human	ST872
Campylobacter coli	GCF_001496635.1	SAMEA3683284	Poultry	ST1203
Campylobacter coli	GCF_001496915.1	SAMEA3683285	Duck	ST8437
Campylobacter coli	GCF_001494875.1	SAMEA3683286	Farm_environment	ST827
Campylobacter coli	GCF_001495395.1	SAMEA3683287	Swine	ST8438
Campylobacter coli	GCF_001497135.1	SAMEA3683288	Farm_environment	ST827
Campylobacter coli	GCF_001493135.1	SAMEA3683289	Farm_environment	ST827
Campylobacter coli	GCF_001489535.1	SAMEA3683290	Farm_environment	ST827
Campylobacter coli	GCF_001494095.1	SAMEA3683291	Water	ST8439
Campylobacter coli	GCF_001494315.1	SAMEA3683293	Farm_environment	ST827
Campylobacter coli	GCF_001491635.1	SAMEA3683294	Farm_environment	ST962
Campylobacter coli	GCF_001499515.1	SAMEA3683295	Poultry	ST1405
Campylobacter coli	GCF_001492395.1	SAMEA3683296	Farm_environment	ST827
Campylobacter coli	GCF_001487635.1	SAMEA3683297	Farm_environment	ST7117
Campylobacter coli	GCF_001491695.1	SAMEA3683298	Farm_environment	ST827
Campylobacter coli	GCF_001497115.1	SAMEA3683299	Water	ST1766
Campylobacter coli	GCF_001496135.1	SAMEA3683301	Farm_environment	ST827
Campylobacter coli	GCF_001497875.1	SAMEA3683302	Farm_environment	ST827
Campylobacter coli	GCF_001487405.1	SAMEA3683303	Farm_environment	ST827
Campylobacter coli	GCF_001487835.1	SAMEA3683304	Farm_environment	ST827
Campylobacter coli	GCF_001494715.1	SAMEA3683305	Farm_environment	ST827
Campylobacter coli	GCF_001489115.1	SAMEA3683306	Farm_environment	ST827
Campylobacter coli	GCF_001491535.1	SAMEA3683307	Human	ST827
Campylobacter coli	GCF_001490775.1	SAMEA3683308	Farm_environment	ST825
Campylobacter coli	GCF_001496035.1	SAMEA3683309	Farm_environment	ST827
Campylobacter coli	GCF_001498555.1	SAMEA3683310	Farm_environment	ST827
Campylobacter coli	GCF_001487285.1	SAMEA3683311	Farm_environment	ST827
Campylobacter coli	GCF_001494155.1	SAMEA3683312	Farm_environment	ST962
Campylobacter coli	GCF_001495755.1	SAMEA3683314	Poultry	ST1089
Campylobacter coli	GCF_001499435.1	SAMEA3683315	Farm_environment	ST825
Campylobacter coli	GCF_001497235.1	SAMEA3683316	Farm_environment	ST827
Campylobacter coli	GCF_001494815.1	SAMEA3683317	Farm_environment	ST7117
Campylobacter coli	GCF_001491775.1	SAMEA3683318	Farm_environment	ST827
Campylobacter coli	GCF_001498455.1	SAMEA3683319	Farm_environment	ST827
Campylobacter coli	GCF_001497075.1	SAMEA3683320	Farm_environment	ST827
Campylobacter coli	GCF_001488195.1	SAMEA3683321	Soil	ST827
Campylobacter coli	GCF_001488615.1	SAMEA3683322	Human	ST872
Campylobacter coli	GCF_001489575.1	SAMEA3683323	Water	ST8440
Campylobacter coli	GCF_001495435.1	SAMEA3683324	Soil	ST827
Campylobacter coli	GCF_001498795.1	SAMEA3683325	Human	ST4709
Campylobacter coli	GCF_001488375.1	SAMEA3683326	Water	ST8441
Campylobacter coli	GCF_001495955.1	SAMEA3683327	Water	ST8442
Campylobacter coli	GCF_001488875.1	SAMEA3683328	Water	ST8443
Campylobacter coli	GCF_001495655.1	SAMEA3683329	Human	ST827
Campylobacter coli	GCF_001489635.1	SAMEA3683330	Soil	ST827
Campylobacter coli	GCF_001492995.1	SAMEA3683331	Soil	ST827
Campylobacter coli	GCF_001495115.1	SAMEA3683332	Water	ST8444
Campylobacter coli	GCF_001497195.1	SAMEA3683333	Water	ST8445
Campylobacter coli	GCF_001496615.1	SAMEA3683334	Soil	ST827
Campylobacter coli	GCF_001491835.1	SAMEA3683335	Human	ST825
Campylobacter coli	GCF_001491975.1	SAMEA3683336	Soil	ST825
Campylobacter coli	GCF_001489735.1	SAMEA3683337	Human	ST1666
Campylobacter coli	GCF_001494755.1	SAMEA3683338	Water	ST8446
Campylobacter coli	GCF_001497675.1	SAMEA3683339	Soil	ST1681
Campylobacter coli	GCF_001493855.1	SAMEA3683340	Water	ST8447
Campylobacter coli	GCF_001492075.1	SAMEA3683341	Water	ST8448
Campylobacter coli	GCF_001489555.1	SAMEA3683342	Water	ST8449
Campylobacter coli	GCF_001499055.1	SAMEA3683343	Human	ST2097
Campylobacter coli	GCF_001491355.1	SAMEA3683344	Soil	ST827
Campylobacter coli	GCF_001489295.1	SAMEA3683345	Human	ST1177
Campylobacter coli	GCF_001488335.1	SAMEA3683346	Water	ST8493
Campylobacter coli	GCF_001493835.1	SAMEA3683347	Water	ST8450
Campylobacter coli	GCF_001496855.1	SAMEA3683348	Water	ST8451
Campylobacter coli	GCF_001491855.1	SAMEA3683349	Soil	ST827
Campylobacter coli	GCF_001492935.1	SAMEA3683350	Human	ST872
Campylobacter coli	GCF_001491315.1	SAMEA3683351	Soil	ST1681
Campylobacter coli	GCF_001495855.1	SAMEA3683352	Human	ST825
Campylobacter coli	GCF_001494535.1	SAMEA3683353	Soil	ST825
Campylobacter coli	GCF_001490715.1	SAMEA3683354	Water	ST8452
Campylobacter coli	GCF_001493915.1	SAMEA3683355	Human	ST8453
Campylobacter coli	GCF_001496795.1	SAMEA3683356	Soil	ST827
Campylobacter coli	GCF_001487715.1	SAMEA3683357	Duck	ST3311
Campylobacter coli	GCF_001490595.1	SAMEA3683358	Duck	ST2015
Campylobacter coli	GCF_001491115.1	SAMEA3683359	Duck	ST1765
Campylobacter coli	GCF_001495995.1	SAMEA3683360	Human	ST872
Campylobacter coli	GCF_001498475.1	SAMEA3683361	Water	ST8254
Campylobacter coli	GCF_001497795.1	SAMEA3683362	Soil	ST1681
Campylobacter coli	GCF_001487265.1	SAMEA3683363	Soil	ST827
Campylobacter coli	GCF_001493955.1	SAMEA3683364	Soil	ST825
Campylobacter coli	GCF_001498735.1	SAMEA3683365	Duck	ST3828
Campylobacter coli	GCF_001488415.1	SAMEA3683366	Duck	ST1771
Campylobacter coli	GCF_001491015.1	SAMEA3683367	Duck	ST3308
Campylobacter coli	GCF_001493155.1	SAMEA3683368	Soil	ST827
Campylobacter coli	GCF_001489055.1	SAMEA3683369	Water	ST8489
Campylobacter coli	GCF_001496315.1	SAMEA3683370	Soil	ST1681
Campylobacter coli	GCF_001489495.1	SAMEA3683371	Poultry	ST825
Campylobacter coli	GCF_001491575.1	SAMEA3683372	Duck	ST8454
Campylobacter coli	GCF_001487995.1	SAMEA3683373	Poultry	ST1531
Campylobacter coli	GCF_001490655.1	SAMEA3683374	Duck	ST1986
Campylobacter coli	GCF_001494555.1	SAMEA3683375	Duck	ST3311
Campylobacter coli	GCF_001494135.1	SAMEA3683376	Soil	ST825
Campylobacter coli	GCF_001488055.1	SAMEA3683377	Soil	ST825
Campylobacter coli	GCF_001496255.1	SAMEA3683378	Human	ST825
Campylobacter coli	GCF_001492535.1	SAMEA3683379	Poultry	ST1089
Campylobacter coli	GCF_001498355.1	SAMEA3683380	Poultry	ST1089
Campylobacter coli	GCF_001498435.1	SAMEA3683381	Poultry	ST1203
Campylobacter coli	GCF_001494175.1	SAMEA3683382	Poultry	ST1203
Campylobacter coli	GCF_001497975.1	SAMEA3683383	Poultry	ST2195
Campylobacter coli	GCF_001489335.1	SAMEA3683384	Poultry	ST829
Campylobacter coli	GCF_001495895.1	SAMEA3683385	Poultry	ST825
Campylobacter coli	GCF_001487455.1	SAMEA3683386	Farm_environment	ST827
Campylobacter coli	GCF_001491155.1	SAMEA3683387	Human	ST827
Campylobacter coli	GCF_001496175.1	SAMEA3683388	Human	ST2488
Campylobacter coli	GCF_001494615.1	SAMEA3683389	Farm_environment	ST827
Campylobacter coli	GCF_001487735.1	SAMEA3683391	Farm_environment	ST827
Campylobacter coli	GCF_001499215.1	SAMEA3683392	Farm_environment	ST827
Campylobacter coli	GCF_001487345.1	SAMEA3683393	Human	ST830
Campylobacter coli	GCF_001492455.1	SAMEA3683394	Farm_environment	ST825
Campylobacter coli	GCF_001495915.1	SAMEA3683395	Duck	ST3319
Campylobacter coli	GCF_001498135.1	SAMEA3683396	Duck	ST3319
Campylobacter coli	GCF_001499535.1	SAMEA3683397	Human	ST1172
Campylobacter coli	GCF_001493795.1	SAMEA3683398	Farm_environment	ST827
Campylobacter coli	GCF_001489595.1	SAMEA3683399	Soil	ST825
Campylobacter coli	GCF_001492355.1	SAMEA3683400	Water	ST8455
Campylobacter coli	GCF_001487595.1	SAMEA3683401	Water	ST8456
Campylobacter coli	GCF_001497335.1	SAMEA3683402	Water	ST1764
Campylobacter coli	GCF_001489835.1	SAMEA3683403	Water	ST8490
Campylobacter coli	GCF_001489315.1	SAMEA3683404	Soil	ST827
Campylobacter coli	GCF_001495775.1	SAMEA3683405	Soil	ST827
Campylobacter coli	GCF_001494035.1	SAMEA3683406	Water	ST8457
Campylobacter coli	GCF_001497155.1	SAMEA3683407	Water	ST8458
Campylobacter coli	GCF_001491335.1	SAMEA3683408	Human	ST872
Campylobacter coli	GCF_001497255.1	SAMEA3683409	Human	ST8459
Campylobacter coli	GCF_001489855.1	SAMEA3683410	Human	ST872
Campylobacter coli	GCF_001490735.1	SAMEA3683412	Human	ST872
Campylobacter coli	GCF_001495535.1	SAMEA3683413	Water	ST8461
Campylobacter coli	GCF_001488075.1	SAMEA3683414	Water	ST8462
Campylobacter coli	GCF_001492235.1	SAMEA3683415	Poultry	ST828
Campylobacter coli	GCF_001492135.1	SAMEA3683416	Water	ST8463
Campylobacter coli	GCF_001491255.1	SAMEA3683417	lamb_offal_or_meat	ST1145
Campylobacter coli	GCF_001491555.1	SAMEA3683418	Water	ST8464
Campylobacter coli	GCF_001498015.1	SAMEA3683419	Poultry	ST829
Campylobacter coli	GCF_001490755.1	SAMEA3683420	Poultry	ST5150
Campylobacter coli	GCF_001488695.1	SAMEA3683421	Water	ST8465
Campylobacter coli	GCF_001495735.1	SAMEA3683422	Poultry	ST854
Campylobacter coli	GCF_001496735.1	SAMEA3683423	NA	ST1016
Campylobacter coli	GCF_001498375.1	SAMEA3683424	Water	ST8254
Campylobacter coli	GCF_001495635.1	SAMEA3683425	NA	ST7880
Campylobacter coli	GCF_001487495.1	SAMEA3683426	Human	ST829
Campylobacter coli	GCF_001499315.1	SAMEA3683427	Water	ST8466
Campylobacter coli	GCF_001495315.1	SAMEA3683428	Swine	ST1469
Campylobacter coli	GCF_001497775.1	SAMEA3683429	Poultry	ST2022
Campylobacter coli	GCF_001498535.1	SAMEA3683430	Human	ST825
Campylobacter coli	GCF_001491755.1	SAMEA3683431	Human	ST5659
Campylobacter coli	GCF_001493475.1	SAMEA3683433	Water	ST8468
Campylobacter coli	GCF_001497835.1	SAMEA3683434	Poultry	ST2022
Campylobacter coli	GCF_001487815.1	SAMEA3683435	Swine	ST900
Campylobacter coli	GCF_001497055.1	SAMEA3683436	Human	ST872
Campylobacter coli	GCF_001491055.1	SAMEA3683437	Human	ST860
Campylobacter coli	GCF_001487305.1	SAMEA3683438	Water	ST8137
Campylobacter coli	GCF_001496495.1	SAMEA3683439	Human	ST828
Campylobacter coli	GCF_001493555.1	SAMEA3683440	NA	ST8492
Campylobacter coli	GCF_001496435.1	SAMEA3683441	Human	ST8469
Campylobacter coli	GCF_001497095.1	SAMEA3683443	Water	ST8450
Campylobacter coli	GCF_001491395.1	SAMEA3683444	lamb_offal_or_meat	ST1681
Campylobacter coli	GCF_001498655.1	SAMEA3683445	Water	ST8471
Campylobacter coli	GCF_001489995.1	SAMEA3683446	Water	ST8472
Campylobacter coli	GCF_001497435.1	SAMEA3683447	Human	ST1096
Campylobacter coli	GCF_001495555.1	SAMEA3683449	Human	ST827
Campylobacter coli	GCF_001495035.1	SAMEA3683450	Water	ST6288
Campylobacter coli	GCF_001497215.1	SAMEA3683451	Human	ST827
Campylobacter coli	GCF_001493495.1	SAMEA3683452	Human	ST825
Campylobacter coli	GCF_001494895.1	SAMEA3683453	Human	ST8474
Campylobacter coli	GCF_001496575.1	SAMEA3683454	Human	ST4434
Campylobacter coli	GCF_001494915.1	SAMEA3683455	NA	ST830
Campylobacter coli	GCF_001488495.1	SAMEA3683456	Water	ST8475
Campylobacter coli	GCF_001498235.1	SAMEA3683457	Poultry	ST825
Campylobacter coli	GCF_001489415.1	SAMEA3683458	lamb_offal_or_meat	ST8494
Campylobacter coli	GCF_001495375.1	SAMEA3683459	Human	ST2737
Campylobacter coli	GCF_001489955.1	SAMEA3683460	Human	ST1749
Campylobacter coli	GCF_001490695.1	SAMEA3683461	Human	ST872
Campylobacter coli	GCF_001499475.1	SAMEA3683462	Human	ST4425
Campylobacter coli	GCF_001495975.1	SAMEA3683463	Poultry	ST855
Campylobacter coli	GCF_001496155.1	SAMEA3683464	Poultry	ST828
Campylobacter coli	GCF_001493275.1	SAMEA3683465	Water	ST8476
Campylobacter coli	GCF_001490995.1	SAMEA3683466	Water	ST8477	H093580632 (Clade 2)
Campylobacter coli	GCF_001498035.1	SAMEA3683467	Human	ST825
Campylobacter coli	GCF_001488975.1	SAMEA3683468	Human	ST872
Campylobacter coli	GCF_001492375.1	SAMEA3683469	Water	ST8478
Campylobacter coli	GCF_001491415.1	SAMEA3683470	Poultry	ST827
Campylobacter coli	GCF_001498195.1	SAMEA3683471	Poultry	ST1585
Campylobacter coli	GCF_001494795.1	SAMEA3683472	Water	ST3311
Campylobacter coli	GCF_001488715.1	SAMEA3683473	Human	ST8453
Campylobacter coli	GCF_001489435.1	SAMEA3683474	Human	ST4709
Campylobacter coli	GCF_001492415.1	SAMEA3683475	Soil	ST1681
Campylobacter coli	GCF_001492635.1	SAMEA3683476	Soil	ST827
Campylobacter coli	GCF_001492335.1	SAMEA3683477	lamb_offal_or_meat	ST1681
Campylobacter coli	GCF_001490415.1	SAMEA3683479	Poultry	ST962
Campylobacter coli	GCF_001488355.1	SAMEA3683480	Poultry	ST828
Campylobacter coli	GCF_001494335.1	SAMEA3683481	Human	ST825
Campylobacter coli	GCF_001492655.1	SAMEA3683482	Poultry	ST827
Campylobacter coli	GCF_001493115.1	SAMEA3683483	Poultry	ST828
Campylobacter coli	GCF_001491935.1	SAMEA3683484	Poultry	ST828
Campylobacter coli	GCF_001499455.1	SAMEA3683485	Water	ST8481
Campylobacter coli	GCF_001490095.1	SAMEA3683486	Poultry	ST2273
Campylobacter coli	GCF_001490915.1	SAMEA3683487	Poultry	ST4425
Campylobacter coli	GCF_001491135.1	SAMEA3683488	Duck	ST829
Campylobacter coli	GCF_001498275.1	SAMEA3683490	Poultry	ST3567
Campylobacter coli	GCF_001491375.1	SAMEA3683491	Water	ST5494
Campylobacter coli	GCF_001491715.1	SAMEA3683492	NA	ST829
Campylobacter coli	GCF_001496395.1	SAMEA3683493	Poultry	ST828
Campylobacter coli	GCF_001490515.1	SAMEA3683494	Human	ST825
Campylobacter coli	GCF_001497695.1	SAMEA3683495	Water	ST8482
Campylobacter coli	GCF_001497935.1	SAMEA3683496	Water	ST8483
Campylobacter coli	GCF_001487515.1	SAMEA3683497	Water	ST8488
Campylobacter coli	GCF_001488595.1	SAMEA3683498	NA	ST1487
Campylobacter coli	GCF_001495415.1	SAMEA3683499	Human	ST825
Campylobacter coli	GCF_001490535.1	SAMEA3683500	Water	ST8434
Campylobacter coli	GCF_001488035.1	SAMEA3683501	Soil	ST825
Campylobacter coli	GCF_001495515.1	SAMEA3683502	Poultry	ST828
Campylobacter coli	GCF_001499135.1	SAMEA3683503	Human	ST872
Campylobacter coli	GCF_001499555.1	SAMEA3683504	Human	ST827
Campylobacter coli	GCF_900460815.1	SAMEA4535758	Swine	ST1016
Campylobacter coli	GCF_902373715.1	SAMEA5850800	NA	ST860
Campylobacter coli	GCF_902385985.1	SAMEA5851837	Human	ST2326
Campylobacter coli	GCF_904844915.1	SAMEA7278895	Bovine	ST827
Campylobacter coli	GCF_904844935.1	SAMEA7278900	Bovine	ST3344
Campylobacter coli	GCF_904844895.1	SAMEA7278901	NA	ST1049
Campylobacter coli	GCF_904845065.1	SAMEA7278919	Bovine	ST827
Campylobacter coli	GCF_904845125.1	SAMEA7278923	Bovine	ST827
Campylobacter coli	GCF_904845135.1	SAMEA7278924	Bovine	ST827
Campylobacter coli	GCF_904845145.1	SAMEA7278925	Bovine	ST827
Campylobacter coli	GCF_904845185.1	SAMEA7278926	Bovine	ST2734
Campylobacter coli	GCF_904845155.1	SAMEA7278927	Bovine	ST2734
Campylobacter coli	GCF_000146835.1	SAMN00215925	Human	ST860
Campylobacter coli	GCF_000321325.1	SAMN01795757	Environmental	ST-
Campylobacter coli	GCF_000314045.1	SAMN01795758	NA	ST867
Campylobacter coli	GCF_000314025.1	SAMN01795759	Environmental	ST1992
Campylobacter coli	GCF_000314105.1	SAMN01795761	Swine	ST2696
Campylobacter coli	GCF_000314125.1	SAMN01795762	Poultry	ST7243
Campylobacter coli	GCF_000314205.1	SAMN01795766	Poultry	ST1572
Campylobacter coli	GCF_000314225.1	SAMN01795767	NA	ST2016
Campylobacter coli	GCF_000314245.1	SAMN01795768	Human	ST2326
Campylobacter coli	GCF_000314305.1	SAMN01795899	Swine	ST887
Campylobacter coli	GCF_000314345.1	SAMN01795901	Poultry	ST867
Campylobacter coli	GCF_000314365.1	SAMN01795902	Poultry	ST3667
Campylobacter coli	GCF_000314385.1	SAMN01795903	Human	ST8320
Campylobacter coli	GCF_000314425.1	SAMN01795905	Poultry	ST828
Campylobacter coli	GCF_000314505.1	SAMN01795909	Human	N/A
Campylobacter coli	GCF_000505605.1	SAMN02384445	NA	ST7123
Campylobacter coli	GCF_000253415.1	SAMN02428935	Swine	ST1467
Campylobacter coli	GCF_000253435.1	SAMN02428936	Swine	ST3862
Campylobacter coli	GCF_000253615.1	SAMN02428937	Swine	ST1113
Campylobacter coli	GCF_000253815.2	SAMN02428938	Bovine	ST1104
Campylobacter coli	GCF_000253915.1	SAMN02428939	Human	ST1585
Campylobacter coli	GCF_000253955.2	SAMN02428940	Human	ST5160
Campylobacter coli	GCF_000253995.1	SAMN02428941	Human	ST1068
Campylobacter coli	GCF_000254055.1	SAMN02428942	Human	ST855
Campylobacter coli	GCF_000254095.1	SAMN02428943	Swine	ST1102
Campylobacter coli	GCF_000254135.1	SAMN02428959	Human	ST900
Campylobacter coli	GCF_000254175.1	SAMN02428960	Human	ST901
Campylobacter coli	GCF_000253495.1	SAMN02428967	Poultry	ST825
Campylobacter coli	GCF_000253575.1	SAMN02428968	Poultry	ST860
Campylobacter coli	GCF_000253655.1	SAMN02428969	Poultry	ST825
Campylobacter coli	GCF_000253695.1	SAMN02428970	Bovine	ST1104
Campylobacter coli	GCF_000253715.1	SAMN02428971	Bovine	ST1068
Campylobacter coli	GCF_000253895.2	SAMN02428972	Bovine	ST1104
Campylobacter coli	GCF_000253975.1	SAMN02428973	Human	ST1191
Campylobacter coli	GCF_000254075.1	SAMN02428974	Human	ST1586
Campylobacter coli	GCF_000253875.1	SAMN02429001	Bovine	ST2698
Campylobacter coli	GCF_000254035.1	SAMN02429002	Human	ST855
Campylobacter coli	GCF_000254195.1	SAMN02429003	Human	ST825
Campylobacter coli	GCF_000254235.1	SAMN02429004	Poultry	ST854
Campylobacter coli	GCF_000253555.1	SAMN02429017	Poultry	ST1017
Campylobacter coli	GCF_000253595.1	SAMN02429018	Poultry	ST829
Campylobacter coli	GCF_000253635.1	SAMN02429019	Poultry	ST1017
Campylobacter coli	GCF_000253675.1	SAMN02429020	Bovine	ST1068
Campylobacter coli	GCF_000253835.1	SAMN02429022	Swine	ST890
Campylobacter coli	GCF_000253455.1	SAMN02429053	Poultry	ST3336
Campylobacter coli	GCF_000253475.1	SAMN02429054	Poultry	ST1167
Campylobacter coli	GCF_000253515.1	SAMN02429055	Poultry	ST3872
Campylobacter coli	GCF_000253535.1	SAMN02429056	Poultry	ST1082
Campylobacter coli	GCF_000253735.1	SAMN02429057	Bovine	ST3221
Campylobacter coli	GCF_000253795.1	SAMN02429059	Bovine	ST1068
Campylobacter coli	GCF_000253855.2	SAMN02429060	Bovine	ST1104
Campylobacter coli	GCF_000254015.1	SAMN02429062	Human	ST3868
Campylobacter coli	GCF_000254115.1	SAMN02429063	Human	ST3869
Campylobacter coli	GCF_000254155.1	SAMN02429064	Human	ST3020
Campylobacter coli	GCF_000254215.1	SAMN02429065	Human	ST1096
Campylobacter coli	GCF_000167415.1	SAMN02435832	NA	N/A
Campylobacter coli	GCF_000505625.1	SAMN02471735	NA	ST860
Campylobacter coli	GCF_000465235.1	SAMN02603234	NA	ST8168
Campylobacter coli	GCF_000494775.2	SAMN02603390	Human	ST855
Campylobacter coli	GCF_001441965.1	SAMN02693013	NA	ST1055
Campylobacter coli	GCF_001441915.1	SAMN02693015	NA	ST829
Campylobacter coli	GCF_001442345.1	SAMN02693017	NA	ST829
Campylobacter coli	GCF_001441895.1	SAMN02693018	NA	ST1119
Campylobacter coli	GCF_001442305.1	SAMN02693019	NA	ST854
Campylobacter coli	GCF_001442035.1	SAMN02693020	NA	ST829
Campylobacter coli	GCF_001442265.1	SAMN02693022	NA	ST1769
Campylobacter coli	GCF_001442195.1	SAMN02693023	NA	ST1097
Campylobacter coli	GCF_001442435.1	SAMN02693024	NA	ST8174
Campylobacter coli	GCF_001441815.1	SAMN02693025	NA	ST1017
Campylobacter coli	GCF_001442375.1	SAMN02693027	NA	ST1017
Campylobacter coli	GCF_001540985.1	SAMN02693028	NA	ST8176
Campylobacter coli	GCF_001442405.1	SAMN02693029	NA	ST8175
Campylobacter coli	GCF_001442095.1	SAMN02693030	NA	ST1834
Campylobacter coli	GCF_001442235.1	SAMN02693032	NA	ST1063
Campylobacter coli	GCF_001442395.1	SAMN02693033	NA	ST829
Campylobacter coli	GCF_001441845.1	SAMN02693035	NA	ST829
Campylobacter coli	GCF_001441905.1	SAMN02693036	NA	ST829
Campylobacter coli	GCF_001441975.1	SAMN02693037	NA	ST854
Campylobacter coli	GCF_001442015.1	SAMN02693038	NA	ST1066
Campylobacter coli	GCF_001441765.1	SAMN02693039	NA	ST825
Campylobacter coli	GCF_001442175.1	SAMN02693040	NA	ST8178
Campylobacter coli	GCF_001441955.1	SAMN02693041	NA	ST8179
Campylobacter coli	GCF_001441745.1	SAMN02693042	NA	ST2626
Campylobacter coli	GCF_001442045.1	SAMN02693044	NA	ST1017
Campylobacter coli	GCF_001442455.1	SAMN02693045	NA	ST1082
Campylobacter coli	GCF_001441825.1	SAMN02693046	NA	N/A
Campylobacter coli	GCF_000464875.1	SAMN02742053	NA	N/A
Campylobacter coli	GCF_000583795.1	SAMN02743854	Bovine	ST1068
Campylobacter coli	GCF_000583775.1	SAMN02743855	Poultry	ST1135	RM4661 (Clade 1)
Campylobacter coli	GCF_000583755.1	SAMN02743856	Swine	ST900
Campylobacter coli	GCF_001419445.1	SAMN02887110	Human	ST8173
Campylobacter coli	GCF_001419425.1	SAMN02887111	Human	ST829
Campylobacter coli	GCF_001419545.1	SAMN02887112	Human	ST829
Campylobacter coli	GCF_001418845.1	SAMN02887113	Human	ST830
Campylobacter coli	GCF_001418825.1	SAMN02887114	Human	ST8407
Campylobacter coli	GCF_001419005.1	SAMN02887115	Human	ST8408
Campylobacter coli	GCF_001419015.1	SAMN02887116	Human	ST8666
Campylobacter coli	GCF_001419265.1	SAMN02887117	Human	ST1112
Campylobacter coli	GCF_001419275.1	SAMN02887118	Human	ST1586
Campylobacter coli	GCF_001419325.1	SAMN02887119	Human	ST8169
Campylobacter coli	GCF_001419395.1	SAMN02887120	Human	ST3225
Campylobacter coli	GCF_001419455.1	SAMN02887121	Human	ST1625
Campylobacter coli	GCF_001419145.1	SAMN02887122	Human	ST829
Campylobacter coli	GCF_001419225.1	SAMN02887123	Human	ST829
Campylobacter coli	GCF_001419345.1	SAMN02887124	Human	ST8170
Campylobacter coli	GCF_001419355.1	SAMN02887125	Human	ST829
Campylobacter coli	GCF_001419385.1	SAMN02887126	Human	ST829
Campylobacter coli	GCF_001419525.1	SAMN02887127	Human	ST829
Campylobacter coli	GCF_001419555.1	SAMN02887147	NA	ST3221
Campylobacter coli	GCF_001419585.1	SAMN02887148	NA	ST1068
Campylobacter coli	GCF_001419605.1	SAMN02887149	NA	ST1068
Campylobacter coli	GCF_001545285.1	SAMN03273941	Poultry	ST860
Campylobacter coli	GCF_001545275.1	SAMN03295190	NA	ST7468
Campylobacter coli	GCF_001545295.1	SAMN03295192	Human	ST1145
Campylobacter coli	GCF_004329325.1	SAMN03295735	Human	ST1625
Campylobacter coli	GCF_004329355.1	SAMN03301756	Human	N/A
Campylobacter coli	GCF_004368265.1	SAMN03317430	Human	ST6963
Campylobacter coli	GCF_004368245.1	SAMN03317431	NA	ST1586
Campylobacter coli	GCF_004368275.1	SAMN03317432	NA	ST6948
Campylobacter coli	GCF_004368335.1	SAMN03318951	NA	ST1107
Campylobacter coli	GCF_004368345.1	SAMN03319016	NA	ST872
Campylobacter coli	GCF_001417025.1	SAMN03344543	NA	ST829
Campylobacter coli	GCF_001417035.1	SAMN03344544	NA	ST829
Campylobacter coli	GCF_001417065.1	SAMN03344545	NA	ST829
Campylobacter coli	GCF_001417085.1	SAMN03344546	NA	ST8170
Campylobacter coli	GCF_001417105.1	SAMN03344547	NA	ST8168
Campylobacter coli	GCF_001417125.1	SAMN03344548	NA	ST5305
Campylobacter coli	GCF_001417145.1	SAMN03344549	NA	ST829
Campylobacter coli	GCF_001416745.1	SAMN03344550	NA	ST1126
Campylobacter coli	GCF_001417185.1	SAMN03344552	NA	ST1833
Campylobacter coli	GCF_001416755.1	SAMN03344553	NA	ST829
Campylobacter coli	GCF_001416775.1	SAMN03344554	NA	ST829
Campylobacter coli	GCF_001416765.1	SAMN03344555	NA	ST829
Campylobacter coli	GCF_001417205.1	SAMN03344556	NA	ST829
Campylobacter coli	GCF_001417225.1	SAMN03344557	NA	ST5305
Campylobacter coli	GCF_001417245.1	SAMN03344558	NA	ST8168
Campylobacter coli	GCF_001416825.1	SAMN03344559	NA	ST5305
Campylobacter coli	GCF_001417255.1	SAMN03344560	NA	ST5305
Campylobacter coli	GCF_001417305.1	SAMN03344563	NA	ST829
Campylobacter coli	GCF_001417325.1	SAMN03344564	NA	ST829
Campylobacter coli	GCF_001417335.1	SAMN03344565	NA	ST829
Campylobacter coli	GCF_001416855.1	SAMN03344566	NA	ST829
Campylobacter coli	GCF_001417365.1	SAMN03344567	NA	ST828
Campylobacter coli	GCF_001416875.1	SAMN03344568	NA	ST829
Campylobacter coli	GCF_001416925.1	SAMN03344569	NA	ST1101
Campylobacter coli	GCF_001417385.1	SAMN03344570	NA	ST1149
Campylobacter coli	GCF_001417405.1	SAMN03344571	NA	ST829
Campylobacter coli	GCF_001416905.1	SAMN03344572	NA	ST829
Campylobacter coli	GCF_001416935.1	SAMN03344573	NA	ST829
Campylobacter coli	GCF_001416945.1	SAMN03344574	NA	N/A
Campylobacter coli	GCF_001417415.1	SAMN03344575	NA	ST829
Campylobacter coli	GCF_001416985.1	SAMN03344576	NA	ST1101
Campylobacter coli	GCF_001417005.1	SAMN03344577	NA	ST829
Campylobacter coli	GCF_001417445.1	SAMN03344578	NA	ST829
Campylobacter coli	GCF_001417465.1	SAMN03344579	NA	ST1068
Campylobacter coli	GCF_001762015.1	SAMN03358120	Primate	ST825
Campylobacter coli	GCF_001761985.1	SAMN03358121	Primate	ST9258
Campylobacter coli	GCF_001762085.1	SAMN03358122	Primate	ST854
Campylobacter coli	GCF_001762045.1	SAMN03358124	Primate	ST825
Campylobacter coli	GCF_001762065.1	SAMN03359755	Primate	ST825
Campylobacter coli	GCF_001762095.1	SAMN03359756	Primate	ST1590
Campylobacter coli	GCF_001761965.1	SAMN03359757	Primate	ST9258
Campylobacter coli	GCF_001762225.1	SAMN03360156	Primate	ST8826
Campylobacter coli	GCF_001762245.1	SAMN03360157	Primate	ST8826
Campylobacter coli	GCF_001761995.1	SAMN03360159	Primate	ST9258
Campylobacter coli	GCF_000954195.1	SAMN03381357	Human	ST825
Campylobacter coli	GCF_009649055.1	SAMN03580886	NA	ST5305
Campylobacter coli	GCA_001305715.1	SAMN03754337	Poultry	ST1585
Campylobacter coli	GCF_001545345.1	SAMN04004255	NA	ST1121
Campylobacter coli	GCF_001545365.1	SAMN04004256	NA	ST860
Campylobacter coli	GCF_001545355.1	SAMN04004257	NA	ST6322
Campylobacter coli	GCF_001545335.1	SAMN04004258	NA	ST6322
Campylobacter coli	GCF_001545415.1	SAMN04004259	NA	ST6322
Campylobacter coli	GCF_001545425.1	SAMN04004261	Human	ST872
Campylobacter coli	GCF_001545435.1	SAMN04004269	NA	ST1145
Campylobacter coli	GCF_001545445.1	SAMN04004270	Human	ST1145
Campylobacter coli	GCF_001579565.1	SAMN04038076	NA	ST1149
Campylobacter coli	GCA_001579545.1	SAMN04038079	NA	ST1150
Campylobacter coli	GCF_001579505.1	SAMN04074750	NA	ST854
Campylobacter coli	GCF_001399865.2	SAMN04100936	NA	ST825
Campylobacter coli	GCF_001417635.1	SAMN04202590	NA	ST1068
Campylobacter coli	GCF_001417655.1	SAMN04202591	NA	ST1068
Campylobacter coli	GCF_001417615.1	SAMN04202592	NA	ST1068
Campylobacter coli	GCA_001483845.1	SAMN04271271	NA	ST1203
Campylobacter coli	GCF_001516815.2	SAMN04358091	NA	ST829
Campylobacter coli	GCF_001516795.2	SAMN04358093	NA	ST829
Campylobacter coli	GCF_001764575.1	SAMN04532246	NA	ST3072
Campylobacter coli	GCF_001765195.1	SAMN04532276	Human	ST854
Campylobacter coli	GCF_001764395.1	SAMN04532340	Primate	ST825
Campylobacter coli	GCF_001763285.1	SAMN04532342	Primate	ST6348
Campylobacter coli	GCF_001763365.1	SAMN04532383	Primate	ST825
Campylobacter coli	GCF_001763685.1	SAMN04532409	Primate	ST6348
Campylobacter coli	GCF_001763715.1	SAMN04532410	Primate	ST825
Campylobacter coli	GCF_001912905.1	SAMN04532424	Primate	ST825
Campylobacter coli	GCF_001763785.1	SAMN04532425	Primate	ST825
Campylobacter coli	GCF_001763775.1	SAMN04532426	Primate	ST7900
Campylobacter coli	GCF_001763805.1	SAMN04532427	Primate	ST825
Campylobacter coli	GCF_001763835.1	SAMN04532428	Primate	ST9258
Campylobacter coli	GCF_001763885.1	SAMN04532432	Primate	ST1590
Campylobacter coli	GCF_001763935.1	SAMN04532434	Primate	ST854
Campylobacter coli	GCF_001763955.1	SAMN04532435	Primate	ST6348
Campylobacter coli	GCF_001763995.1	SAMN04532437	Primate	ST8842
Campylobacter coli	GCF_001764015.1	SAMN04532438	Primate	ST1438
Campylobacter coli	GCF_001764035.1	SAMN04532439	Primate	ST6348
Campylobacter coli	GCF_001764045.1	SAMN04532440	Primate	ST8826
Campylobacter coli	GCF_001764075.1	SAMN04532441	Primate	ST825
Campylobacter coli	GCF_001622185.1	SAMN04851146	NA	ST1142
Campylobacter coli	GCF_001639125.1	SAMN04883459	NA	ST829
Campylobacter coli	GCF_001719575.1	SAMN05414471	Poultry	ST-
Campylobacter coli	GCF_001704905.1	SAMN05442758	NA	ST1680
Campylobacter coli	GCF_001704895.1	SAMN05442759	Human	ST9419
Campylobacter coli	GCF_002000205.1	SAMN05526190	NA	ST1068
Campylobacter coli	GCF_001717605.1	SAMN05544801	NA	ST1067
Campylobacter coli	GCF_001865455.1	SAMN05942180	NA	ST829
Campylobacter coli	GCF_001865555.1	SAMN05942181	NA	ST829
Campylobacter coli	GCF_001865475.1	SAMN05942182	NA	ST966
Campylobacter coli	GCF_001865495.1	SAMN05942184	NA	ST829
Campylobacter coli	GCF_002019865.1	SAMN06014517	Water	ST8850
Campylobacter coli	GCF_002020015.1	SAMN06014562	Water	ST8851
Campylobacter coli	GCF_002019955.1	SAMN06014563	Water	N/A
Campylobacter coli	GCF_002020035.1	SAMN06014565	Water	ST8852
Campylobacter coli	GCF_002020085.1	SAMN06014566	Water	N/A
Campylobacter coli	GCF_001936355.1	SAMN06177343	NA	ST1119
Campylobacter coli	GCF_002024185.1	SAMN06456893	NA	ST1203
Campylobacter coli	GCF_002178875.1	SAMN06888260	Poultry	ST1629
Campylobacter coli	GCF_002178865.1	SAMN06888261	Poultry	ST1629
Campylobacter coli	GCF_002178855.1	SAMN06888262	Poultry	ST1629
Campylobacter coli	GCF_002178515.1	SAMN06888286	Human	ST9201
Campylobacter coli	GCF_002178015.1	SAMN06888321	NA	ST829
Campylobacter coli	GCF_002207945.1	SAMN07269616	NA	ST5517
Campylobacter coli	GCF_002207965.1	SAMN07269617	NA	ST2183
Campylobacter coli	GCF_014906185.1	SAMN08031447	Poultry	ST901
Campylobacter coli	GCF_014906205.1	SAMN08031524	Poultry	ST3018
Campylobacter coli	GCF_014906165.1	SAMN08031525	Poultry	ST825
Campylobacter coli	GCF_002843985.1	SAMN08160608	NA	ST1050
Campylobacter coli	GCF_003030205.1	SAMN08663432	NA	ST7426
Campylobacter coli	GCF_003590895.1	SAMN10059835	Human	ST825
Campylobacter coli	GCF_003590915.1	SAMN10059843	Human	ST825
Campylobacter coli	GCF_003590965.1	SAMN10059845	Human	ST831
Campylobacter coli	GCF_003590975.1	SAMN10060442	Swine	ST900
Campylobacter coli	GCF_003996815.1	SAMN10387738	Human	ST827
Campylobacter coli	GCF_003971005.1	SAMN10518412	NA	ST1050
Campylobacter coli	GCF_003971055.1	SAMN10594331	NA	ST1050
Campylobacter coli	GCF_003970995.1	SAMN10594388	NA	ST1050
Campylobacter coli	GCF_003970975.1	SAMN10594389	NA	ST829
Campylobacter coli	GCF_003970985.1	SAMN10594390	NA	ST829
Campylobacter coli	GCF_003977265.1	SAMN10620410	NA	ST1119
Campylobacter coli	GCF_003977055.1	SAMN10620412	NA	ST1119
Campylobacter coli	GCF_003977095.1	SAMN10620444	NA	ST1119
Campylobacter coli	GCF_004307315.1	SAMN10913631	NA	ST1063
Campylobacter coli	GCF_009730395.1	SAMN11056450	Human	ST860
Campylobacter coli	GCF_010232325.1	SAMN11316573	Poultry	ST1055
Campylobacter coli	GCF_009792955.1	SAMN11349761	Human	ST9227
Campylobacter coli	GCF_009792965.1	SAMN11349906	Human	ST9227
Campylobacter coli	GCF_009792975.1	SAMN11349907	Human	ST9227
Campylobacter coli	GCF_011067845.1	SAMN11484316	Human	ST10203
Campylobacter coli	GCF_011068005.1	SAMN11487357	Human	ST829
Campylobacter coli	GCF_011067705.1	SAMN11487361	Human	ST10201
Campylobacter coli	GCF_011067835.1	SAMN11487362	Human	ST1173
Campylobacter coli	GCF_011067735.1	SAMN11487365	Human	ST829
Campylobacter coli	GCF_011067925.1	SAMN11487367	Human	ST1173
Campylobacter coli	GCF_006348115.1	SAMN11489506	Human	ST829
Campylobacter coli	GCF_006348085.1	SAMN11489508	Human	N/A
Campylobacter coli	GCF_006348005.1	SAMN11489513	Human	N/A
Campylobacter coli	GCF_006348765.1	SAMN11489518	Human	ST827
Campylobacter coli	GCF_006347645.1	SAMN11489543	Human	ST860
Campylobacter coli	GCF_006348485.1	SAMN11489551	Human	ST832
Campylobacter coli	GCF_006348495.1	SAMN11489552	Human	ST828
Campylobacter coli	GCF_006347455.1	SAMN11489555	Human	ST827
Campylobacter coli	GCF_006347295.1	SAMN11489563	Human	ST827
Campylobacter coli	GCF_006346985.1	SAMN11489589	Human	ST825
Campylobacter coli	GCF_006346865.1	SAMN11489595	Human	ST894
Campylobacter coli	GCF_006346685.1	SAMN11489610	Human	ST829
Campylobacter coli	GCF_005145685.1	SAMN11514255	Human	ST872
Campylobacter coli	GCF_005145655.1	SAMN11514260	Human	ST5672
Campylobacter coli	GCF_005145645.1	SAMN11514261	Human	ST825
Campylobacter coli	GCF_018501085.1	SAMN11539529	NA	ST1107
Campylobacter coli	GCF_018501095.1	SAMN11539532	NA	ST10223
Campylobacter coli	GCF_007671645.1	SAMN11605005	NA	ST9423
Campylobacter coli	GCF_007671625.1	SAMN11605006	NA	ST1245
Campylobacter coli	GCF_007671585.1	SAMN11605007	Wetland	ST9789
Campylobacter coli	GCF_007671555.1	SAMN11605008	Wetland	ST9790
Campylobacter coli	GCF_007671565.1	SAMN11605009	Wetland	ST9791
Campylobacter coli	GCF_007671535.1	SAMN11605010	Wetland	ST9792
Campylobacter coli	GCF_007671525.1	SAMN11605011	Wetland	N/A
Campylobacter coli	GCF_007671505.1	SAMN11605012	Wetland	N/A
Campylobacter coli	GCF_007671415.1	SAMN11605013	Wetland	ST9794
Campylobacter coli	GCF_007671445.1	SAMN11605014	NA	ST1764
Campylobacter coli	GCF_007671435.1	SAMN11605015	Wetland	ST9795
Campylobacter coli	GCF_007671425.1	SAMN11605016	Wetland	ST9796
Campylobacter coli	GCF_007671405.1	SAMN11605017	Wetland	ST9797
Campylobacter coli	GCF_007671335.1	SAMN11605018	Wetland	N/A
Campylobacter coli	GCF_007671345.1	SAMN11605019	Wetland	ST9799
Campylobacter coli	GCF_007671325.1	SAMN11605020	Wetland	ST9800
Campylobacter coli	GCF_007671305.1	SAMN11605021	NA	ST9801
Campylobacter coli	GCF_007671315.1	SAMN11605022	Wetland	N/A
Campylobacter coli	GCF_007671275.1	SAMN11605023	NA	ST1764
Campylobacter coli	GCF_007671245.1	SAMN11605024	NA	ST1764
Campylobacter coli	GCF_007671235.1	SAMN11605025	NA	ST1764
Campylobacter coli	GCF_007671215.1	SAMN11605026	Wetland	ST9803
Campylobacter coli	GCF_007671135.1	SAMN11605028	NA	ST9805
Campylobacter coli	GCF_007671125.1	SAMN11605030	NA	ST1764
Campylobacter coli	GCF_007671155.1	SAMN11605031	Wetland	ST9807
Campylobacter coli	GCF_007671105.1	SAMN11605032	Wetland	ST9808
Campylobacter coli	GCF_007671055.1	SAMN11605033	Wetland	ST9809
Campylobacter coli	GCF_007671045.1	SAMN11605034	Wetland	ST9810
Campylobacter coli	GCF_007671035.1	SAMN11605035	Wetland	ST9811
Campylobacter coli	GCF_007671025.1	SAMN11605036	Wetland	ST9812
Campylobacter coli	GCF_007671005.1	SAMN11605037	Wetland	ST9813
Campylobacter coli	GCF_007670935.1	SAMN11605038	NA	ST1764
Campylobacter coli	GCF_007670945.1	SAMN11605039	Wetland	ST9807
Campylobacter coli	GCF_007670955.1	SAMN11605040	Wetland	ST9814
Campylobacter coli	GCF_007670925.1	SAMN11605041	Wetland	ST9815
Campylobacter coli	GCF_007670875.1	SAMN11605043	NA	ST1181
Campylobacter coli	GCF_007670855.1	SAMN11605044	NA	ST1181
Campylobacter coli	GCF_007670845.1	SAMN11605045	NA	ST1181
Campylobacter coli	GCF_005517455.1	SAMN11618583	NA	ST855
Campylobacter coli	GCF_006349525.1	SAMN11959353	Human	ST9839
Campylobacter coli	GCF_006349535.1	SAMN11959354	Human	ST9839
Campylobacter coli	GCF_006349405.1	SAMN11959355	Human	ST9840
Campylobacter coli	GCF_006349385.1	SAMN11959356	Human	ST9841
Campylobacter coli	GCF_006349415.1	SAMN11959357	Human	ST8323
Campylobacter coli	GCF_006370435.1	SAMN11959358	Human	ST8323
Campylobacter coli	GCF_006370375.1	SAMN11959359	Human	ST8323
Campylobacter coli	GCF_006370415.1	SAMN11959360	Human	ST8666
Campylobacter coli	GCF_006370345.1	SAMN11959361	Human	ST9842
Campylobacter coli	GCF_006349395.1	SAMN11959363	Human	ST7159
Campylobacter coli	GCF_006349425.1	SAMN11959364	Human	ST829
Campylobacter coli	GCF_006349485.1	SAMN11959365	Human	ST8659
Campylobacter coli	GCF_006370255.1	SAMN11959367	Human	ST9839
Campylobacter coli	GCF_006370305.1	SAMN11959368	Human	ST9839
Campylobacter coli	GCF_006349495.1	SAMN11959370	Human	ST8323
Campylobacter coli	GCF_009756375.1	SAMN12409096	Primate	ST9494
Campylobacter coli	GCF_009756365.1	SAMN12409097	Primate	ST9494
Campylobacter coli	GCF_009756345.1	SAMN12409098	Primate	ST9494
Campylobacter coli	GCF_009756325.1	SAMN12409099	Primate	N/A
Campylobacter coli	GCF_009756305.1	SAMN12409100	Primate	ST1173
Campylobacter coli	GCF_009756295.1	SAMN12409101	Primate	ST9501
Campylobacter coli	GCF_009498315.1	SAMN12409102	Primate	ST9493
Campylobacter coli	GCF_009498195.1	SAMN12409103	Primate	ST9493
Campylobacter coli	GCF_009756285.1	SAMN12409104	Primate	ST9493
Campylobacter coli	GCF_009756235.1	SAMN12409105	Primate	N/A
Campylobacter coli	GCF_009756215.1	SAMN12409106	Primate	ST9493
Campylobacter coli	GCF_009756185.1	SAMN12409107	Primate	ST9493
Campylobacter coli	GCF_009756205.1	SAMN12409108	Primate	ST9493
Campylobacter coli	GCF_009756155.1	SAMN12409109	Primate	ST9493
Campylobacter coli	GCF_009756175.1	SAMN12409110	Primate	ST9493
Campylobacter coli	GCF_009756165.1	SAMN12409111	Primate	ST1191
Campylobacter coli	GCF_018603765.1	SAMN12421807	Water	ST10264
Campylobacter coli	GCF_018501005.1	SAMN12421828	N/A	ST3859
Campylobacter coli	GCF_018501045.1	SAMN12421831	N/A	ST4957
Campylobacter coli	GCF_018500985.1	SAMN12421833	N/A	ST4957
Campylobacter coli	GCF_018501065.1	SAMN12476119	N/A	ST1063
Campylobacter coli	GCF_018501025.1	SAMN12476123	N/A	ST1063
Campylobacter coli	GCF_009792815.1	SAMN12634833	N/A	ST9588
Campylobacter coli	GCF_008727495.1	SAMN12648961	N/A	ST1096
Campylobacter coli	GCA_008727395.1	SAMN12648966	N/A	ST8408
Campylobacter coli	GCA_008727375.1	SAMN12648967	N/A	ST5191
Campylobacter coli	GCA_008727355.1	SAMN12648968	N/A	ST828
Campylobacter coli	GCF_008727315.1	SAMN12648970	N/A	ST3262
Campylobacter coli	GCF_008802085.1	SAMN12697561	N/A	ST900
Campylobacter coli	GCF_018500965.1	SAMN12715275	Water	ST10262
Campylobacter coli	GCF_018500925.1	SAMN12715301	Water	ST10247
Campylobacter coli	GCF_014882535.1	SAMN13414083	Human	ST10161
Campylobacter coli	GCF_010226035.1	SAMN13656907	Human	ST1556
Campylobacter coli	GCF_010359745.1	SAMN13656908	Human	ST10204
Campylobacter coli	GCF_010359365.1	SAMN13656960	Human	ST10204
Campylobacter coli	GCF_010359325.1	SAMN13656966	Human	ST1556
Campylobacter coli	GCF_010359605.1	SAMN13656967	Human	ST828
Campylobacter coli	GCF_010359805.1	SAMN13656975	Human	ST10202
Campylobacter coli	GCF_013293955.1	SAMN14126046	Human	ST829
Campylobacter coli	GCF_013293935.1	SAMN14126053	Human	ST827
Campylobacter coli	GCF_013293875.1	SAMN14126054	Human	ST1585
Campylobacter coli	GCF_013293845.1	SAMN14126055	Human	ST827
Campylobacter coli	GCF_013293915.1	SAMN14126056	Human	ST829
Campylobacter coli	GCF_013293865.1	SAMN14126057	Human	ST829
Campylobacter coli	GCF_013293835.1	SAMN14126062	Human	N/A
Campylobacter coli	GCF_013293795.1	SAMN14126064	Human	ST827
Campylobacter coli	GCF_013293775.1	SAMN14126071	Human	ST1181
Campylobacter coli	GCF_013293785.1	SAMN14126074	Human	ST827
Campylobacter coli	GCF_013293735.1	SAMN14126080	Human	N/A
Campylobacter coli	GCF_013293745.1	SAMN14126081	Human	ST1655
Campylobacter coli	GCF_013293695.1	SAMN14126082	Human	ST825
Campylobacter coli	GCF_013293675.1	SAMN14126085	Human	ST4473
Campylobacter coli	GCF_013293645.1	SAMN14126091	Human	ST829
Campylobacter coli	GCF_013293635.1	SAMN14126112	Human	ST872
Campylobacter coli	GCF_013293605.1	SAMN14126152	Human	N/A
Campylobacter coli	GCF_013293565.1	SAMN14126153	Human	ST5777
Campylobacter coli	GCF_013293535.1	SAMN14126164	Human	ST860
Campylobacter coli	GCF_013293555.1	SAMN14126172	Human	ST872
Campylobacter coli	GCF_013293515.1	SAMN14126173	Human	ST872
Campylobacter coli	GCF_013293485.1	SAMN14126174	Human	ST2178
Campylobacter coli	GCF_013293465.1	SAMN14126175	Human	ST1767
Campylobacter coli	GCF_013293445.1	SAMN14126176	Human	ST830
Campylobacter coli	GCF_013293435.1	SAMN14126177	Human	ST1767
Campylobacter coli	GCF_013293415.1	SAMN14126185	Human	ST860
Campylobacter coli	GCF_013293385.1	SAMN14126188	Human	ST830
Campylobacter coli	GCF_013293375.1	SAMN14126189	Human	ST860
Campylobacter coli	GCF_013293315.1	SAMN14126190	Human	ST860
Campylobacter coli	GCF_013293335.1	SAMN14126192	Human	ST1068
Campylobacter coli	GCF_013293285.1	SAMN14126194	Human	ST825
Campylobacter coli	GCF_013293275.1	SAMN14126196	Human	ST860
Campylobacter coli	GCF_013293225.1	SAMN14126199	Human	ST830
Campylobacter coli	GCF_013293215.1	SAMN14126200	Human	N/A
Campylobacter coli	GCF_013350515.1	SAMN14379029	Poultry	ST6543
Campylobacter coli	GCF_013350435.1	SAMN14379030	Poultry	ST1096
Campylobacter coli	GCF_013072645.1	SAMN14420997	Duck	ST825
Campylobacter coli	GCF_013072625.1	SAMN14420998	Duck	ST825
Campylobacter coli	GCF_013072545.1	SAMN14420999	Duck	ST825
Campylobacter coli	GCF_013072605.1	SAMN14421000	Duck	ST825
Campylobacter coli	GCF_013072555.1	SAMN14421001	Duck	ST825
Campylobacter coli	GCF_013072565.1	SAMN14421002	Duck	ST825
Campylobacter coli	GCF_013072525.1	SAMN14421003	Poultry	ST825
Campylobacter coli	GCF_018885145.1	SAMN15156909	Human	ST5506
Campylobacter coli	GCF_018885165.1	SAMN15156961	Human	ST1145
Campylobacter coli	GCF_018885185.1	SAMN15156968	Human	ST8733
Campylobacter coli	GCF_018885245.1	SAMN15156991	Human	ST1145
Campylobacter coli	GCF_013416175.1	SAMN15379445	NA	ST1680
Campylobacter coli	GCF_013391125.1	SAMN15379446	NA	ST9419
Campylobacter coli	GCA_016406685.1	SAMN16083344	NA	ST1082
Campylobacter coli	GCA_016406665.1	SAMN16083724	NA	N/A
Campylobacter coli	GCF_014705905.1	SAMN16083725	NA	ST1082
Campylobacter coli	GCA_014764625.1	SAMN16191516	NA	ST829
Campylobacter coli	GCF_014874755.1	SAMN16327880	Poultry	ST872
Campylobacter coli	GCF_014874745.1	SAMN16327881	Poultry	ST872
Campylobacter coli	GCF_014874735.1	SAMN16327882	Poultry	ST872
Campylobacter coli	GCF_014874765.1	SAMN16327883	Poultry	ST1586
Campylobacter coli	GCF_014874795.1	SAMN16327884	Poultry	ST872
Campylobacter coli	GCF_014874635.1	SAMN16327886	Poultry	ST825
Campylobacter coli	GCF_014874645.1	SAMN16327888	Poultry	ST872
Campylobacter coli	GCF_014874655.1	SAMN16327889	Poultry	ST1586
Campylobacter coli	GCF_016127675.1	SAMN16357197	NA	ST1063
Campylobacter coli	GCF_017810175.1	SAMN17058212	Poultry	ST872
Campylobacter coli	GCF_016458505.1	SAMN17120229	Swine	ST3859
Campylobacter coli	GCF_016458515.1	SAMN17120234	Swine	ST1112
Campylobacter coli	GCF_016458545.1	SAMN17120235	Swine	ST4957
Campylobacter coli	GCF_018169215.1	SAMN17379416	NA	ST825
Campylobacter coli	GCF_018176875.1	SAMN17379417	NA	ST825
Campylobacter coli	GCF_018176975.1	SAMN17379418	NA	ST825
Campylobacter coli	GCF_018176575.1	SAMN17379471	NA	ST828
Campylobacter coli	GCF_018176655.1	SAMN17379499	NA	ST828
Campylobacter coli	GCF_016865155.1	SAMN17525987	NA	ST5935
Campylobacter coli	GCF_017309215.1	SAMN17765516	Poultry	ST1413
Campylobacter coli	GCF_018728045.1	SAMN18478573	Human	ST872
Campylobacter coli	GCF_018728025.1	SAMN18478574	Human	ST827
Campylobacter coli	GCF_018727975.1	SAMN18478575	Human	ST827
Campylobacter coli	GCF_018727955.1	SAMN18478576	Human	N/A
Campylobacter coli	GCF_018727915.1	SAMN18478577	Human	ST2097
Campylobacter coli	GCF_018727885.1	SAMN18478578	Human	ST872
Campylobacter coli	GCF_018727845.1	SAMN18478579	Human	ST872
Campylobacter coli	GCF_018727855.1	SAMN18478580	Human	N/A
Campylobacter coli	GCF_018727825.1	SAMN18478581	Human	ST5380
Campylobacter coli	GCF_018727765.1	SAMN18478582	Human	ST872
Campylobacter coli	GCF_018727745.1	SAMN18478583	Human	ST860
Campylobacter coli	GCF_018727725.1	SAMN18478584	Human	ST872
Campylobacter coli	GCF_018727705.1	SAMN18478585	Human	ST1600
Campylobacter coli	GCF_018727655.1	SAMN18478586	Human	N/A
Campylobacter coli	GCF_018727645.1	SAMN18478587	Human	ST1108
Campylobacter coli	GCF_018727625.1	SAMN18478588	Human	ST860
Campylobacter coli	GCF_018727595.1	SAMN18478589	Human	N/A
Campylobacter coli	GCF_018727565.1	SAMN18478590	Human	ST872
Campylobacter coli	GCF_018727545.1	SAMN18478591	Human	ST9840
Campylobacter coli	GCF_018727485.1	SAMN18478592	Human	ST2097
Campylobacter coli	GCF_018727465.1	SAMN18478593	Human	ST828
Campylobacter coli	GCF_018727385.1	SAMN18478594	Human	ST6689
Campylobacter coli	GCF_018727355.1	SAMN18478595	Human	ST10048
Campylobacter coli	GCF_018727345.1	SAMN18478596	Human	ST860
Campylobacter coli	GCF_018727325.1	SAMN18478597	Human	ST9987
Campylobacter coli	GCF_018727275.1	SAMN18478598	Human	ST9987
Campylobacter coli	GCF_018727265.1	SAMN18478599	Human	ST860
Campylobacter coli	GCF_018727285.1	SAMN18478600	Human	N/A
Campylobacter coli	GCF_018727245.1	SAMN18478601	Human	ST9987
Campylobacter coli	GCF_018727085.1	SAMN18478602	Human	ST872
Campylobacter coli	GCF_018727145.1	SAMN18478603	Human	ST872
Campylobacter coli	GCF_018727115.1	SAMN18478604	Human	ST872
Campylobacter coli	GCF_018727045.1	SAMN18478605	Human	ST872
Campylobacter coli	GCF_018727025.1	SAMN18478606	Human	ST9987
Campylobacter coli	GCF_018726965.1	SAMN18478607	Human	ST9840
Campylobacter coli	GCF_018726995.1	SAMN18478608	Human	ST827
Campylobacter coli	GCF_018726975.1	SAMN18478609	Human	ST872
Campylobacter coli	GCF_018726925.1	SAMN18478610	Human	ST9987
Campylobacter coli	GCF_018726935.1	SAMN18478611	Human	ST872
Campylobacter coli	GCF_018726905.1	SAMN18478612	Human	ST872
Campylobacter coli	GCF_018726875.1	SAMN18478613	Human	ST872
Campylobacter coli	GCF_018726865.1	SAMN18478614	Human	ST872
Campylobacter coli	GCF_018728125.1	SAMN18478615	Human	ST899
Campylobacter coli	GCF_018728065.1	SAMN18478616	Human	ST899
Campylobacter coli	GCF_018728105.1	SAMN18478617	Human	ST9840
Campylobacter coli	GCF_018728085.1	SAMN18478618	Human	ST872
Campylobacter coli	GCF_018727785.1	SAMN18478619	Human	N/A
Campylobacter coli	GCF_018727445.1	SAMN18478620	Human	ST825
Campylobacter coli	GCF_018727495.1	SAMN18478621	Human	ST825
Campylobacter coli	GCF_018727525.1	SAMN18478624	Human	ST825
Campylobacter jejuni	GCF_904845015.1	SAMEA7278913	Bovine	N/A
Campylobacter jejuni	GCF_904845085.1	SAMEA7278916	Bovine	N/A
Campylobacter jejuni	GCF_904845195.1	SAMEA7278933	Bovine	N/A
Campylobacter jejuni	GCF_904845315.1	SAMEA7278939	Bovine	N/A
Campylobacter jejuni	GCF_905410075.1	SAMEA8241073	Bovine	N/A
Campylobacter jejuni	GCF_001877415.1	SAMN04096402	Bovine	N/A
Campylobacter jejuni	GCF_001877305.1	SAMN04158376	Bovine	N/A
Campylobacter jejuni	GCF_001877335.1	SAMN04158377	Bovine	N/A
Campylobacter jejuni	GCF_001877395.1	SAMN04158380	Bovine	N/A
Campylobacter jejuni	GCF_001878105.1	SAMN04442366	Bovine	N/A
Campylobacter jejuni	GCF_001878125.1	SAMN04442367	Bovine	N/A
Campylobacter jejuni	GCF_001878205.1	SAMN04531983	Bovine	N/A
Campylobacter jejuni	GCF_001878185.1	SAMN04531984	Bovine	N/A
Campylobacter jejuni	GCF_001878235.1	SAMN04531985	Bovine	N/A
Campylobacter jejuni	GCF_001877185.1	SAMN04531986	Bovine	N/A
Campylobacter jejuni	GCF_001878295.1	SAMN04531987	Bovine	N/A
Campylobacter jejuni	GCF_001878255.1	SAMN04531988	Bovine	N/A
Campylobacter jejuni	GCF_001878335.1	SAMN04531989	Bovine	N/A
Campylobacter jejuni	GCF_000254515.1	SAMN02428947	Bovine	N/A
Campylobacter jejuni	GCF_000254915.1	SAMN02428952	Bovine	N/A
Campylobacter jejuni	GCF_000255015.1	SAMN02428965	Bovine	N/A
Campylobacter jejuni	GCF_000254855.1	SAMN02428995	Bovine	N/A
Campylobacter jejuni	GCF_000254955.1	SAMN02428996	Bovine	N/A
Campylobacter jejuni	GCF_000254995.1	SAMN02428998	Bovine	N/A
Campylobacter jejuni	GCF_000255035.1	SAMN02428999	Bovine	N/A
Campylobacter jejuni	GCF_000254935.1	SAMN02429051	Bovine	N/A
Campylobacter jejuni	GCF_000254255.1	SAMN02429066	Bovine	N/A
Campylobacter jejuni	GCA_000251165.2	SAMN02471203	Bovine	N/A
Campylobacter jejuni	GCA_002209005.1	SAMN04875588	Bovine	N/A
Campylobacter jejuni	GCA_003999645.1	SAMN06339750	Bovine	N/A
Campylobacter jejuni	GCF_008802045.1	SAMN12697563	Bovine	N/A
Campylobacter jejuni	GCF_904844885.1	SAMEA7278896	Canis_lupus_familiaris	N/A
Campylobacter jejuni	GCF_904844865.1	SAMEA7278897	Canis_lupus_familiaris	N/A
Campylobacter jejuni	GCF_904844925.1	SAMEA7278898	Canis_lupus_familiaris	N/A
Campylobacter jejuni	GCF_904844945.1	SAMEA7278899	Canis_lupus_familiaris	N/A
Campylobacter jejuni	GCF_904844875.1	SAMEA7278903	Canis_lupus_familiaris	N/A
Campylobacter jejuni	GCF_904844825.1	SAMEA7278904	Canis_lupus_familiaris	N/A
Campylobacter jejuni	GCF_904844835.1	SAMEA7278905	Canis_lupus_familiaris	N/A
Campylobacter jejuni	GCF_904844965.1	SAMEA7278909	Canis_lupus_familiaris	N/A
Campylobacter jejuni	GCF_904845115.1	SAMEA7278915	Canis_lupus_familiaris	N/A
Campylobacter jejuni	GCF_904845055.1	SAMEA7278922	Canis_lupus_familiaris	N/A
Campylobacter jejuni	GCF_904845205.1	SAMEA7278930	Canis_lupus_familiaris	N/A
Campylobacter jejuni	GCF_904845265.1	SAMEA7278936	Canis_lupus_familiaris	N/A
Campylobacter jejuni	GCF_014305275.1	SAMN15860709	Canis_lupus_familiaris	N/A
Campylobacter jejuni	GCF_014305315.1	SAMN15860710	Canis_lupus_familiaris	N/A
Campylobacter jejuni	GCF_014305335.1	SAMN15860712	Canis_lupus_familiaris	N/A
Campylobacter jejuni	GCF_001291825.1	SAMEA3487038	Poultry	N/A
Campylobacter jejuni	GCF_001292205.1	SAMEA3487039	Poultry	N/A
Campylobacter jejuni	GCF_001292245.1	SAMEA3487048	Poultry	N/A
Campylobacter jejuni	GCF_001292285.1	SAMEA3487055	Poultry	N/A
Campylobacter jejuni	GCF_001292025.1	SAMEA3487056	Poultry	N/A
Campylobacter jejuni	GCF_001291805.1	SAMEA3487065	Poultry	N/A
Campylobacter jejuni	GCF_001292385.1	SAMEA3487066	Poultry	N/A
Campylobacter jejuni	GCF_001292145.1	SAMEA3487073	Poultry	N/A
Campylobacter jejuni	GCF_001291505.1	SAMEA3487080	Poultry	N/A
Campylobacter jejuni	GCF_001292485.1	SAMEA3487083	Poultry	N/A
Campylobacter jejuni	GCF_001291585.1	SAMEA3487084	Poultry	N/A
Campylobacter jejuni	GCF_001292185.1	SAMEA3487086	Poultry	N/A
Campylobacter jejuni	GCA_001292045.1	SAMEA3487087	Poultry	N/A
Campylobacter jejuni	GCF_001291965.1	SAMEA3487088	Poultry	N/A
Campylobacter jejuni	GCF_001407115.1	SAMEA3556505	Poultry	N/A
Campylobacter jejuni	GCF_001407795.1	SAMEA3556507	Poultry	N/A
Campylobacter jejuni	GCF_001407035.1	SAMEA3556508	Poultry	N/A
Campylobacter jejuni	GCF_001407345.1	SAMEA3556510	Poultry	N/A
Campylobacter jejuni	GCF_001407915.1	SAMEA3556513	Poultry	N/A
Campylobacter jejuni	GCF_001406995.1	SAMEA3556516	Poultry	N/A
Campylobacter jejuni	GCF_001407775.1	SAMEA3556519	Poultry	N/A
Campylobacter jejuni	GCF_001407955.1	SAMEA3556520	Poultry	N/A
Campylobacter jejuni	GCF_001407095.1	SAMEA3556521	Poultry	N/A
Campylobacter jejuni	GCF_001407815.1	SAMEA3556523	Poultry	N/A
Campylobacter jejuni	GCF_001407475.1	SAMEA3556524	Poultry	N/A
Campylobacter jejuni	GCF_001408155.1	SAMEA3556527	Poultry	N/A
Campylobacter jejuni	GCF_001407695.1	SAMEA3556528	Poultry	N/A
Campylobacter jejuni	GCF_001408195.1	SAMEA3556529	Poultry	N/A
Campylobacter jejuni	GCF_001407635.1	SAMEA3556530	Poultry	N/A
Campylobacter jejuni	GCF_001406935.1	SAMEA3556531	Poultry	N/A
Campylobacter jejuni	GCF_001407415.1	SAMEA3556532	Poultry	N/A
Campylobacter jejuni	GCF_001408175.1	SAMEA3556533	Poultry	N/A
Campylobacter jejuni	GCF_001408135.1	SAMEA3556534	Poultry	N/A
Campylobacter jejuni	GCF_001408095.1	SAMEA3556536	Poultry	N/A
Campylobacter jejuni	GCF_001407755.1	SAMEA3556537	Poultry	N/A
Campylobacter jejuni	GCF_001407535.1	SAMEA3556538	Poultry	N/A
Campylobacter jejuni	GCF_001408055.1	SAMEA3556540	Poultry	N/A
Campylobacter jejuni	GCF_001406975.1	SAMEA3556541	Poultry	N/A
Campylobacter jejuni	GCF_001407435.1	SAMEA3556542	Poultry	N/A
Campylobacter jejuni	GCF_001407195.1	SAMEA3556543	Poultry	N/A
Campylobacter jejuni	GCF_001407595.1	SAMEA3556544	Poultry	N/A
Campylobacter jejuni	GCF_001407855.1	SAMEA3556545	Poultry	N/A
Campylobacter jejuni	GCA_001406895.1	SAMEA3556546	Poultry	N/A
Campylobacter jejuni	GCA_001407615.1	SAMEA3556547	Poultry	N/A
Campylobacter jejuni	GCF_001407895.1	SAMEA3556548	Poultry	N/A
Campylobacter jejuni	GCF_001407455.1	SAMEA3556549	Poultry	N/A
Campylobacter jejuni	GCF_001407075.1	SAMEA3556550	Poultry	N/A
Campylobacter jejuni	GCF_001407995.1	SAMEA3556555	Poultry	N/A
Campylobacter jejuni	GCF_001407575.1	SAMEA3556556	Poultry	N/A
Campylobacter jejuni	GCA_001408075.1	SAMEA3556558	Poultry	N/A
Campylobacter jejuni	GCF_001408015.1	SAMEA3556559	Poultry	N/A
Campylobacter jejuni	GCF_001408115.1	SAMEA3556560	Poultry	N/A
Campylobacter jejuni	GCF_001407515.1	SAMEA3556562	Poultry	N/A
Campylobacter jejuni	GCF_001407735.1	SAMEA3556563	Poultry	N/A
Campylobacter jejuni	GCF_001407015.1	SAMEA3556564	Poultry	N/A
Campylobacter jejuni	GCF_000242375.1	SAMN00113350	Poultry	N/A
Campylobacter jejuni	GCF_000254335.1	SAMN02428945	Poultry	N/A
Campylobacter jejuni	GCF_000254895.1	SAMN02428951	Poultry	N/A
Campylobacter jejuni	GCF_000254415.1	SAMN02428961	Poultry	N/A
Campylobacter jejuni	GCF_000255075.1	SAMN02428966	Poultry	N/A
Campylobacter jejuni	GCF_000254275.1	SAMN02429005	Poultry	N/A
Campylobacter jejuni	GCF_000254375.1	SAMN02429007	Poultry	N/A
Campylobacter jejuni	GCF_000254555.1	SAMN02429012	Poultry	N/A
Campylobacter jejuni	GCF_000254835.1	SAMN02429016	Poultry	N/A
Campylobacter jejuni	GCF_000254355.1	SAMN02429044	Poultry	N/A
Campylobacter jejuni	GCF_000254475.1	SAMN02429045	Poultry	N/A
Campylobacter jejuni	GCF_000255095.1	SAMN02429052	Poultry	N/A
Campylobacter jejuni	GCF_000283215.1	SAMN02471608	Poultry	N/A
Campylobacter jejuni	GCF_001763515.1	SAMN04532397	Poultry	N/A
Campylobacter jejuni	GCF_001764405.1	SAMN04532407	Poultry	N/A
Campylobacter jejuni	GCF_002587225.1	SAMN07312465	Poultry	N/A
Campylobacter jejuni	GCF_003095775.1	SAMN08987269	Poultry	N/A
Campylobacter jejuni	GCF_003095725.1	SAMN08987270	Poultry	N/A
Campylobacter jejuni	GCF_003574945.1	SAMN10034081	Poultry	N/A
Campylobacter jejuni	GCF_004924295.1	SAMN10101901	Poultry	N/A
Campylobacter jejuni	GCF_004195185.1	SAMN10530970	Poultry	N/A
Campylobacter jejuni	GCA_005217495.1	SAMN11523292	Poultry	N/A
Campylobacter jejuni	GCA_005280795.1	SAMN11523293	Poultry	N/A
Campylobacter jejuni	GCF_009906995.1	SAMN13855192	Poultry	N/A
Campylobacter jejuni	GCF_009906985.1	SAMN13855193	Poultry	N/A
Campylobacter jejuni	GCF_013350425.1	SAMN14379027	Poultry	N/A
Campylobacter jejuni	GCF_014527495.1	SAMN14379028	Poultry	N/A
Campylobacter jejuni	GCF_014152565.1	SAMN15690924	Poultry	N/A
Campylobacter jejuni	GCF_014243335.1	SAMN15690925	Poultry	N/A
Campylobacter jejuni	GCF_014243315.1	SAMN15690926	Poultry	N/A
Campylobacter jejuni	GCF_014152385.1	SAMN15690927	Poultry	N/A
Campylobacter jejuni	GCF_014152305.1	SAMN15690928	Poultry	N/A
Campylobacter jejuni	GCF_014152105.1	SAMN15690929	Poultry	N/A
Campylobacter jejuni	GCF_014151925.1	SAMN15690930	Poultry	N/A
Campylobacter jejuni	GCF_014151825.1	SAMN15690931	Poultry	N/A
Campylobacter jejuni	GCF_014151665.1	SAMN15690932	Poultry	N/A
Campylobacter jejuni	GCF_014151465.1	SAMN15690933	Poultry	N/A
Campylobacter jejuni	GCF_014265945.1	SAMN15690934	Poultry	N/A
Campylobacter jejuni	GCF_014243455.1	SAMN15690935	Poultry	N/A
Campylobacter jejuni	GCF_014243405.1	SAMN15690936	Poultry	N/A
Campylobacter jejuni	GCF_014252915.1	SAMN15690937	Poultry	N/A
Campylobacter jejuni	GCF_014243325.1	SAMN15690938	Poultry	N/A
Campylobacter jejuni	GCF_014151305.1	SAMN15690939	Poultry	N/A
Campylobacter jejuni	GCF_014117735.1	SAMN15719275	Poultry	N/A
Campylobacter jejuni	GCF_003962465.1	SAMN08398758	Wild bird	N/A
Campylobacter jejuni	GCF_003962455.1	SAMN08398759	Wild bird	N/A
Campylobacter jejuni	GCF_003961465.1	SAMN08398760	Wild bird	N/A
Campylobacter jejuni	GCF_003961435.1	SAMN08398761	Wild bird	N/A
Campylobacter jejuni	GCF_003961425.1	SAMN08398762	Wild bird	N/A
Campylobacter jejuni	GCF_003961415.1	SAMN08398763	Wild bird	N/A
Campylobacter jejuni	GCF_003961385.1	SAMN08398764	Wild bird	N/A
Campylobacter jejuni	GCF_003962275.1	SAMN08398765	Wild bird	N/A
Campylobacter jejuni	GCF_003961365.1	SAMN08398766	Wild bird	N/A
Campylobacter jejuni	GCF_003961335.1	SAMN08398767	Wild bird	N/A
Campylobacter jejuni	GCF_003962245.1	SAMN08398768	Wild bird	N/A
Campylobacter jejuni	GCF_003961325.1	SAMN08398769	Wild bird	N/A
Campylobacter jejuni	GCF_003961315.1	SAMN08398770	Wild bird	N/A
Campylobacter jejuni	GCF_003961275.1	SAMN08398771	Wild bird	N/A
Campylobacter jejuni	GCF_003962255.1	SAMN08398772	Wild bird	N/A
Campylobacter jejuni	GCF_003962225.1	SAMN08398774	Wild bird	N/A
Campylobacter jejuni	GCF_003962215.1	SAMN08398775	Wild bird	N/A
Campylobacter jejuni	GCF_003961225.1	SAMN08398776	Wild bird	N/A
Campylobacter jejuni	GCF_003962175.1	SAMN08398777	Wild bird	N/A
Campylobacter jejuni	GCF_003961235.1	SAMN08398778	Wild bird	N/A
Campylobacter jejuni	GCF_003962145.1	SAMN08398779	Wild bird	N/A
Campylobacter jejuni	GCF_003961215.1	SAMN08398780	Wild bird	N/A
Campylobacter jejuni	GCF_003961185.1	SAMN08398781	Wild bird	N/A
Campylobacter jejuni	GCF_003961175.1	SAMN08398782	Wild bird	N/A
Campylobacter jejuni	GCF_003961145.1	SAMN08398783	Wild bird	N/A
Campylobacter jejuni	GCF_003961135.1	SAMN08398784	Wild bird	N/A
Campylobacter jejuni	GCF_003961095.1	SAMN08398785	Wild bird	N/A
Campylobacter jejuni	GCF_003962165.1	SAMN08398786	Wild bird	N/A
Campylobacter jejuni	GCF_003962125.1	SAMN08398787	Wild bird	N/A
Campylobacter jejuni	GCF_003962115.1	SAMN08398788	Wild bird	N/A
Campylobacter jejuni	GCF_003961085.1	SAMN08398789	Wild bird	N/A
Campylobacter jejuni	GCF_003961045.1	SAMN08398790	Wild bird	N/A
Campylobacter jejuni	GCF_003961055.1	SAMN08398791	Wild bird	N/A
Campylobacter jejuni	GCF_003962075.1	SAMN08398792	Wild bird	N/A
Campylobacter jejuni	GCF_003961035.1	SAMN08398793	Wild bird	N/A
Campylobacter jejuni	GCF_003962055.1	SAMN08398794	Wild bird	N/A
Campylobacter jejuni	GCF_003962025.1	SAMN08398795	Wild bird	N/A
Campylobacter jejuni	GCF_003961005.1	SAMN08398796	Wild bird	N/A
Campylobacter jejuni	GCF_003960995.1	SAMN08398797	Wild bird	N/A
Campylobacter jejuni	GCF_003960935.1	SAMN08398798	Wild bird	N/A
Campylobacter jejuni	GCF_003962045.1	SAMN08398799	Wild bird	N/A
Campylobacter jejuni	GCF_003960945.1	SAMN08398800	Wild bird	N/A
Campylobacter jejuni	GCF_003960955.1	SAMN08398801	Wild bird	N/A
Campylobacter jejuni	GCF_003960895.1	SAMN08398802	Wild bird	N/A
Campylobacter jejuni	GCF_003960865.1	SAMN08398803	Wild bird	N/A
Campylobacter jejuni	GCF_003960855.1	SAMN08398804	Wild bird	N/A
Campylobacter jejuni	GCF_003960835.1	SAMN08398805	Wild bird	N/A
Campylobacter jejuni	GCF_003960845.1	SAMN08398806	Wild bird	N/A
Campylobacter jejuni	GCF_003960795.1	SAMN08398807	Wild bird	N/A
Campylobacter jejuni	GCF_003960775.1	SAMN08398808	Wild bird	N/A
Campylobacter jejuni	GCF_003960755.1	SAMN08398809	Wild bird	N/A
Campylobacter jejuni	GCF_003960745.1	SAMN08398810	Wild bird	N/A
Campylobacter jejuni	GCF_003960735.1	SAMN08398811	Wild bird	N/A
Campylobacter jejuni	GCF_003960705.1	SAMN08398812	Wild bird	N/A
Campylobacter jejuni	GCF_003962015.1	SAMN08398813	Wild bird	N/A
Campylobacter jejuni	GCF_003960665.1	SAMN08398814	Wild bird	N/A
Campylobacter jejuni	GCF_003960655.1	SAMN08398815	Wild bird	N/A
Campylobacter jejuni	GCF_003961965.1	SAMN08398816	Wild bird	N/A
Campylobacter jejuni	GCF_003960645.1	SAMN08398817	Wild bird	N/A
Campylobacter jejuni	GCF_003961955.1	SAMN08398818	Wild bird	N/A
Campylobacter jejuni	GCF_003961945.1	SAMN08398819	Wild bird	N/A
Campylobacter jejuni	GCF_003960625.1	SAMN08398820	Wild bird	N/A
Campylobacter jejuni	GCF_003960585.1	SAMN08398821	Wild bird	N/A
Campylobacter jejuni	GCF_003960595.1	SAMN08398822	Wild bird	N/A
Campylobacter jejuni	GCF_003961935.1	SAMN08398823	Wild bird	N/A
Campylobacter jejuni	GCF_003960575.1	SAMN08398824	Wild bird	N/A
Campylobacter jejuni	GCF_003960535.1	SAMN08398825	Wild bird	N/A
Campylobacter jejuni	GCF_003960545.1	SAMN08398826	Wild bird	N/A
Campylobacter jejuni	GCF_003961905.1	SAMN08398827	Wild bird	N/A
Campylobacter jejuni	GCF_003960495.1	SAMN08398828	Wild bird	N/A
Campylobacter jejuni	GCF_003960475.1	SAMN08398829	Wild bird	N/A
Campylobacter jejuni	GCF_003960485.1	SAMN08398830	Wild bird	N/A
Campylobacter jejuni	GCF_003960445.1	SAMN08398831	Wild bird	N/A
Campylobacter jejuni	GCF_003960435.1	SAMN08398832	Wild bird	N/A
Campylobacter jejuni	GCF_003960395.1	SAMN08398833	Wild bird	N/A
Campylobacter jejuni	GCF_003961875.1	SAMN08398834	Wild bird	N/A
Campylobacter jejuni	GCF_003961835.1	SAMN08398835	Wild bird	N/A
Campylobacter jejuni	GCF_003961855.1	SAMN08398836	Wild bird	N/A
Campylobacter jejuni	GCF_003960375.1	SAMN08398837	Wild bird	N/A
Campylobacter jejuni	GCF_003960385.1	SAMN08398838	Wild bird	N/A
Campylobacter jejuni	GCF_003960345.1	SAMN08398839	Wild bird	N/A
Campylobacter jejuni	GCF_003960305.1	SAMN08398840	Wild bird	N/A
Campylobacter jejuni	GCF_003960295.1	SAMN08398841	Wild bird	N/A
Campylobacter jejuni	GCF_003960285.1	SAMN08398842	Wild bird	N/A
Campylobacter jejuni	GCF_003960275.1	SAMN08398843	Wild bird	N/A
Campylobacter jejuni	GCF_003960235.1	SAMN08398844	Wild bird	N/A
Campylobacter jejuni	GCA_001808165.1	SAMN05913002	Bovine	N/A
Campylobacter jejuni	GCF_000943395.1	SAMN03296045	Bovine	N/A
Campylobacter jejuni	GCF_000948095.1	SAMN03296060	Bovine	N/A
Campylobacter jejuni	GCF_000943435.1	SAMN03299058	Bovine	N/A
Campylobacter jejuni	GCF_000943445.1	SAMN03299096	Bovine	N/A
Campylobacter jejuni	GCF_001761905.1	SAMN03357962	Bovine	N/A
Campylobacter jejuni	GCF_001762895.1	SAMN03357964	Bovine	N/A
Campylobacter jejuni	GCF_001762915.1	SAMN03357965	Bovine	N/A
Campylobacter jejuni	GCF_001762935.1	SAMN03357967	Bovine	N/A
Campylobacter jejuni	GCF_001762945.1	SAMN03357968	Bovine	N/A
Campylobacter jejuni	GCF_001762975.1	SAMN03357970	Bovine	N/A
Campylobacter jejuni	GCF_001762995.1	SAMN03357971	Bovine	N/A
Campylobacter jejuni	GCF_001763015.1	SAMN03357973	Bovine	N/A
Campylobacter jejuni	GCF_001763035.1	SAMN03357974	Bovine	N/A
Campylobacter jejuni	GCF_001763045.1	SAMN03357976	Bovine	N/A
Campylobacter jejuni	GCA_001762285.1	SAMN03359142	Bovine	N/A
Campylobacter jejuni	GCF_001762305.1	SAMN03359143	Bovine	N/A
Campylobacter jejuni	GCF_001761585.1	SAMN03359144	Bovine	N/A
Campylobacter jejuni	GCA_001761605.1	SAMN03359145	Bovine	N/A
Campylobacter jejuni	GCA_001761845.1	SAMN03359146	Bovine	N/A
Campylobacter jejuni	GCF_001761865.1	SAMN03359147	Bovine	N/A
Campylobacter jejuni	GCA_001761625.1	SAMN03359148	Bovine	N/A
Campylobacter jejuni	GCF_001761645.1	SAMN03359149	Bovine	N/A
Campylobacter jejuni	GCF_001761665.1	SAMN03359151	Bovine	N/A
Campylobacter jejuni	GCF_001761685.1	SAMN03359154	Bovine	N/A
Campylobacter jejuni	GCF_001761705.1	SAMN03359155	Bovine	N/A
Campylobacter jejuni	GCF_001761725.1	SAMN03359156	Bovine	N/A
Campylobacter jejuni	GCF_001761745.1	SAMN03359157	Bovine	N/A
Campylobacter jejuni	GCF_001761765.1	SAMN03359158	Bovine	N/A
Campylobacter jejuni	GCF_001761785.1	SAMN03359159	Bovine	N/A
Campylobacter jejuni	GCF_001761805.1	SAMN03359160	Bovine	N/A
Campylobacter jejuni	GCA_001761825.1	SAMN03359161	Bovine	N/A
Campylobacter jejuni	GCF_001761885.1	SAMN03359162	Bovine	N/A
Campylobacter jejuni	GCF_001762595.1	SAMN03360162	Bovine	N/A
Campylobacter jejuni	GCF_001762615.1	SAMN03360163	Bovine	N/A
Campylobacter jejuni	GCF_001762635.1	SAMN03360165	Bovine	N/A
Campylobacter jejuni	GCF_001762655.1	SAMN03360166	Bovine	N/A
Campylobacter jejuni	GCF_001762675.1	SAMN03360167	Bovine	N/A
Campylobacter jejuni	GCF_001762695.1	SAMN03360168	Bovine	N/A
Campylobacter jejuni	GCF_001764335.1	SAMN04532211	Bovine	N/A
Campylobacter jejuni	GCF_001764355.1	SAMN04532212	Bovine	N/A
Campylobacter jejuni	GCF_001912995.1	SAMN04532214	Bovine	N/A
Campylobacter jejuni	GCF_001764375.1	SAMN04532215	Bovine	N/A
Campylobacter jejuni	GCF_001763315.1	SAMN04532381	Bovine	N/A
Campylobacter jejuni	GCF_001763335.1	SAMN04532382	Bovine	N/A
Campylobacter jejuni	GCA_001763355.1	SAMN04532387	Bovine	N/A
Campylobacter jejuni	GCF_001763385.1	SAMN04532388	Bovine	N/A
Campylobacter jejuni	GCF_001763415.1	SAMN04532389	Bovine	N/A
Campylobacter jejuni	GCF_001763435.1	SAMN04532390	Bovine	N/A
Campylobacter jejuni	GCF_001912855.1	SAMN04532391	Bovine	N/A
Campylobacter jejuni	GCF_001763445.1	SAMN04532392	Bovine	N/A
Campylobacter jejuni	GCF_001763475.1	SAMN04532393	Bovine	N/A
Campylobacter jejuni	GCF_001912825.1	SAMN04532394	Bovine	N/A
Campylobacter jejuni	GCF_001763495.1	SAMN04532395	Bovine	N/A
Campylobacter jejuni	GCF_001763525.1	SAMN04532398	Bovine	N/A
Campylobacter jejuni	GCF_001763535.1	SAMN04532399	Bovine	N/A
Campylobacter jejuni	GCF_001763575.1	SAMN04532400	Bovine	N/A
Campylobacter jejuni	GCF_001763595.1	SAMN04532401	Bovine	N/A
Campylobacter jejuni	GCF_001763615.1	SAMN04532402	Bovine	N/A
Campylobacter jejuni	GCF_001763645.1	SAMN04532404	Bovine	N/A
Campylobacter jejuni	GCF_001912845.1	SAMN04532405	Bovine	N/A
Campylobacter jejuni	GCF_001763675.1	SAMN04532406	Bovine	N/A
Campylobacter jejuni	GCF_900117385.1	SAMEA4534847	Poultry	N/A
Campylobacter jejuni	GCF_905397335.1	SAMEA8241074	Poultry	N/A
Campylobacter jejuni	GCF_000314445.1	SAMN01795906	Poultry	N/A
Campylobacter jejuni	GCF_000737085.1	SAMN02864993	Poultry	N/A
Campylobacter jejuni	GCF_002179485.1	SAMN06888258	Poultry	N/A
Campylobacter jejuni	GCF_002178915.1	SAMN06888259	Poultry	N/A
Campylobacter jejuni	GCF_002178725.1	SAMN06888268	Poultry	N/A
Campylobacter jejuni	GCF_002179455.1	SAMN06888270	Poultry	N/A
Campylobacter jejuni	GCF_002179425.1	SAMN06888274	Poultry	N/A
Campylobacter jejuni	GCF_002178675.1	SAMN06888275	Poultry	N/A
Campylobacter jejuni	GCF_002178655.1	SAMN06888276	Poultry	N/A
Campylobacter jejuni	GCF_002178635.1	SAMN06888277	Poultry	N/A
Campylobacter jejuni	GCF_002179395.1	SAMN06888278	Poultry	N/A
Campylobacter jejuni	GCF_002179345.1	SAMN06888279	Poultry	N/A
Campylobacter jejuni	GCF_002178595.1	SAMN06888280	Poultry	N/A
Campylobacter jejuni	GCF_002806105.1	SAMN08053096	Poultry	N/A
Campylobacter jejuni	GCF_002804425.1	SAMN08053352	Poultry	N/A
Campylobacter jejuni	GCF_002805815.1	SAMN08053499	Poultry	N/A
Campylobacter jejuni	GCF_002805845.1	SAMN08054651	Poultry	N/A
Campylobacter jejuni	GCF_002834205.1	SAMN08054668	Poultry	N/A
Campylobacter jejuni	GCF_002804365.1	SAMN08054671	Poultry	N/A
Campylobacter jejuni	GCF_002804485.1	SAMN08054672	Poultry	N/A
Campylobacter jejuni	GCF_002804375.1	SAMN08054673	Poultry	N/A
Campylobacter jejuni	GCF_002804405.1	SAMN08054686	Poultry	N/A
Campylobacter jejuni	GCF_002805805.1	SAMN08054687	Poultry	N/A
Campylobacter jejuni	GCF_002804545.1	SAMN08054784	Poultry	N/A
Campylobacter jejuni	GCF_002804455.1	SAMN08054953	Poultry	N/A
Campylobacter jejuni	GCF_002806165.1	SAMN08054968	Poultry	N/A
Campylobacter jejuni	GCF_002806125.1	SAMN08054979	Poultry	N/A
Campylobacter jejuni	GCF_002806115.1	SAMN08054987	Poultry	N/A
Campylobacter jejuni	GCF_002805995.1	SAMN08054988	Poultry	N/A
Campylobacter jejuni	GCF_002806035.1	SAMN08054990	Poultry	N/A
Campylobacter jejuni	GCF_002806025.1	SAMN08054994	Poultry	N/A
Campylobacter jejuni	GCF_002806055.1	SAMN08054995	Poultry	N/A
Campylobacter jejuni	GCF_002806085.1	SAMN08054996	Poultry	N/A
Campylobacter jejuni	GCF_013389575.1	SAMN15351901	Poultry	N/A
Campylobacter jejuni	GCF_013394995.1	SAMN15351902	Poultry	N/A
Campylobacter jejuni	GCF_013389555.1	SAMN15351903	Poultry	N/A
Campylobacter jejuni	GCF_014305325.1	SAMN15860714	Poultry	N/A
Campylobacter jejuni	GCF_014305385.1	SAMN15860725	Poultry	N/A
Campylobacter jejuni	GCF_014305415.1	SAMN15860726	Poultry	N/A
Campylobacter jejuni	GCF_017644985.1	SAMN16260644	Poultry	N/A
Campylobacter jejuni	GCF_017645045.1	SAMN16260645	Poultry	N/A
Campylobacter jejuni	GCF_017644875.1	SAMN16260647	Poultry	N/A
Campylobacter jejuni	GCF_017644905.1	SAMN16260648	Poultry	N/A
Campylobacter jejuni	GCF_017644945.1	SAMN16260649	Poultry	N/A
Campylobacter jejuni	GCF_017644895.1	SAMN16260650	Poultry	N/A
Campylobacter jejuni	GCF_017644805.1	SAMN16260652	Poultry	N/A
Campylobacter jejuni	GCF_017644775.1	SAMN16260653	Poultry	N/A
Campylobacter jejuni	GCF_017644765.1	SAMN16260654	Poultry	N/A
Campylobacter jejuni	GCF_017644735.1	SAMN16260656	Poultry	N/A
Campylobacter jejuni	GCF_017644695.1	SAMN16260657	Poultry	N/A
Campylobacter jejuni	GCF_017644725.1	SAMN16260658	Poultry	N/A
Campylobacter jejuni	GCA_001570705.1	SAMD00044346	Human	N/A
Campylobacter jejuni	GCF_002118115.1	SAMD00078611	Human	N/A
Campylobacter jejuni	GCF_001229065.1	SAMEA1010245	Human	N/A
Campylobacter jejuni	GCF_001237205.1	SAMEA1010246	Human	N/A
Campylobacter jejuni	GCF_001228485.1	SAMEA1010247	Human	N/A
Campylobacter jejuni	GCF_001231185.1	SAMEA1010248	Human	N/A
Campylobacter jejuni	GCF_001232325.1	SAMEA1010255	Human	N/A
Campylobacter jejuni	GCF_001226085.1	SAMEA1010256	Human	N/A
Campylobacter jejuni	GCF_001227845.1	SAMEA1010259	Human	N/A
Campylobacter jejuni	GCF_001224845.1	SAMEA1010261	Human	N/A
Campylobacter jejuni	GCF_001239325.1	SAMEA1010262	Human	N/A
Campylobacter jejuni	GCF_001229225.1	SAMEA1010264	Human	N/A
Campylobacter jejuni	GCF_001232945.1	SAMEA1010265	Human	N/A
Campylobacter jejuni	GCF_001237005.1	SAMEA1010266	Human	N/A
Campylobacter jejuni	GCF_001237645.1	SAMEA1010268	Human	N/A
Campylobacter jejuni	GCF_001229445.1	SAMEA1010269	Human	N/A
Campylobacter jejuni	GCF_001233285.1	SAMEA1010271	Human	N/A
Campylobacter jejuni	GCF_001233225.1	SAMEA1010272	Human	N/A
Campylobacter jejuni	GCF_001230125.1	SAMEA1010273	Human	N/A
Campylobacter jejuni	GCF_001238565.1	SAMEA1010275	Human	N/A
Campylobacter jejuni	GCF_001234065.1	SAMEA1010276	Human	N/A
Campylobacter jejuni	GCF_001226065.1	SAMEA1010279	Human	N/A
Campylobacter jejuni	GCF_001237965.1	SAMEA1010282	Human	N/A
Campylobacter jejuni	GCF_001239485.1	SAMEA1010284	Human	N/A
Campylobacter jejuni	GCF_001231165.1	SAMEA1010290	Human	N/A
Campylobacter jejuni	GCF_001234745.1	SAMEA1010294	Human	N/A
Campylobacter jejuni	GCF_001232545.1	SAMEA1010298	Human	N/A
Campylobacter jejuni	GCF_001225005.1	SAMEA1010301	Human	N/A
Campylobacter jejuni	GCF_001238105.1	SAMEA1010304	Human	N/A
Campylobacter jejuni	GCF_001233645.1	SAMEA1010307	Human	N/A
Campylobacter jejuni	GCF_001227785.1	SAMEA1010309	Human	N/A
Campylobacter jejuni	GCF_001226025.1	SAMEA1010310	Human	N/A
Campylobacter jejuni	GCF_001235765.1	SAMEA1010311	Human	N/A
Campylobacter jejuni	GCF_001231765.1	SAMEA1010315	Human	N/A
Campylobacter jejuni	GCF_001237345.1	SAMEA1010320	Human	N/A
Campylobacter jejuni	GCF_001232425.1	SAMEA1010323	Human	N/A
Campylobacter jejuni	GCF_001228225.1	SAMEA1010327	Human	N/A
Campylobacter jejuni	GCF_001236325.1	SAMEA1010329	Human	N/A
Campylobacter jejuni	GCF_001227485.1	SAMEA1010331	Human	N/A
Campylobacter jejuni	GCF_001234305.1	SAMEA1010332	Human	N/A
Campylobacter jejuni	GCF_001229485.1	SAMEA1010333	Human	N/A
Campylobacter jejuni	GCF_001223885.1	SAMEA1010334	Human	N/A
Campylobacter jejuni	GCF_001229085.1	SAMEA1010337	Human	N/A
Campylobacter jejuni	GCF_001237605.1	SAMEA1010338	Human	N/A
Campylobacter jejuni	GCF_001237385.1	SAMEA1010339	Human	N/A
Campylobacter jejuni	GCF_001239445.1	SAMEA1010347	Human	N/A
Campylobacter jejuni	GCF_001234885.1	SAMEA1010348	Human	N/A
Campylobacter jejuni	GCF_001237545.1	SAMEA1010349	Human	N/A
Campylobacter jejuni	GCF_001237885.1	SAMEA1010350	Human	N/A
Campylobacter jejuni	GCF_001231405.1	SAMEA1010353	Human	N/A
Campylobacter jejuni	GCF_001225925.1	SAMEA1010357	Human	N/A
Campylobacter jejuni	GCF_001229985.1	SAMEA1010358	Human	N/A
Campylobacter jejuni	GCF_001225205.1	SAMEA1010360	Human	N/A
Campylobacter jejuni	GCF_001228125.1	SAMEA1010364	Human	N/A
Campylobacter jejuni	GCF_001236665.1	SAMEA1010365	Human	N/A
Campylobacter jejuni	GCF_001234825.1	SAMEA1010368	Human	N/A
Campylobacter jejuni	GCF_001224345.1	SAMEA1010372	Human	N/A
Campylobacter jejuni	GCF_001231245.1	SAMEA1010377	Human	N/A
Campylobacter jejuni	GCF_001232465.1	SAMEA1010380	Human	N/A
Campylobacter jejuni	GCF_001238165.1	SAMEA1010381	Human	N/A
Campylobacter jejuni	GCF_001228245.1	SAMEA1010383	Human	N/A
Campylobacter jejuni	GCF_001232405.1	SAMEA1010387	Human	N/A
Campylobacter jejuni	GCF_001224105.1	SAMEA1010388	Human	N/A
Campylobacter jejuni	GCF_001235625.1	SAMEA1010393	Human	N/A
Campylobacter jejuni	GCF_001238825.1	SAMEA1010396	Human	N/A
Campylobacter jejuni	GCF_001230285.1	SAMEA1010397	Human	N/A
Campylobacter jejuni	GCF_001237585.1	SAMEA1010398	Human	N/A
Campylobacter jejuni	GCF_001225385.1	SAMEA1010400	Human	N/A
Campylobacter jejuni	GCF_001230245.1	SAMEA1010401	Human	N/A
Campylobacter jejuni	GCF_001234505.1	SAMEA1010402	Human	N/A
Campylobacter jejuni	GCF_001237085.1	SAMEA1010403	Human	N/A
Campylobacter jejuni	GCF_001230725.1	SAMEA1010407	Human	N/A
Campylobacter jejuni	GCF_001227265.1	SAMEA1010410	Human	N/A
Campylobacter jejuni	GCF_001236705.1	SAMEA1010411	Human	N/A
Campylobacter jejuni	GCF_001225065.1	SAMEA1010414	Human	N/A
Campylobacter jejuni	GCF_001229465.1	SAMEA1010415	Human	N/A
Campylobacter jejuni	GCF_001224205.1	SAMEA1010416	Human	N/A
Campylobacter jejuni	GCF_001230525.1	SAMEA1010418	Human	N/A
Campylobacter jejuni	GCF_001235165.1	SAMEA1010419	Human	N/A
Campylobacter jejuni	GCF_001224905.1	SAMEA1010421	Human	N/A
Campylobacter jejuni	GCF_001232485.1	SAMEA1010422	Human	N/A
Campylobacter jejuni	GCF_001225105.1	SAMEA1010426	Human	N/A
Campylobacter jejuni	GCF_001236085.1	SAMEA1010431	Human	N/A
Campylobacter jejuni	GCF_001226665.1	SAMEA1010432	Human	N/A
Campylobacter jejuni	GCF_001231085.1	SAMEA1010438	Human	N/A
Campylobacter jejuni	GCF_001227125.1	SAMEA1010443	Human	N/A
Campylobacter jejuni	GCF_001225745.1	SAMEA1010451	Human	N/A
Campylobacter jejuni	GCF_001228945.1	SAMEA1010453	Human	N/A
Campylobacter jejuni	GCF_001227465.1	SAMEA1010454	Human	N/A
Campylobacter jejuni	GCF_001231605.1	SAMEA1010459	Human	N/A
Campylobacter jejuni	GCF_001237745.1	SAMEA1010460	Human	N/A
Campylobacter jejuni	GCF_001224005.1	SAMEA1010461	Human	N/A
Campylobacter jejuni	GCF_001235565.1	SAMEA1010469	Human	N/A
Campylobacter jejuni	GCF_001230365.1	SAMEA1010474	Human	N/A
Campylobacter jejuni	GCF_001239645.1	SAMEA1010479	Human	N/A
Campylobacter jejuni	GCF_001233585.1	SAMEA1010484	Human	N/A
Campylobacter jejuni	GCF_001226385.1	SAMEA1010485	Human	N/A
Campylobacter jejuni	GCF_001231585.1	SAMEA1010487	Human	N/A
Campylobacter jejuni	GCF_001227805.1	SAMEA1010488	Human	N/A
Campylobacter jejuni	GCF_001235825.1	SAMEA1010495	Human	N/A
Campylobacter jejuni	GCF_001226825.1	SAMEA1010498	Human	N/A
Campylobacter jejuni	GCF_001238805.1	SAMEA1010499	Human	N/A
Campylobacter jejuni	GCF_001228305.1	SAMEA1010504	Human	N/A
Campylobacter jejuni	GCF_001233245.1	SAMEA1010505	Human	N/A
Campylobacter jejuni	GCF_001238765.1	SAMEA1010512	Human	N/A
Campylobacter jejuni	GCF_001224025.1	SAMEA1010514	Human	N/A
Campylobacter jejuni	GCF_001231505.1	SAMEA1010525	Human	N/A
Campylobacter jejuni	GCF_001228865.1	SAMEA1010530	Human	N/A
Campylobacter jejuni	GCF_001239345.1	SAMEA1010531	Human	N/A
Campylobacter jejuni	GCF_001236805.1	SAMEA1010532	Human	N/A
Campylobacter jejuni	GCF_001226045.1	SAMEA1010533	Human	N/A
Campylobacter jejuni	GCF_001225805.1	SAMEA1010534	Human	N/A
Campylobacter jejuni	GCF_001230605.1	SAMEA1010540	Human	N/A
Campylobacter jejuni	GCF_001227345.1	SAMEA1010542	Human	N/A
Campylobacter jejuni	GCF_001225265.1	SAMEA1010543	Human	N/A
Campylobacter jejuni	GCF_001228825.1	SAMEA1010544	Human	N/A
Campylobacter jejuni	GCF_001235065.1	SAMEA1010545	Human	N/A
Campylobacter jejuni	GCF_001236525.1	SAMEA1010546	Human	N/A
Campylobacter jejuni	GCF_001238945.1	SAMEA1010549	Human	N/A
Campylobacter jejuni	GCF_001230205.1	SAMEA1010550	Human	N/A
Campylobacter jejuni	GCF_001233185.1	SAMEA1010551	Human	N/A
Campylobacter jejuni	GCF_001225185.1	SAMEA1010552	Human	N/A
Campylobacter jejuni	GCF_001233005.1	SAMEA1010553	Human	N/A
Campylobacter jejuni	GCF_001235925.1	SAMEA1010554	Human	N/A
Campylobacter jejuni	GCF_001235365.1	SAMEA1010555	Human	N/A
Campylobacter jejuni	GCF_001235145.1	SAMEA1010556	Human	N/A
Campylobacter jejuni	GCF_001232725.1	SAMEA1010558	Human	N/A
Campylobacter jejuni	GCF_001239685.1	SAMEA1010562	Human	N/A
Campylobacter jejuni	GCF_001225465.1	SAMEA1010563	Human	N/A
Campylobacter jejuni	GCF_001233905.1	SAMEA1010564	Human	N/A
Campylobacter jejuni	GCF_001239025.1	SAMEA1010565	Human	N/A
Campylobacter jejuni	GCF_001228445.1	SAMEA1010566	Human	N/A
Campylobacter jejuni	GCF_001234945.1	SAMEA1010568	Human	N/A
Campylobacter jejuni	GCF_001231205.1	SAMEA1010569	Human	N/A
Campylobacter jejuni	GCF_001234685.1	SAMEA1010572	Human	N/A
Campylobacter jejuni	GCF_001233085.1	SAMEA1010573	Human	N/A
Campylobacter jejuni	GCF_001236605.1	SAMEA1010577	Human	N/A
Campylobacter jejuni	GCF_001227765.1	SAMEA1010580	Human	N/A
Campylobacter jejuni	GCF_001238785.1	SAMEA1010582	Human	N/A
Campylobacter jejuni	GCF_001227405.1	SAMEA1010584	Human	N/A
Campylobacter jejuni	GCF_001234565.1	SAMEA1010585	Human	N/A
Campylobacter jejuni	GCF_001226485.1	SAMEA1010596	Human	N/A
Campylobacter jejuni	GCF_001225425.1	SAMEA1010598	Human	N/A
Campylobacter jejuni	GCF_001229945.1	SAMEA1010599	Human	N/A
Campylobacter jejuni	GCF_001231345.1	SAMEA1010600	Human	N/A
Campylobacter jejuni	GCF_001233665.1	SAMEA1010608	Human	N/A
Campylobacter jejuni	GCF_001236305.1	SAMEA1010610	Human	N/A
Campylobacter jejuni	GCF_001226425.1	SAMEA1010621	Human	N/A
Campylobacter jejuni	GCF_001239105.1	SAMEA1010628	Human	N/A
Campylobacter jejuni	GCF_001232125.1	SAMEA1010630	Human	N/A
Campylobacter jejuni	GCF_001233065.1	SAMEA1010631	Human	N/A
Campylobacter jejuni	GCF_001235125.1	SAMEA1010633	Human	N/A
Campylobacter jejuni	GCF_001230345.1	SAMEA1010636	Human	N/A
Campylobacter jejuni	GCF_001233325.1	SAMEA1010639	Human	N/A
Campylobacter jejuni	GCF_001229545.1	SAMEA1010642	Human	N/A
Campylobacter jejuni	GCF_001224465.1	SAMEA1010643	Human	N/A
Campylobacter jejuni	GCF_001234605.1	SAMEA1010645	Human	N/A
Campylobacter jejuni	GCF_001229665.1	SAMEA1010646	Human	N/A
Campylobacter jejuni	GCF_001230905.1	SAMEA1010648	Human	N/A
Campylobacter jejuni	GCF_001231625.1	SAMEA1010650	Human	N/A
Campylobacter jejuni	GCF_001236785.1	SAMEA1010651	Human	N/A
Campylobacter jejuni	GCF_001235245.1	SAMEA1010652	Human	N/A
Campylobacter jejuni	GCF_001226005.1	SAMEA1010653	Human	N/A
Campylobacter jejuni	GCF_001228545.1	SAMEA1010655	Human	N/A
Campylobacter jejuni	GCF_001236385.1	SAMEA1010658	Human	N/A
Campylobacter jejuni	GCF_001227665.1	SAMEA1010659	Human	N/A
Campylobacter jejuni	GCF_001233305.1	SAMEA1010661	Human	N/A
Campylobacter jejuni	GCF_001231685.1	SAMEA1010662	Human	N/A
Campylobacter jejuni	GCF_001229685.1	SAMEA1010664	Human	N/A
Campylobacter jejuni	GCF_001230565.1	SAMEA1010666	Human	N/A
Campylobacter jejuni	GCF_001231905.1	SAMEA1010671	Human	N/A
Campylobacter jejuni	GCF_001228005.1	SAMEA1010672	Human	N/A
Campylobacter jejuni	GCF_001238965.1	SAMEA1010673	Human	N/A
Campylobacter jejuni	GCF_001229825.1	SAMEA1010677	Human	N/A
Campylobacter jejuni	GCF_900638365.1	SAMEA104210759	Human	N/A
Campylobacter jejuni	GCF_001225025.1	SAMEA1400828	Human	N/A
Campylobacter jejuni	GCF_001224485.1	SAMEA1400845	Human	N/A
Campylobacter jejuni	GCF_001230165.1	SAMEA1400850	Human	N/A
Campylobacter jejuni	GCF_001228425.1	SAMEA1400875	Human	N/A
Campylobacter jejuni	GCF_001224625.1	SAMEA1400912	Human	N/A
Campylobacter jejuni	GCF_001233985.1	SAMEA1400950	Human	N/A
Campylobacter jejuni	GCF_001233025.1	SAMEA1400964	Human	N/A
Campylobacter jejuni	GCF_001225645.1	SAMEA1401011	Human	N/A
Campylobacter jejuni	GCF_001232145.1	SAMEA1401020	Human	N/A
Campylobacter jejuni	GCF_001237465.1	SAMEA1401027	Human	N/A
Campylobacter jejuni	GCF_001233105.1	SAMEA1401046	Human	N/A
Campylobacter jejuni	GCF_001239265.1	SAMEA1401066	Human	N/A
Campylobacter jejuni	GCF_001229505.1	SAMEA1401112	Human	N/A
Campylobacter jejuni	GCF_001226225.1	SAMEA1401127	Human	N/A
Campylobacter jejuni	GCF_001232365.1	SAMEA1401134	Human	N/A
Campylobacter jejuni	GCF_001234325.1	SAMEA1401147	Human	N/A
Campylobacter jejuni	GCF_001227605.1	SAMEA1401184	Human	N/A
Campylobacter jejuni	GCF_001234165.1	SAMEA1401189	Human	N/A
Campylobacter jejuni	GCF_001238985.1	SAMEA1401195	Human	N/A
Campylobacter jejuni	GCF_001224385.1	SAMEA1401208	Human	N/A
Campylobacter jejuni	GCF_001233545.1	SAMEA1401259	Human	N/A
Campylobacter jejuni	GCF_001239045.1	SAMEA1401318	Human	N/A
Campylobacter jejuni	GCF_001223845.1	SAMEA1401320	Human	N/A
Campylobacter jejuni	GCF_001234425.1	SAMEA1401322	Human	N/A
Campylobacter jejuni	GCF_001229145.1	SAMEA1401325	Human	N/A
Campylobacter jejuni	GCF_001236205.1	SAMEA1401335	Human	N/A
Campylobacter jejuni	GCF_001226345.1	SAMEA1401365	Human	N/A
Campylobacter jejuni	GCF_001239205.1	SAMEA1401415	Human	N/A
Campylobacter jejuni	GCF_001235045.1	SAMEA1401429	Human	N/A
Campylobacter jejuni	GCF_001236725.1	SAMEA1401433	Human	N/A
Campylobacter jejuni	GCF_001236125.1	SAMEA1401441	Human	N/A
Campylobacter jejuni	GCF_001231745.1	SAMEA1401461	Human	N/A
Campylobacter jejuni	GCF_001224805.1	SAMEA1401475	Human	N/A
Campylobacter jejuni	GCF_001228625.1	SAMEA1401495	Human	N/A
Campylobacter jejuni	GCF_001232665.1	SAMEA1401505	Human	N/A
Campylobacter jejuni	GCF_001230045.1	SAMEA1401515	Human	N/A
Campylobacter jejuni	GCF_001232565.1	SAMEA1401533	Human	N/A
Campylobacter jejuni	GCF_001235985.1	SAMEA1401556	Human	N/A
Campylobacter jejuni	GCF_001231045.1	SAMEA1401558	Human	N/A
Campylobacter jejuni	GCF_001237125.1	SAMEA1401564	Human	N/A
Campylobacter jejuni	GCF_001225405.1	SAMEA1401580	Human	N/A
Campylobacter jejuni	GCF_001226845.1	SAMEA1401608	Human	N/A
Campylobacter jejuni	GCF_001231845.1	SAMEA1401617	Human	N/A
Campylobacter jejuni	GCF_001224985.1	SAMEA1401621	Human	N/A
Campylobacter jejuni	GCF_001233805.1	SAMEA1401638	Human	N/A
Campylobacter jejuni	GCF_001228805.1	SAMEA1401648	Human	N/A
Campylobacter jejuni	GCF_001239365.1	SAMEA1401654	Human	N/A
Campylobacter jejuni	GCF_001236645.1	SAMEA1401660	Human	N/A
Campylobacter jejuni	GCF_001226945.1	SAMEA1401672	Human	N/A
Campylobacter jejuni	GCF_001231005.1	SAMEA1401735	Human	N/A
Campylobacter jejuni	GCF_001227425.1	SAMEA1401767	Human	N/A
Campylobacter jejuni	GCF_900475265.1	SAMEA3672890	Human	N/A
Campylobacter jejuni	GCF_000242395.1	SAMN00113351	Human	N/A
Campylobacter jejuni	GCF_000430385.1	SAMN02179883	Human	N/A
Campylobacter jejuni	GCF_000254655.1	SAMN02428949	Human	N/A
Campylobacter jejuni	GCF_000254695.1	SAMN02428950	Human	N/A
Campylobacter jejuni	GCF_000254575.1	SAMN02428962	Human	N/A
Campylobacter jejuni	GCF_000254675.1	SAMN02428963	Human	N/A
Campylobacter jejuni	GCF_000254395.1	SAMN02429008	Human	N/A
Campylobacter jejuni	GCF_000254455.1	SAMN02429010	Human	N/A
Campylobacter jejuni	GCF_000254535.1	SAMN02429011	Human	N/A
Campylobacter jejuni	GCF_000254775.1	SAMN02429013	Human	N/A
Campylobacter jejuni	GCF_000254815.1	SAMN02429015	Human	N/A
Campylobacter jejuni	GCF_000254615.1	SAMN02429047	Human	N/A
Campylobacter jejuni	GCF_000254735.1	SAMN02429049	Human	N/A
Campylobacter jejuni	GCF_000234525.1	SAMN02470549	Human	N/A
Campylobacter jejuni	GCF_000234545.1	SAMN02470551	Human	N/A
Campylobacter jejuni	GCF_000440015.1	SAMN02470629	Human	N/A
Campylobacter jejuni	GCF_000686345.1	SAMN02744557	Human	N/A
Campylobacter jejuni	GCF_000686225.1	SAMN02744558	Human	N/A
Campylobacter jejuni	GCF_000686385.1	SAMN02744559	Human	N/A
Campylobacter jejuni	GCF_000686445.1	SAMN02744560	Human	N/A
Campylobacter jejuni	GCF_000686285.1	SAMN02744561	Human	N/A
Campylobacter jejuni	GCF_000686265.1	SAMN02744562	Human	N/A
Campylobacter jejuni	GCF_000686405.1	SAMN02744563	Human	N/A
Campylobacter jejuni	GCF_000686325.1	SAMN02744564	Human	N/A
Campylobacter jejuni	GCF_000686305.1	SAMN02744565	Human	N/A
Campylobacter jejuni	GCF_000686365.1	SAMN02744566	Human	N/A
Campylobacter jejuni	GCF_000685605.1	SAMN02744568	Human	N/A
Campylobacter jejuni	GCF_001419295.1	SAMN02887107	Human	N/A
Campylobacter jejuni	GCF_001419475.1	SAMN02887108	Human	N/A
Campylobacter jejuni	GCF_001419125.1	SAMN02887109	Human	N/A
Campylobacter jejuni	GCF_001418835.1	SAMN02887128	Human	N/A
Campylobacter jejuni	GCF_001418855.1	SAMN02887129	Human	N/A
Campylobacter jejuni	GCF_001418905.1	SAMN02887130	Human	N/A
Campylobacter jejuni	GCF_001418915.1	SAMN02887131	Human	N/A
Campylobacter jejuni	GCF_001418925.1	SAMN02887132	Human	N/A
Campylobacter jejuni	GCF_001418985.1	SAMN02887134	Human	N/A
Campylobacter jejuni	GCF_001419025.1	SAMN02887135	Human	N/A
Campylobacter jejuni	GCF_001419065.1	SAMN02887136	Human	N/A
Campylobacter jejuni	GCF_001419165.1	SAMN02887139	Human	N/A
Campylobacter jejuni	GCF_001419185.1	SAMN02887140	Human	N/A
Campylobacter jejuni	GCF_001419195.1	SAMN02887141	Human	N/A
Campylobacter jejuni	GCF_001419245.1	SAMN02887142	Human	N/A
Campylobacter jejuni	GCF_001419625.1	SAMN02887143	Human	N/A
Campylobacter jejuni	GCF_001419645.1	SAMN02887145	Human	N/A
Campylobacter jejuni	GCF_001419635.1	SAMN02887146	Human	N/A
Campylobacter jejuni	GCF_000759575.2	SAMN03077634	Human	N/A
Campylobacter jejuni	GCF_000835285.1	SAMN03216760	Human	N/A
Campylobacter jejuni	GCF_000835305.1	SAMN03216761	Human	N/A
Campylobacter jejuni	GCF_001507265.1	SAMN03246006	Human	N/A
Campylobacter jejuni	GCF_001506585.1	SAMN03246012	Human	N/A
Campylobacter jejuni	GCF_001506605.1	SAMN03246013	Human	N/A
Campylobacter jejuni	GCF_001507205.1	SAMN03246014	Human	N/A
Campylobacter jejuni	GCF_001506405.1	SAMN03246018	Human	N/A
Campylobacter jejuni	GCF_001506785.1	SAMN03246020	Human	N/A
Campylobacter jejuni	GCF_001506265.1	SAMN03246026	Human	N/A
Campylobacter jejuni	GCF_001506765.1	SAMN03246028	Human	N/A
Campylobacter jejuni	GCF_001506925.1	SAMN03246054	Human	N/A
Campylobacter jejuni	GCF_001506865.1	SAMN03246055	Human	N/A
Campylobacter jejuni	GCF_001507105.1	SAMN03246056	Human	N/A
Campylobacter jejuni	GCF_001506645.1	SAMN03246057	Human	N/A
Campylobacter jejuni	GCF_001299595.1	SAMN03652743	Human	N/A
Campylobacter jejuni	GCF_001299565.1	SAMN03652757	Human	N/A
Campylobacter jejuni	GCF_001412295.1	SAMN03838469	Human	N/A
Campylobacter jejuni	GCF_001547625.1	SAMN04008115	Human	N/A
Campylobacter jejuni	GCF_001547615.1	SAMN04008117	Human	N/A
Campylobacter jejuni	GCF_001547595.1	SAMN04008118	Human	N/A
Campylobacter jejuni	GCF_001547605.1	SAMN04008120	Human	N/A
Campylobacter jejuni	GCF_001516405.1	SAMN04412548	Human	N/A
Campylobacter jejuni	GCF_001516435.1	SAMN04412549	Human	N/A
Campylobacter jejuni	GCF_001516415.1	SAMN04412550	Human	N/A
Campylobacter jejuni	GCF_001516515.1	SAMN04412554	Human	N/A
Campylobacter jejuni	GCF_001563565.1	SAMN04455262	Human	N/A
Campylobacter jejuni	GCF_001764925.1	SAMN04532263	Human	N/A
Campylobacter jejuni	GCF_001764955.1	SAMN04532264	Human	N/A
Campylobacter jejuni	GCF_001764995.1	SAMN04532266	Human	N/A
Campylobacter jejuni	GCF_001765015.1	SAMN04532267	Human	N/A
Campylobacter jejuni	GCF_001765035.1	SAMN04532268	Human	N/A
Campylobacter jejuni	GCF_001765055.1	SAMN04532269	Human	N/A
Campylobacter jejuni	GCF_001765075.1	SAMN04532270	Human	N/A
Campylobacter jejuni	GCF_001765085.1	SAMN04532271	Human	N/A
Campylobacter jejuni	GCF_001765115.1	SAMN04532272	Human	N/A
Campylobacter jejuni	GCF_001765125.1	SAMN04532273	Human	N/A
Campylobacter jejuni	GCF_001765155.1	SAMN04532274	Human	N/A
Campylobacter jejuni	GCF_001765165.1	SAMN04532275	Human	N/A
Campylobacter jejuni	GCF_001765215.1	SAMN04532277	Human	N/A
Campylobacter jejuni	GCF_001765255.1	SAMN04532279	Human	N/A
Campylobacter jejuni	GCF_001765265.1	SAMN04532280	Human	N/A
Campylobacter jejuni	GCF_001765295.1	SAMN04532281	Human	N/A
Campylobacter jejuni	GCF_001765315.1	SAMN04532282	Human	N/A
Campylobacter jejuni	GCF_001765335.1	SAMN04532283	Human	N/A
Campylobacter jejuni	GCF_001765355.1	SAMN04532284	Human	N/A
Campylobacter jejuni	GCF_001765365.1	SAMN04532285	Human	N/A
Campylobacter jejuni	GCF_001765395.1	SAMN04532286	Human	N/A
Campylobacter jejuni	GCF_001913005.1	SAMN04532287	Human	N/A
Campylobacter jejuni	GCF_001913015.1	SAMN04532288	Human	N/A
Campylobacter jejuni	GCF_001912925.1	SAMN04532289	Human	N/A
Campylobacter jejuni	GCF_001913075.1	SAMN04532290	Human	N/A
Campylobacter jejuni	GCF_001913065.1	SAMN04532291	Human	N/A
Campylobacter jejuni	GCF_001912915.1	SAMN04532292	Human	N/A
Campylobacter jejuni	GCF_001912945.1	SAMN04532293	Human	N/A
Campylobacter jejuni	GCF_001912985.1	SAMN04532294	Human	N/A
Campylobacter jejuni	GCF_001856915.1	SAMN04532295	Human	N/A
Campylobacter jejuni	GCF_001856925.1	SAMN04532296	Human	N/A
Campylobacter jejuni	GCF_001856905.1	SAMN04532297	Human	N/A
Campylobacter jejuni	GCF_001856945.1	SAMN04532298	Human	N/A
Campylobacter jejuni	GCF_001856985.1	SAMN04532299	Human	N/A
Campylobacter jejuni	GCF_001857005.1	SAMN04532300	Human	N/A
Campylobacter jejuni	GCF_001857015.1	SAMN04532301	Human	N/A
Campylobacter jejuni	GCF_001857025.1	SAMN04532302	Human	N/A
Campylobacter jejuni	GCF_001764135.1	SAMN04532469	Human	N/A
Campylobacter jejuni	GCF_002209025.1	SAMN04875589	Human	N/A
Campylobacter jejuni	GCA_002082995.2	SAMN04875590	Human	N/A
Campylobacter jejuni	GCF_003368085.1	SAMN05831969	Human	N/A
Campylobacter jejuni	GCF_003368045.1	SAMN05831970	Human	N/A
Campylobacter jejuni	GCF_003368145.1	SAMN05831983	Human	N/A
Campylobacter jejuni	GCF_003368165.1	SAMN05831985	Human	N/A
Campylobacter jejuni	GCF_003368185.1	SAMN05831988	Human	N/A
Campylobacter jejuni	GCF_003368245.1	SAMN05831989	Human	N/A
Campylobacter jejuni	GCF_003368205.1	SAMN05831990	Human	N/A
Campylobacter jejuni	GCF_003368225.1	SAMN05831991	Human	N/A
Campylobacter jejuni	GCF_003368105.1	SAMN05831994	Human	N/A
Campylobacter jejuni	GCF_002110635.1	SAMN05832001	Human	N/A
Campylobacter jejuni	GCF_002110905.1	SAMN05832002	Human	N/A
Campylobacter jejuni	GCF_002110685.1	SAMN05832011	Human	N/A
Campylobacter jejuni	GCF_017356925.1	SAMN05871074	Human	N/A
Campylobacter jejuni	GCF_003048185.1	SAMN06546775	Human	N/A
Campylobacter jejuni	GCF_003048165.1	SAMN06546777	Human	N/A
Campylobacter jejuni	GCF_003048115.1	SAMN06546778	Human	N/A
Campylobacter jejuni	GCF_006508225.1	SAMN06888245	Human	N/A
Campylobacter jejuni	GCF_002178545.1	SAMN06888283	Human	N/A
Campylobacter jejuni	GCF_002178505.1	SAMN06888284	Human	N/A
Campylobacter jejuni	GCF_002179375.1	SAMN06888285	Human	N/A
Campylobacter jejuni	GCF_002178475.1	SAMN06888288	Human	N/A
Campylobacter jejuni	GCF_002178445.1	SAMN06888289	Human	N/A
Campylobacter jejuni	GCF_002178435.1	SAMN06888290	Human	N/A
Campylobacter jejuni	GCF_002179335.1	SAMN06888295	Human	N/A
Campylobacter jejuni	GCF_002178355.1	SAMN06888296	Human	N/A
Campylobacter jejuni	GCF_002178285.1	SAMN06888299	Human	N/A
Campylobacter jejuni	GCF_002178265.1	SAMN06888300	Human	N/A
Campylobacter jejuni	GCF_002178235.1	SAMN06888301	Human	N/A
Campylobacter jejuni	GCF_002178195.1	SAMN06888303	Human	N/A
Campylobacter jejuni	GCF_002178175.1	SAMN06888304	Human	N/A
Campylobacter jejuni	GCF_002179245.1	SAMN06888305	Human	N/A
Campylobacter jejuni	GCF_002178105.1	SAMN06888312	Human	N/A
Campylobacter jejuni	GCF_002179235.1	SAMN06888313	Human	N/A
Campylobacter jejuni	GCF_002587105.1	SAMN07312466	Human	N/A
Campylobacter jejuni	GCA_002238375.1	SAMN07357073	Human	N/A
Campylobacter jejuni	GCF_002224325.1	SAMN07357094	Human	N/A
Campylobacter jejuni	GCF_002224385.1	SAMN07357174	Human	N/A
Campylobacter jejuni	GCA_002238355.1	SAMN07357615	Human	N/A
Campylobacter jejuni	GCF_002805275.1	SAMN08053098	Human	N/A
Campylobacter jejuni	GCF_002805225.1	SAMN08053122	Human	N/A
Campylobacter jejuni	GCF_002805115.1	SAMN08053123	Human	N/A
Campylobacter jejuni	GCA_002805725.1	SAMN08053150	Human	N/A
Campylobacter jejuni	GCF_002805665.1	SAMN08053151	Human	N/A
Campylobacter jejuni	GCA_002805405.1	SAMN08053152	Human	N/A
Campylobacter jejuni	GCF_002805915.1	SAMN08053334	Human	N/A
Campylobacter jejuni	GCF_002806575.1	SAMN08053338	Human	N/A
Campylobacter jejuni	GCF_002806605.1	SAMN08053342	Human	N/A
Campylobacter jejuni	GCF_002806625.1	SAMN08053344	Human	N/A
Campylobacter jejuni	GCF_002804735.1	SAMN08053345	Human	N/A
Campylobacter jejuni	GCF_002806525.1	SAMN08053346	Human	N/A
Campylobacter jejuni	GCF_002806445.1	SAMN08053349	Human	N/A
Campylobacter jejuni	GCF_002804495.1	SAMN08053351	Human	N/A
Campylobacter jejuni	GCF_002804595.1	SAMN08053353	Human	N/A
Campylobacter jejuni	GCF_002804635.1	SAMN08053355	Human	N/A
Campylobacter jejuni	GCF_002805885.1	SAMN08053901	Human	N/A
Campylobacter jejuni	GCF_002805395.1	SAMN08054119	Human	N/A
Campylobacter jejuni	GCF_002805945.1	SAMN08054502	Human	N/A
Campylobacter jejuni	GCF_002806285.1	SAMN08054606	Human	N/A
Campylobacter jejuni	GCF_002806455.1	SAMN08054608	Human	N/A
Campylobacter jejuni	GCF_002806415.1	SAMN08054648	Human	N/A
Campylobacter jejuni	GCF_002806335.1	SAMN08054653	Human	N/A
Campylobacter jejuni	GCF_002806325.1	SAMN08054658	Human	N/A
Campylobacter jejuni	GCF_002806405.1	SAMN08054660	Human	N/A
Campylobacter jejuni	GCF_002806365.1	SAMN08054669	Human	N/A
Campylobacter jejuni	GCF_002805765.1	SAMN08054771	Human	N/A
Campylobacter jejuni	GCF_002805555.1	SAMN08054776	Human	N/A
Campylobacter jejuni	GCF_002806265.1	SAMN08054779	Human	N/A
Campylobacter jejuni	GCF_002804525.1	SAMN08054780	Human	N/A
Campylobacter jejuni	GCF_002806465.1	SAMN08054781	Human	N/A
Campylobacter jejuni	GCF_002806475.1	SAMN08054782	Human	N/A
Campylobacter jejuni	GCF_002804865.1	SAMN08054819	Human	N/A
Campylobacter jejuni	GCF_002805675.1	SAMN08054899	Human	N/A
Campylobacter jejuni	GCF_002805565.1	SAMN08054946	Human	N/A
Campylobacter jejuni	GCF_002834185.1	SAMN08054947	Human	N/A
Campylobacter jejuni	GCF_002804705.1	SAMN08054948	Human	N/A
Campylobacter jejuni	GCF_002806295.1	SAMN08054949	Human	N/A
Campylobacter jejuni	GCF_002805635.1	SAMN08054950	Human	N/A
Campylobacter jejuni	GCF_002805465.1	SAMN08054954	Human	N/A
Campylobacter jejuni	GCF_002834105.1	SAMN08054957	Human	N/A
Campylobacter jejuni	GCF_002806375.1	SAMN08054978	Human	N/A
Campylobacter jejuni	GCF_002805955.1	SAMN08054980	Human	N/A
Campylobacter jejuni	GCF_002806535.1	SAMN08054981	Human	N/A
Campylobacter jejuni	GCF_002805985.1	SAMN08054989	Human	N/A
Campylobacter jejuni	GCF_003961815.1	SAMN08398845	Human	N/A
Campylobacter jejuni	GCF_003960225.1	SAMN08398846	Human	N/A
Campylobacter jejuni	GCF_003960215.1	SAMN08398847	Human	N/A
Campylobacter jejuni	GCF_003960175.1	SAMN08398848	Human	N/A
Campylobacter jejuni	GCF_003960185.1	SAMN08398849	Human	N/A
Campylobacter jejuni	GCF_003961825.1	SAMN08398850	Human	N/A
Campylobacter jejuni	GCF_003960135.1	SAMN08398851	Human	N/A
Campylobacter jejuni	GCF_003961795.1	SAMN08398852	Human	N/A
Campylobacter jejuni	GCF_003960145.1	SAMN08398853	Human	N/A
Campylobacter jejuni	GCF_003960095.1	SAMN08398854	Human	N/A
Campylobacter jejuni	GCF_003960085.1	SAMN08398855	Human	N/A
Campylobacter jejuni	GCF_003960075.1	SAMN08398856	Human	N/A
Campylobacter jejuni	GCF_003961745.1	SAMN08398857	Human	N/A
Campylobacter jejuni	GCF_003960045.1	SAMN08398858	Human	N/A
Campylobacter jejuni	GCF_003960035.1	SAMN08398859	Human	N/A
Campylobacter jejuni	GCF_003959995.1	SAMN08398860	Human	N/A
Campylobacter jejuni	GCF_003959945.1	SAMN08398861	Human	N/A
Campylobacter jejuni	GCF_003961715.1	SAMN08398862	Human	N/A
Campylobacter jejuni	GCF_003959965.1	SAMN08398863	Human	N/A
Campylobacter jejuni	GCF_003961735.1	SAMN08398864	Human	N/A
Campylobacter jejuni	GCF_003961705.1	SAMN08398865	Human	N/A
Campylobacter jejuni	GCF_003959975.1	SAMN08398866	Human	N/A
Campylobacter jejuni	GCF_003959935.1	SAMN08398867	Human	N/A
Campylobacter jejuni	GCF_003961695.1	SAMN08398868	Human	N/A
Campylobacter jejuni	GCF_003959915.1	SAMN08398869	Human	N/A
Campylobacter jejuni	GCF_003961665.1	SAMN08398870	Human	N/A
Campylobacter jejuni	GCF_003959855.1	SAMN08398871	Human	N/A
Campylobacter jejuni	GCF_003961625.1	SAMN08398872	Human	N/A
Campylobacter jejuni	GCF_003961605.1	SAMN08398873	Human	N/A
Campylobacter jejuni	GCF_003959845.1	SAMN08398874	Human	N/A
Campylobacter jejuni	GCF_003961615.1	SAMN08398875	Human	N/A
Campylobacter jejuni	GCF_003959835.1	SAMN08398876	Human	N/A
Campylobacter jejuni	GCF_003961595.1	SAMN08398877	Human	N/A
Campylobacter jejuni	GCF_003959865.1	SAMN08398878	Human	N/A
Campylobacter jejuni	GCF_003959815.1	SAMN08398879	Human	N/A
Campylobacter jejuni	GCF_003961565.1	SAMN08398880	Human	N/A
Campylobacter jejuni	GCF_003971585.1	SAMN08687180	Human	N/A
Campylobacter jejuni	GCA_003716565.1	SAMN10359456	Human	N/A
Campylobacter jejuni	GCF_009939725.1	SAMN10873093	Human	N/A
Campylobacter jejuni	GCF_009939705.1	SAMN10873094	Human	N/A
Campylobacter jejuni	GCF_009939665.1	SAMN10873095	Human	N/A
Campylobacter jejuni	GCF_009939645.1	SAMN10873096	Human	N/A
Campylobacter jejuni	GCF_006346275.1	SAMN11129829	Human	N/A
Campylobacter jejuni	GCF_006346235.1	SAMN11129830	Human	N/A
Campylobacter jejuni	GCF_006346205.1	SAMN11129831	Human	N/A
Campylobacter jejuni	GCF_006346215.1	SAMN11129832	Human	N/A
Campylobacter jejuni	GCF_006346195.1	SAMN11129833	Human	N/A
Campylobacter jejuni	GCF_006346145.1	SAMN11129834	Human	N/A
Campylobacter jejuni	GCF_006346135.1	SAMN11129835	Human	N/A
Campylobacter jejuni	GCF_006346125.1	SAMN11129836	Human	N/A
Campylobacter jejuni	GCF_006346065.1	SAMN11129838	Human	N/A
Campylobacter jejuni	GCF_006346075.1	SAMN11129839	Human	N/A
Campylobacter jejuni	GCF_006346045.1	SAMN11129841	Human	N/A
Campylobacter jejuni	GCF_006345965.1	SAMN11129842	Human	N/A
Campylobacter jejuni	GCF_006345985.1	SAMN11129843	Human	N/A
Campylobacter jejuni	GCF_006345975.1	SAMN11129844	Human	N/A
Campylobacter jejuni	GCF_006345955.1	SAMN11129845	Human	N/A
Campylobacter jejuni	GCF_006345905.1	SAMN11129846	Human	N/A
Campylobacter jejuni	GCF_006345895.1	SAMN11129847	Human	N/A
Campylobacter jejuni	GCF_006345885.1	SAMN11129848	Human	N/A
Campylobacter jejuni	GCF_006345845.1	SAMN11129849	Human	N/A
Campylobacter jejuni	GCF_006345835.1	SAMN11129850	Human	N/A
Campylobacter jejuni	GCF_007844175.1	SAMN11373615	Human	N/A
Campylobacter jejuni	GCF_007844165.1	SAMN11373616	Human	N/A
Campylobacter jejuni	GCF_013392985.1	SAMN11415916	Human	N/A
Campylobacter jejuni	GCF_013392925.1	SAMN11415923	Human	N/A
Campylobacter jejuni	GCF_013392865.1	SAMN11415924	Human	N/A
Campylobacter jejuni	GCF_013392875.1	SAMN11415925	Human	N/A
Campylobacter jejuni	GCF_013392915.1	SAMN11415926	Human	N/A
Campylobacter jejuni	GCF_013392845.1	SAMN11415927	Human	N/A
Campylobacter jejuni	GCF_013392785.1	SAMN11415928	Human	N/A
Campylobacter jejuni	GCF_013393785.1	SAMN11415929	Human	N/A
Campylobacter jejuni	GCF_013392795.1	SAMN11415930	Human	N/A
Campylobacter jejuni	GCF_013392775.1	SAMN11415931	Human	N/A
Campylobacter jejuni	GCF_006348275.1	SAMN11489494	Human	N/A
Campylobacter jejuni	GCF_006348265.1	SAMN11489495	Human	N/A
Campylobacter jejuni	GCF_006348925.1	SAMN11489496	Human	N/A
Campylobacter jejuni	GCF_006348155.1	SAMN11489501	Human	N/A
Campylobacter jejuni	GCF_006348905.1	SAMN11489502	Human	N/A
Campylobacter jejuni	GCF_006348885.1	SAMN11489504	Human	N/A
Campylobacter jejuni	GCF_006348835.1	SAMN11489505	Human	N/A
Campylobacter jejuni	GCF_006348105.1	SAMN11489507	Human	N/A
Campylobacter jejuni	GCF_006348065.1	SAMN11489509	Human	N/A
Campylobacter jejuni	GCF_006348025.1	SAMN11489510	Human	N/A
Campylobacter jejuni	GCA_006348805.1	SAMN11489514	Human	N/A
Campylobacter jejuni	GCF_006348015.1	SAMN11489515	Human	N/A
Campylobacter jejuni	GCF_006347985.1	SAMN11489516	Human	N/A
Campylobacter jejuni	GCF_006347945.1	SAMN11489517	Human	N/A
Campylobacter jejuni	GCF_006347905.1	SAMN11489519	Human	N/A
Campylobacter jejuni	GCF_006347935.1	SAMN11489520	Human	N/A
Campylobacter jejuni	GCF_006347845.1	SAMN11489522	Human	N/A
Campylobacter jejuni	GCF_006348775.1	SAMN11489523	Human	N/A
Campylobacter jejuni	GCF_006348745.1	SAMN11489524	Human	N/A
Campylobacter jejuni	GCF_006347865.1	SAMN11489525	Human	N/A
Campylobacter jejuni	GCF_006347835.1	SAMN11489526	Human	N/A
Campylobacter jejuni	GCF_006348695.1	SAMN11489528	Human	N/A
Campylobacter jejuni	GCF_006348655.1	SAMN11489529	Human	N/A
Campylobacter jejuni	GCF_006347825.1	SAMN11489531	Human	N/A
Campylobacter jejuni	GCF_006348615.1	SAMN11489533	Human	N/A
Campylobacter jejuni	GCF_006347785.1	SAMN11489534	Human	N/A
Campylobacter jejuni	GCF_006347765.1	SAMN11489536	Human	N/A
Campylobacter jejuni	GCF_006348575.1	SAMN11489538	Human	N/A
Campylobacter jejuni	GCF_006347775.1	SAMN11489540	Human	N/A
Campylobacter jejuni	GCF_006347675.1	SAMN11489541	Human	N/A
Campylobacter jejuni	GCF_006347605.1	SAMN11489545	Human	N/A
Campylobacter jejuni	GCF_006347535.1	SAMN11489550	Human	N/A
Campylobacter jejuni	GCF_006347565.1	SAMN11489553	Human	N/A
Campylobacter jejuni	GCF_006347445.1	SAMN11489556	Human	N/A
Campylobacter jejuni	GCF_006347465.1	SAMN11489557	Human	N/A
Campylobacter jejuni	GCF_006347425.1	SAMN11489558	Human	N/A
Campylobacter jejuni	GCF_006347375.1	SAMN11489560	Human	N/A
Campylobacter jejuni	GCF_006347365.1	SAMN11489562	Human	N/A
Campylobacter jejuni	GCF_006347315.1	SAMN11489567	Human	N/A
Campylobacter jejuni	GCF_006347285.1	SAMN11489568	Human	N/A
Campylobacter jejuni	GCF_006348385.1	SAMN11489572	Human	N/A
Campylobacter jejuni	GCF_006347215.1	SAMN11489573	Human	N/A
Campylobacter jejuni	GCF_006348355.1	SAMN11489575	Human	N/A
Campylobacter jejuni	GCF_006347225.1	SAMN11489577	Human	N/A
Campylobacter jejuni	GCF_006347135.1	SAMN11489578	Human	N/A
Campylobacter jejuni	GCF_006348345.1	SAMN11489579	Human	N/A
Campylobacter jejuni	GCF_006347125.1	SAMN11489581	Human	N/A
Campylobacter jejuni	GCF_006347185.1	SAMN11489582	Human	N/A
Campylobacter jejuni	GCF_006347065.1	SAMN11489583	Human	N/A
Campylobacter jejuni	GCF_006347055.1	SAMN11489585	Human	N/A
Campylobacter jejuni	GCF_006347045.1	SAMN11489586	Human	N/A
Campylobacter jejuni	GCF_006346965.1	SAMN11489587	Human	N/A
Campylobacter jejuni	GCF_006346995.1	SAMN11489588	Human	N/A
Campylobacter jejuni	GCF_006346975.1	SAMN11489590	Human	N/A
Campylobacter jejuni	GCF_006346945.1	SAMN11489591	Human	N/A
Campylobacter jejuni	GCA_006346885.1	SAMN11489594	Human	N/A
Campylobacter jejuni	GCF_006348305.1	SAMN11489596	Human	N/A
Campylobacter jejuni	GCF_006346825.1	SAMN11489599	Human	N/A
Campylobacter jejuni	GCF_006346765.1	SAMN11489600	Human	N/A
Campylobacter jejuni	GCF_006346665.1	SAMN11489601	Human	N/A
Campylobacter jejuni	GCF_006346775.1	SAMN11489603	Human	N/A
Campylobacter jejuni	GCF_006346745.1	SAMN11489604	Human	N/A
Campylobacter jejuni	GCF_006346585.1	SAMN11489605	Human	N/A
Campylobacter jejuni	GCF_006346705.1	SAMN11489607	Human	N/A
Campylobacter jejuni	GCF_006346605.1	SAMN11489608	Human	N/A
Campylobacter jejuni	GCF_006346715.1	SAMN11489612	Human	N/A
Campylobacter jejuni	GCF_006346515.1	SAMN11489613	Human	N/A
[truncated: 3,211 more rows]
