# Supplementary material for: Complementary Ribo-seq approaches map the translatome and provide a small protein census in the foodborne pathogen Campylobacter jejuni
Source: Nat Commun. 2025 Mar 30;16:3078. doi: 10.1038/s41467-025-58329-w (PMC11955535; doi:10.1038/s41467-025-58329-w)
Supplement: Supplementary file 12 — Supplementary Data 9 [file 41467_2025_58329_MOESM12_ESM.xlsx]

## Sheet: S9 - Strains
Supplementary Data file 9. Bacterial strains used in this study. Abbreviation for restistences are: GmR (G): aac(3)-IV (gentamicin restistance); KanR (K): aphA-3 (kanamycin resistance); HygR (H): aph(7″) (hygromycin resistance); CmR: cat (chloramphenicol resistance). Deletions and epitope tagging were performed with non-polar cassettes. C: complementations at rdxA (Cj1066) locus. 3xF: 3xFLAG-tag.…
Name	Strain background	Strain number	Description	Resistance	Reference (PMID)
C. jejuni NCTC11168 WT		CSS-5295	WT strain kindly provided by Arnoud van Vliet, Institute of Food Research, Norwich, UK	N/A	N/A
E. coli TOP10		CSS-0070	Cloning strain; mcrAΔ(mrr-hsdRMS-mcrBC) Φ80lacZ ΔM15 ΔlacX74 deoR recA1 araD139 Δ(ara-leu)7697 galU galK rpsL endA1 nupG (Invitrogen)	StrR	N/A
C. jejuni 81-176 WT		CSS-0063	WT strain kindly provided by Patricia Guerry, Naval Medical Research Center, Silver Spring, MD, USA	TetR	N/A
∆cmeB (G)	C. jejuni NCTC11168	CSS-5613	∆cmeB::aac(3)-IV Deletion of cmeB (Cj0366c) with non-polar GmR cassette.	GmR	this study
ΔflaA (K)	C. jejuni NCTC11168	CSS-1512	ΔflaA::aphA-3 Deletion of flaA (Cj1339c) with non-polar KanR cassette.	KanR	27229370
∆Cj0455c (H)	C. jejuni NCTC11168	CSS-8085	∆Cj0455c::aph(7″) Deletion of Cj0455c with non-polar HygR cassette.	HygR	this study
C Cj0455c full-length (FL)	C. jejuni NCTC11168	CSS-8091	∆Cj0455c::aph(7″) rdxA::cat-Cj0455c-FL Complementation of ΔCj0455c with Cj0455c full-length ORF at rdxA (Cj1066).	HygR CmR	this study
C Cj0455c truncated (trunc.)	C. jejuni NCTC11168	CSS-8093	∆Cj0455c::aph(7″) rdxA::cat-Cj0455c-trunc. Complementation of ΔCj0455c with truncated Cj0455c ORF at rdxA (Cj1066).	HygR CmR	this study
Cj0455c-SPA* (full-length) (K)	C. jejuni NCTC11168	CSS-8038	Cj0455c-SPA*::aphA-3 C-terminal SPA*-tag fusion to Cj0455c (full-length ORF) at its native locus.	KanR	this study
C pgp1 A8 (81-176)	C. jejuni NCTC11168	CSS-7963	rdxA::cat-iTSSCjj1345-Ppgp1-pgp1(81-176) Insertion of pgp1 with its native promoter from C. jejuni 81-176 into rdxA (Cj1066) of NCTC11168 WT.	CmR	this study
CioA-sfGFP (G)	C. jejuni NCTC11168	CSS-6725	cioA::gfpmut3-aac(3)-IV C-terminal sfGFP-tag fusion to CioA (Cj0081) at its native locus.	GmR	this study
CioY-SPA (K)	C. jejuni NCTC11168	CSS-6361	cioY::SPA-aphA-3 C-terminal SPA-tag fusion to CioY (NC_002163.1:94113-94217:+) at its native locus.	KanR	this study
CioA-sfGFP (G) CioY-SPA (K)	C. jejuni NCTC11168	CSS-6727	cioA::gfpmut3-aac(3)-IV cioY::SPA-aphA-3 C-terminal sfGFP-tag fusion to CioA (Cj0081) at its native locus and C-terminal SPA-tag fusion to CioY (NC_002163.1:94113-94217:+) at its native locus.	KanR GmR	this study
CioA-SPA (K)	C. jejuni NCTC11168	CSS-8000	cioA::SPA-aphA-3 C-terminal SPA-tag fusion to CioA (Cj0081) at its native locus.	KanR	this study
CioY-sfGFP (G)	C. jejuni NCTC11168	CSS-8002	cioY::gfpmut3-aac(3)-IV C-terminal sfGFP-tag fusion to CioY (NC_002163.1:94113-94217:+) at its native locus.	GmR	this study
CioA-SPA (K) CioY-sfGFP (G)	C. jejuni NCTC11168	CSS-8004	cioA::SPA-aphA-3 cioY::gfpmut3-aac(3)-IV C-terminal SPA-tag fusion to CioA (Cj0081) at its native locus and C-terminal sfGFP fusion to CioY (NC_002163.1:94113-94217:+) at its native locus.	KanR GmR	this study
Cj0978c-3xF (K)	C. jejuni NCTC11168	CSS-4716	Cj0978c::3xFLAG-aphA-3 C-terminal 3xFLAG-tag fusion to Cj0978c at its native locus.	KanR	this study
Cj1632c-3xF (K)	C. jejuni NCTC11168	CSS-5710	Cj1632c::3xFLAG-aphA-3 C-terminal 3xFLAG-tag fusion to Cj1632c at its native locus.	KanR	this study
FlgM-3xF (G)	C. jejuni NCTC11168	CSS-5798	flgM::3xFLAG-aac(3)-IV C-terminal 3xFLAG-tag fusion to FlgM (Cj1464) at its native locus.	GmR	this study
Cj0494-3xF (K)	C. jejuni NCTC11168	CSS-5800	Cj0494::3xFLAG-aphA-3 C-terminal 3xFLAG-tag fusion to Cj0494 at its native locus.	KanR	this study
CcoY-3xF (K)	C. jejuni NCTC11168	CSS-5802	ccoY::3xFLAG-aphA-3 C-terminal 3xFLAG-tag fusion to CCoY (Cj1485c) at its native locus.	KanR	this study
Cj1060c-3xF (K)	C. jejuni NCTC11168	CSS-5804	Cj1060c::3xFLAG-aphA3 C-terminal 3xFLAG-tag fusion to Cj1060c at its native locus.	KanR	this study
Cj1714-3xF (K)	C. jejuni NCTC11168	CSS-5806	Cj1714::3xFLAG-aphA3 C-terminal 3xFLAG-tag fusion to Cj1714 at its native locus.	KanR	this study
Cj0176c-3xF (K)	C. jejuni NCTC11168	CSS-5808	Cj0176c::3xFLAG-aphA3 C-terminal 3xFLAG-tag fusion to Cj0176c at its native locus.	KanR	this study
Cj0416-SPA (K)	C. jejuni NCTC11168	CSS-5810	Cj0416::SPA-aphA3 C-terminal SPA-tag fusion to Cj0416 at its native locus.	KanR	this study
CJsORF13-SPA (K) (NC_002163.1:383476-383532:+)	C. jejuni NCTC11168	CSS-5812	CJsORF13::SPA-aphA3 C-terminal SPA-tag fusion to CJsORF13 (NC_002163.1:383476-383532:+) at its native locus.	KanR	this study
XseB-3xF (K)	C. jejuni NCTC11168	CSS-5814	xseB::3xFLAG-aphA-3 C-terminal SPA-tag fusion to xseB (Cj1057c) at its native locus.	KanR	this study
FedD-3xF (K)	C. jejuni NCTC11168	CSS-5816	fedD::3xFLAG-aphA-3 C-terminal 3xFLAG-tag fusion to fedD (Cj1656c) at its native locus.	KanR	this study
Cj0900c-3xF (K)	C. jejuni NCTC11168	CSS-5818	Cj0900c::3xFLAG-aphA3 C-terminal 3xFLAG-tag fusion to Cj0900c at its native locus.	KanR	this study
Cj0672-3xF (K)	C. jejuni NCTC11168	CSS-5820	Cj0672::3xFLAG-aphA3 C-terminal 3xFLAG-tag fusion to Cj0672 at its native locus.	KanR	this study
Cj0724-3xF (K)	C. jejuni NCTC11168	CSS-5822	Cj0724::3xFLAG-aphA3 C-terminal 3xFLAG-tag fusion to Cj0724 at its native locus.	KanR	this study
Cj0916c-3xF (K)	C. jejuni NCTC11168	CSS-5842	Cj0916c::3xFLAG-aphA3 C-terminal 3xFLAG-tag fusion to Cj0916c at its native locus.	KanR	this study
Cj0251c-SPA (K)	C. jejuni NCTC11168	CSS-5844	Cj0251c::SPA-aphA3 C-terminal SPA-tag fusion to Cj0251c at its native locus.	KanR	this study
Dba-3xF (K)	C. jejuni NCTC11168	CSS-5846	dba::3xFLAG-aphA-3 C-terminal 3xFLAG-tag fusion to dba (Cj0018c) at its native locus.	KanR	this study
Cj1216c-3xF (K)	C. jejuni NCTC11168	CSS-5848	Cj1216c::3xFLAG-aphA3 C-terminal 3xFLAG-tag fusion to Cj1216c at its native locus.	KanR	this study
Cj1513c-3xF (K)	C. jejuni NCTC11168	CSS-5850	Cj1513c::3xFLAG-aphA3 C-terminal 3xFLAG-tag fusion to Cj1513c at its native locus.	KanR	this study
Cj0270-3xF (K)	C. jejuni NCTC11168	CSS-5852	Cj0270::3xFLAG-aphA3 C-terminal 3xFLAG-tag fusion to Cj0270c at its native locus.	KanR	this study
Cj0989-3xF (K)	C. jejuni NCTC11168	CSS-6231	Cj0989::3xFLAG-aphA3 C-terminal 3xFLAG-tag fusion to Cj0989 at its native locus.	KanR	this study
CopZ-3xF (K)	C. jejuni NCTC11168	CSS-6233	copZ::3xFLAG-aphA3 C-terminal 3xFLAG-tag fusion to copZ (Cj1162c) at its native locus.	KanR	this study
Cj0168c-3xF (K)	C. jejuni NCTC11168	CSS-6235	Cj0168c::3xFLAG-aphA3 C-terminal 3xFLAG-tag fusion to Cj0168c at its native locus.	KanR	this study
CJsORF23-SPA (K) (NC_002163.1:1128021-1128053:+)	C. jejuni NCTC11168	CSS-6241	CJsORF23::SPA-aphA3 C-terminal SPA-tag fusion to CJsORF23 (NC_002163.1:1128021-1128053:+) at its native locus.	KanR	this study
CJsORF24-SPA (K) (NC_002163.1:1128113-1128160:+)	C. jejuni NCTC11168	CSS-6243	CJsORF24::SPA-aphA3 C-terminal SPA-tag fusion to CJsORF24 (NC_002163.1:1128113-1128160:+) at its native locus.	KanR	this study
Cj1021c-SPA (K)	C. jejuni NCTC11168	CSS-6253	Cj1021c::SPA-aphA3 C-terminal SPA-tag fusion to Cj1021c at its native locus.	KanR	this study
Cj1203c-SPA (K)	C. jejuni NCTC11168	CSS-6255	Cj1203c::SPA-aphA3 C-terminal SPA-tag fusion to Cj1203c at its native locus.	KanR	this study
FixS-SPA (K)	C. jejuni NCTC11168	CSS-6257	fixS::SPA-aphA3 C-terminal SPA-tag fusion to fixS (Cj1154c) at its native locus.	KanR	this study
Cj0564-SPA (K)	C. jejuni NCTC11168	CSS-6259	Cj0564::SPA-aphA3 C-terminal SPA-tag fusion to Cj0564 at its native locus.	KanR	this study
Cj1671c-SPA (K)	C. jejuni NCTC11168	CSS-6261	Cj1671c::SPA-aphA3 C-terminal SPA-tag fusion to Cj1671c at its native locus.	KanR	this study
Cj1159c-SPA (K)	C. jejuni NCTC11168	CSS-6267	Cj1159c::SPA-aphA3 C-terminal SPA-tag fusion to Cj1159c at its native locus.	KanR	this study
Cj0344-SPA (K)	C. jejuni NCTC11168	CSS-6269	Cj0344::SPA-aphA3 C-terminal SPA-tag fusion to Cj0344 at its native locus.	KanR	this study
Cj0877c-SPA (K)	C. jejuni NCTC11168	CSS-6271	Cj0877c::SPA-aphA3 C-terminal SPA-tag fusion to Cj0877c at its native locus.	KanR	this study
Cj0974-SPA (K)	C. jejuni NCTC11168	CSS-6273	Cj0974::SPA-aphA3 C-terminal SPA-tag fusion to Cj0974 at its native locus.	KanR	this study
CJsORF9-SPA (K) (NC_002163.1:205736-205837:+)	C. jejuni NCTC11168	CSS-6345	CJsORF9::SPA-aphA3 C-terminal SPA-tag fusion to CJsORF9 (NC_002163.1:205736-205837:+) at its native locus.	KanR	this study
CJsORF30-SPA (K) (NC_002163.1:1354163-1354228:-)	C. jejuni NCTC11168	CSS-6349	CJsORF30::SPA-aphA3 C-terminal SPA-tag fusion to CJsORF30 (NC_002163.1:1354163-1354228:-) at its native locus.	KanR	this study
CJsORF16-SPA (K) (NC_002163.1:527436-527501:+)	C. jejuni NCTC11168	CSS-6351	CJsORF16::SPA-aphA3 C-terminal SPA-tag fusion to CJsORF16 (NC_002163.1:527436-527501:+) at its native locus.	KanR	this study
Cj0422c-SPA (K)	C. jejuni NCTC11168	CSS-6353	Cj0422c::SPA-aphA3 C-terminal SPA-tag fusion to Cj0422c at its native locus.	KanR	this study
TatA2-SPA (K)	C. jejuni NCTC11168	CSS-6355	tatA2::SPA-aphA3 C-terminal SPA-tag fusion to tatA2 (Cj0786) at its native locus.	KanR	this study
Cj0747-SPA (K)	C. jejuni NCTC11168	CSS-6357	Cj0747::SPA-aphA3 C-terminal SPA-tag fusion to Cj0747 at its native locus.	KanR	this study
Cj0567-SPA (K)	C. jejuni NCTC11168	CSS-6359	Cj0567::SPA-aphA3 C-terminal SPA-tag fusion to Cj0567 at its native locus.	KanR	this study
Cj0185c-SPA (K)	C. jejuni NCTC11168	CSS-6363	Cj0185c::SPA-aphA3 C-terminal SPA-tag fusion to Cj0185c at its native locus.	KanR	this study
rdxA::CJsORF35-SPA (K) (NC_002163.1:1396055-1396093:-)	C. jejuni NCTC11168	CSS-6365	rdxA::aphA3-PporA-CJsORF35-SPA Insertion of a C-terminal SPA-tag fusion to CJsORF35 (NC_002163.1:1396055-1396093:-) under control of the porA promoter but including native 5'UTR at the rdxA (Cj1066) locus.	KanR	this study
Cj0748-SPA (K)	C. jejuni NCTC11168	CSS-6379	Cj0748::SPA-aphA3 C-terminal SPA-tag fusion to Cj0748 at its native locus.	KanR	this study
Cj0839c-SPA (K)	C. jejuni NCTC11168	CSS-6383	Cj0839c::SPA-aphA3 C-terminal SPA-tag fusion to Cj0839c at its native locus.	KanR	this study
Cj1255-SPA (K)	C. jejuni NCTC11168	CSS-6386	Cj1255::SPA-aphA3 C-terminal SPA-tag fusion to Cj1255 at its native locus.	KanR	this study
CJsORF25-SPA (K) (NC_002163.1:1176253-1176462:+)	C. jejuni NCTC11168	CSS-6495	CJsORF25::SPA-aphA3 C-terminal SPA-tag fusion to CJsORF25 (NC_002163.1:1176253-1176462:+) at its native locus.	KanR	this study
CJsORF8-SPA: (K) (NC_002163.1:191435-191473:-)	C. jejuni NCTC11168	CSS-6499	CJsORF8::SPA-aphA3 C-terminal SPA-tag fusion to CJsORF8 (NC_002163.1:191435-191473:-) at its native locus.	KanR	this study
CJsORF27-SPA (K) (NC_002163.1:1250818-1250892:+)	C. jejuni NCTC11168	CSS-7020	CJsORF27::SPA-aphA3 C-terminal SPA-tag fusion to CJsORF27 (NC_002163.1:1250818-1250892:+) at its native locus.	KanR	this study
Cj0417-SPA (K)	C. jejuni NCTC11168	CSS-7040	Cj0417::SPA-aphA3 C-terminal SPA-tag fusion to Cj0417 at its native locus.	KanR	this study
Cj0878-SPA (K)	C. jejuni NCTC11168	CSS-7042	Cj0878::SPA-aphA3 C-terminal SPA-tag fusion to Cj0878 at its native locus.	KanR	this study
CJsORF39-SPA (K) (NC_002163.1:1580282-1580386:+)	C. jejuni NCTC11168	CSS-7044	CJsORF39::SPA-aphA3 C-terminal SPA-tag fusion to CJsORF39 (NC_002163.1:1580282-1580386:+) at its native locus.	KanR	this study
CJsORF28-SPA (K) (NC_002163.1:1311703-1311783:-)	C. jejuni NCTC11168	CSS-7046	CJsORF28::SPA-aphA3 C-terminal SPA-tag fusion to CJsORF28 (NC_002163.1:1311703-1311783:-) at its native locus.	KanR	this study
CJsORF7-SPA* (K) (NC_002163.1:167591-167794:+)	C. jejuni NCTC11168	CSS-8030	CJsORF7::SPA*aphA3 C-terminal SPA*-tag fusion to CJsORF7 (NC_002163.1:167591-167794:+) at its native locus.	KanR	this study
CJsORF18-SPA* (K) (NC_002163.1:641102-641164:-)	C. jejuni NCTC11168	CSS-8032	CJsORF18:SPA*-aphA3 C-terminal SPA*-tag fusion to CJsORF18 (NC_002163.1:641102-641164:-) at its native locus.	KanR	this study
CJsORF31-SPA* (K) (NC_002163.1:1372695-1372733:-)	C. jejuni NCTC11168	CSS-8034	CJsORF31::SPA*-aphA3 C-terminal SPA*-tag fusion to CJsORF31 (NC_002163.1:1372695-1372733:-) at its native locus.	KanR	this study
CJsORF36-SPA* (K) (NC_002163.1:1425847-1425957:-)	C. jejuni NCTC11168	CSS-8036	CJsORF36::SPA*aphA3 C-terminal SPA*-tag fusion to CJsORF36 (NC_002163.1:1425847-1425957:-) at its native locus.	KanR	this study
∆Cj0182 (K)	C. jejuni NCTC11168	CSS-4077	ΔCj0182::aphA-3 Deletion of Cj0182c with non-polar KanR cassette.	KanR	this study
