# Supplementary material for: Complementary Ribo-seq approaches map the translatome and provide a small protein census in the foodborne pathogen Campylobacter jejuni
Source: Nat Commun. 2025 Mar 30;16:3078. doi: 10.1038/s41467-025-58329-w (PMC11955535; doi:10.1038/s41467-025-58329-w)
Supplement: Supplementary file 13 — Supplementary Data 10 [file 41467_2025_58329_MOESM13_ESM.xlsx]

## Sheet: S10 - Plasmids
Supplementary Data file 10. Plasmids used in this study. Abbreviation for resistances are: AmpR: bla (ampicillin); KanR (K): aphA-3 (kanamycin); HygR (H): aph(7″) (hygromycin); CmR: cat (chloramphenicol).
Plasmids	Strain background	Strain number	Description	Resistance	Reference (PMID)
pJL148	E. coli TOP10	CSS-0074	Carries SPA tag (Zeghouf et al., 2004)	AmpR	15253427
pUC1813-apra	E. coli TOP10	CSS-0069	Carries aac(3)-IV gene (Bury-Moné et al., 2003)	GmR	14500481
pACH1	E. coli TOP10	CSS-1235	Carries aph(7″) gene (Cameron & Gaynor, 2014)	AmpR HygR	24751825
pFK8.5	E. coli TOP10	CSS-6291	PporA based overexpression plasmid for C. jejuni NCTC11168 rdxA locus	AmpR KanR	this study
pSE59.1	E. coli TOP10	CSS-3216	Cas9 in rdxA complementation vector (Dugar et al., 2018)	AmpR CmR	29499139
pGD34.7	E. coli TOP10	CSS-6595	CJnc180/90 in rdxA complementation vector (Alzheimer et al., 2020)	AmpR CmR	32069333
pGG1	E. coli TOP10	N/A	Plasmid (based on pZE12-luc) harbouring 3xFLAG and non-polar aphA-3 cassette (Dugar et al., 2016)	AmpR KanR	27229370
pXG10-SF	E. coli TOP10	N/A	Carries sfGFP	CmR	22458297
pMA16.1	E. coli TOP10	CSS-6524	Carries complementation of pgp1 (81-176; A8) in rdxA locus	AmpR CmR	this study
pKF46.4	E. coli TOP10	CSS-7996	Carries complementation of full-length Cj0455c in rdxA locus	AmpR CmR	this study
pKF47.1	E. coli TOP10	CSS-7998	Carries complementation of truncated Cj0455c in rdxA locus	AmpR CmR	this study
pMS1.14	E. coli TOP10	CSS-4157	Carries SPA-KanR fusion (SPA-aphA3)	AmpR KanR	this study
pST1.1	E. coli TOP10	CSS-1218	Carries GFP fusion to metK promoter in C. jejuni rdxA and KanR resistance cassette	AmpR KanR	29499139
