# Supplementary material for: Complementary Ribo-seq approaches map the translatome and provide a small protein census in the foodborne pathogen Campylobacter jejuni
Source: Nat Commun. 2025 Mar 30;16:3078. doi: 10.1038/s41467-025-58329-w (PMC11955535; doi:10.1038/s41467-025-58329-w)
Supplement: Supplementary file 14 — Supplementary Data 11 [file 41467_2025_58329_MOESM14_ESM.xlsx]

## Sheet: S11 - Oligonucleotides
Supplementary Data file 11. Oligonucleotides. SPA*: in-frame ATG of SPA tag at the second codon is mutated to GCG (Ala). OVL-PCR: overlap PCR (see also Supplementary Methods).
Name	Sequence (5′-3′)	Description	Reference (PMID)
HPK1	GTACCCGGGTGACTAACTAGG	Sense oligo for amplification of non-polar KanR/HygR/GmR cassettes	20164839
HPK2	TATTCCCTCCAGGTACTAAAACA	Antisense oligo for amplification of non-polar KanR/HygR/GmR cassettes	20164839
CSO-0065	P-GACTACAAAGACCATGACGGT	Sense oligo for amplification of 3×FLAG	24474799
CSNIH-0080	P-TCCATGGAAAAGAGAAGATG	Sense oligo for amplification of SPA	this study
CSO-5504	TCCGCGGAAAAGAGAAGATG	Sense oligo for amplification of SPA*	this study
CSO-3279	P-AGCAAAGGAGAAGAACTTTTCACT	Sense oligo for amplification of sfGFP	32069333
CSO-0643	TATTCCCTTATCAATTCAAGTGCATCATGCCG	Sense to CmR cassette for colony PCR/sequencing	32069333
CSO-0644	ATGCACTTGAATTGATAAGGGAATATAGTATTTTCCGC	Antisense to CmR cassette for colony PCR/sequencing	this study
CSO-0646	GTTTTTCATATGTTACGCCCCGCCCTGCCACTC	Antisense to CmR cassette for colony PCR/sequencing	this study
CSO-0349	CTGCAAAAGAAGCATTGACA	Validation of insertions in rdxA	34843430
CSO-3270	AATATCAAGTGATAAATAAGAATCAAGC	for colony PCR/sequencing	34843430
CSO-0023	CCACCAGCTTATATACCTTAGCA	for colony PCR/sequencing, binding antisense in KanR	27229370
CSO-2857	ATCATCCGAATCAATACGGTC	for colony PCR/sequencing, binding antisense in HygR	34843430
CSO-4270	ATCATGATTATAAACTTGAGCTGC	Verification of Cj0168c C-terminal FLAG-tagging	this study
CSO-4271	GTATTGTGATGTTTTCCATGATGA	Cloning of Cj0168c C-terminal FLAG-tagging (sense oligo for upstream fragment amplification and OVL-PCR)	this study
CSO-4272	TCACCGTCATGGTCTTTGTAGTCTTGAGCTGGTGTTTGCTCTTT	Cloning of Cj0168c C-terminal FLAG-tagging (antisense oligo for upstream fragment amplification)	this study
CSO-4273	TGTTTTAGTACCTGGAGGGAATATGCCCAGCCTTGATATAAGT	Cloning of Cj0168c C-terminal FLAG-tagging (sense oligo for downstream fragment amplification)	this study
CSO-4274	CATCAAAGCTTGAAATCCACCA	Cloning of Cj0168c C-terminal FLAG-tagging (antisense oligo for downstream fragment amplification and OVL-PCR)	this study
CSO-4280	AACCTTTGCCATTGCATCACTT	Verification of Cj1632c C-terminal 3xFLAG-tagging	this study
CSO-4281	AACATAAAAGCATGACAATCTATACA	Cloning of Cj1632c C-terminal 3xFLAG-tagging (sense oligo for upstream fragment amplification and OVL-PCR)	this study
CSO-4282	TCACCGTCATGGTCTTTGTAGTCTCCTTTTTTACATTTTGCAAATAAAC	Cloning of Cj1632c C-terminal 3xFLAG-tagging (antisense oligo for upstream fragment amplification)	this study
CSO-4283	TGTTTTAGTACCTGGAGGGAATACATGAGAGAAAAATGTGTCGTTT	Cloning of Cj1632c C-terminal 3xFLAG-tagging (sense oligo for downstream fragment amplification)	this study
CSO-4284	TTACCATCTTTATTTACATCTTTATCAA	Cloning of Cj1632c C-terminal 3xFLAG-tagging (antisense oligo for downstream fragment amplification and OVL-PCR)	this study
CSO-4358	AGTCGTGCAACCAAAGTTTTTAAA	Verification of Cj1060c C-terminal 3xFLAG-tagging	this study
CSO-4359	CGATAGTGAAAATGCCCAAAGA	Cloning of Cj1060c C-terminal 3xFLAG-tagging (sense oligo for upstream fragment amplification and OVL-PCR)	this study
CSO-4360	TCACCGTCATGGTCTTTGTAGTCTTTATTTTCCTTTGTTTTTTTGATCAA	Cloning of Cj1060c C-terminal 3xFLAG-tagging (antisense oligo for upstream fragment amplification)	this study
CSO-4361	TGTTTTAGTACCTGGAGGGAATAGCTTTAGCAGTATTTTTGATCAAAA	Cloning of Cj1060c C-terminal 3xFLAG-tagging (sense oligo for downstream fragment amplification)	this study
CSO-4362	GTTTAAATCCTACACAACCACAAA	Cloning of Cj1060c C-terminal 3xFLAG-tagging (antisense oligo for downstream fragment amplification and OVL-PCR)	this study
CSO-4363	CAGAAGAAGATATCCCTGCTAT	Verification of Cj1485c (ccoY) C-terminal 3xFLAG-tagging	this study
CSO-4364	GAGAAGATGGAAAAGGTCAAGA	Cloning of Cj1485c (ccoY) C-terminal 3xFLAG-tagging (sense oligo for upstream fragment amplification and OVL-PCR)	this study
CSO-4365	TCACCGTCATGGTCTTTGTAGTCTCCTATATGAAGATGATTTACGG	Cloning of Cj1485c (ccoY) C-terminal 3xFLAG-tagging (antisense oligo for upstream fragment amplification)	this study
CSO-4366	TGTTTTAGTACCTGGAGGGAATAATCACCGCTTGGTCGGTTT	Cloning of Cj1485c (ccoY) C-terminal 3xFLAG-tagging (sense oligo for downstream fragment amplification)	this study
CSO-4367	ATCACGATTTGCATTACCTATAGA	Cloning of Cj1485c (ccoY) C-terminal 3xFLAG-tagging (antisense oligo for downstream fragment amplification and OVL-PCR)	this study
CSO-4368	GAACGCCGTGTAAATATAGTATAT	Verification of Cj1714 C-terminal 3xFLAG-tagging	this study
CSO-4369	CAAAACAAATCAAAGAATTAGGTCAA	Cloning of Cj1714 C-terminal 3xFLAG-tagging (sense oligo for upstream fragment amplification and OVL-PCR)	this study
CSO-4370	TCACCGTCATGGTCTTTGTAGTCTTTTTTTTCTTTTGTTACTACAAAAAC	Cloning of Cj1714 C-terminal 3xFLAG-tagging (antisense oligo for upstream fragment amplification)	this study
CSO-4371	TGTTTTAGTACCTGGAGGGAATAGGTTTTGGTGGAATTGTTTTTG	Cloning of Cj1714 C-terminal 3xFLAG-tagging (sense oligo for downstream fragment amplification)	this study
CSO-4372	TTGTATAAGGAAGGGTGATGGT	Cloning of Cj1714 C-terminal 3xFLAG-tagging (antisense oligo for downstream fragment amplification and OVL-PCR)	this study
CSO-4373	TCTGTGCTTGCTAACATTTCTAAA	Verification of Cj0176c C-terminal 3xFLAG-tagging	this study
CSO-4374	AGTATCACATCTGCTTTTAGCAAT	Cloning of Cj0176c C-terminal 3xFLAG-tagging (sense oligo for upstream fragment amplification and OVL-PCR)	this study
CSO-4375	TCACCGTCATGGTCTTTGTAGTCTATTTTATCCTTTAATTGAGAATTATAC	Cloning of Cj0176c C-terminal 3xFLAG-tagging (antisense oligo for upstream fragment amplification)	this study
CSO-4376	TGTTTTAGTACCTGGAGGGAATAGAACATTCTCATACCGATTTTAAA	Cloning of Cj0176c C-terminal 3xFLAG-tagging (sense oligo for downstream fragment amplification)	this study
CSO-4377	TAGCACTTCTCATAACAATTTCTC	Cloning of Cj0176c C-terminal 3xFLAG-tagging (antisense oligo for downstream fragment amplification and OVL-PCR)	this study
CSO-4378	AAGTTATCACGAGGTGGATTCA	Verification of Cj0494 C-terminal 3xFLAG-tagging	this study
CSO-4379	TGAAGTAGAAACTCCCGAAGAT	Cloning of Cj0494C-terminal 3xFLAG-tagging (sense oligo for upstream fragment amplification and OVL-PCR)	this study
CSO-4380	TCACCGTCATGGTCTTTGTAGTCATGCGTTGGAATTTTAATGCGTT	Cloning of Cj0494C-terminal 3xFLAG-tagging (antisense oligo for upstream fragment amplification)	this study
CSO-4381	TGTTTTAGTACCTGGAGGGAATAACTTTTGTAATTTCTTTTTTGGCAG	Cloning of Cj0494C-terminal 3xFLAG-tagging (sense oligo for downstream fragment amplification)	this study
CSO-4382	ATGCAAGGGTAAAAATTCCTGAAA	Cloning of Cj0494C-terminal 3xFLAG-tagging (antisense oligo for downstream fragment amplification and OVL-PCR)	this study
CSO-4391	GATAGCTGATGGTGGAATTAAATA	Verification of Cj1057c (xseB) C-terminal 3xFLAG-tagging	this study
CSO-4392	ATCAAGGAAGACAATATAAGTCTTAT	Cloning of Cj1057c (xseB) C-terminal 3xFLAG-tagging (sense oligo for upstream fragment amplification and OVL-PCR)	this study
CSO-4393	TCACCGTCATGGTCTTTGTAGTCCTCATCGATTTGCTCCACTT	Cloning of Cj1057c (xseB) C-terminal 3xFLAG-tagging (antisense oligo for upstream fragment amplification)	this study
CSO-4394	TGTTTTAGTACCTGGAGGGAATAACTTGAGCTTGAAAAAGCAAAATTA	Cloning of Cj1057c (xseB) C-terminal 3xFLAG-tagging (sense oligo for downstream fragment amplification)	this study
CSO-4395	TTTCGCCATAATCTGTTGCCAA	Cloning of Cj1057c (xseB) C-terminal 3xFLAG-tagging (antisense oligo for downstream fragment amplification and OVL-PCR)	this study
CSO-4396	TACACTATTAATGCCACTTCTTAC	Verification of Cj0900c C-terminal 3xFLAG-tagging	this study
CSO-4397	AAATTACCGGTGTTCCTCGTAT	Cloning of Cj0900c C-terminal 3xFLAG-tagging (sense oligo for upstream fragment amplification and OVL-PCR)	this study
CSO-4398	TCACCGTCATGGTCTTTGTAGTCCTCATTTTGTTCTCCTTTTTTATATT	Cloning of Cj0900c C-terminal 3xFLAG-tagging (antisense oligo for upstream fragment amplification)	this study
CSO-4399	TGTTTTAGTACCTGGAGGGAATAGCAAAAAAACAAAGAAAGAGAAGAA	Cloning of Cj0900c C-terminal 3xFLAG-tagging (sense oligo for downstream fragment amplification)	this study
CSO-4400	GCTGGACCTGCTGAAGTTAT	Cloning of Cj0900c C-terminal 3xFLAG-tagging (antisense oligo for downstream fragment amplification and OVL-PCR)	this study
CSO-4401	TTTATTTGCTTCTTCTTTCTCAGC	Verification of Cj1656c (fedD) C-terminal 3xFLAG-tagging	this study
CSO-4402	CCTGCAAGGCGTGTTAAGTA	Cloning of Cj1656c (fedD) C-terminal 3xFLAG-tagging (sense oligo for upstream fragment amplification and OVL-PCR)	this study
CSO-4403	TCACCGTCATGGTCTTTGTAGTCAGCGTAAATATCCAAACCACTA	Cloning of Cj1656c (fedD) C-terminal 3xFLAG-tagging (antisense oligo for upstream fragment amplification)	this study
CSO-4404	TGTTTTAGTACCTGGAGGGAATAATATCTTAAGAACAAGCTTAAGAAC	Cloning of Cj1656c (fedD) C-terminal 3xFLAG-tagging (sense oligo for downstream fragment amplification)	this study
CSO-4405	GTTGCTGTAGGTATTGCCCA	Cloning of Cj1656c (fedD) C-terminal 3xFLAG-tagging (antisense oligo for downstream fragment amplification and OVL-PCR)	this study
CSO-4406	GCAAAGTATAAAGGATTAAAAATCCA	Verification of Cj0724 C-terminal 3xFLAG-tagging	this study
CSO-4407	CCATGCAATACTGATGATTAAATTAT	Cloning of Cj0724 C-terminal 3xFLAG-tagging (sense oligo for upstream fragment amplification and OVL-PCR)	this study
CSO-4408	TCACCGTCATGGTCTTTGTAGTCAAATTTATTAGCTCTGATAAGTCTG	Cloning of Cj0724 C-terminal 3xFLAG-tagging (antisense oligo for upstream fragment amplification)	this study
CSO-4409	TGTTTTAGTACCTGGAGGGAATAGCAAAGATGAAGCTTCGGCA	Cloning of Cj0724 C-terminal 3xFLAG-tagging (sense oligo for downstream fragment amplification)	this study
CSO-4410	GATAAAGCCACTGCTGAAATTG	Cloning of Cj0724 C-terminal 3xFLAG-tagging (antisense oligo for downstream fragment amplification and OVL-PCR)	this study
CSO-4411	TGGACTTATGCTGTAATGCTTC	Verification of Cj0672 C-terminal 3xFLAG-tagging	this study
CSO-4412	GCTGCTTGTTATGGGTATTATATT	Cloning of Cj0672 C-terminal 3xFLAG-tagging (sense oligo for upstream fragment amplification and OVL-PCR)	this study
CSO-4413	TCACCGTCATGGTCTTTGTAGTCAAATTTTTCAGGATATAATAGAGCAT	Cloning of Cj0672 C-terminal 3xFLAG-tagging (antisense oligo for upstream fragment amplification)	this study
CSO-4414	TGTTTTAGTACCTGGAGGGAATAATACTTGCTCTTTATTTATTTTATGC	Cloning of Cj0672 C-terminal 3xFLAG-tagging (sense oligo for downstream fragment amplification)	this study
CSO-4415	TACTACATAAAGCACGACAAAAAG	Cloning of Cj0672 C-terminal 3xFLAG-tagging (antisense oligo for downstream fragment amplification and OVL-PCR)	this study
CSO-4416	AGTCTTAAAAATAGCATTCCAACG	Verification of Cj1513c C-terminal 3xFLAG-tagging	this study
CSO-4417	AAAGAAAGTGAAGATAGTGTTGGA	Cloning of Cj1513c C-terminal 3xFLAG-tagging (sense oligo for upstream fragment amplification and OVL-PCR)	this study
CSO-4418	TCACCGTCATGGTCTTTGTAGTCCTCAGCCTTTATATAATAATTTTCC	Cloning of Cj1513c C-terminal 3xFLAG-tagging (antisense oligo for upstream fragment amplification)	this study
CSO-4419	TGTTTTAGTACCTGGAGGGAATAAGGTAAAAGTAAGAAAAAAGAAGTG	Cloning of Cj1513c C-terminal 3xFLAG-tagging (sense oligo for downstream fragment amplification)	this study
CSO-4420	TGCAGAACCTAAAAACATAACACT	Cloning of Cj1513c C-terminal 3xFLAG-tagging (antisense oligo for downstream fragment amplification and OVL-PCR)	this study
CSO-4421	TTTGGGCTTTTTGGTAAATGGG	Verification of Cj1162c (copZ) C-terminal 3xFLAG-tagging	this study
CSO-4422	TGTGGTGTATTTTAGTGATATTGTTT	Cloning of Cj1162c (copZ) C-terminal 3xFLAG-tagging (sense oligo for upstream fragment amplification and OVL-PCR)	this study
CSO-4423	TCACCGTCATGGTCTTTGTAGTCTAAACGCTCTACAATCTCAAAAC	Cloning of Cj1162c (copZ) C-terminal 3xFLAG-tagging (antisense oligo for upstream fragment amplification)	this study
CSO-4424	TGTTTTAGTACCTGGAGGGAATATTTACAAAAGAATTTCAAGATTTAGGT	Cloning of Cj1162c (copZ) C-terminal 3xFLAG-tagging (sense oligo for downstream fragment amplification)	this study
CSO-4425	ACCACTAAAATACAAATCTTCTTCTT	Cloning of Cj1162c (copZ) C-terminal 3xFLAG-tagging (antisense oligo for downstream fragment amplification and OVL-PCR)	this study
CSO-4430	GCGCTTTACTTGATCGTGC	Verification of Cj1464 (flgM) C-terminal 3xFLAG-tagging	this study
CSO-4431	CCTTAAAAGAACAAACCAATGC	Cloning of Cj1464 (flgM) C-terminal 3xFLAG-tagging (sense oligo for upstream fragment amplification and OVL-PCR)	this study
CSO-4432	TCACCGTCATGGTCTTTGTAGTCGATTAAAGAGTCAGCAATCGC	Cloning of Cj1464 (flgM) C-terminal 3xFLAG-tagging (antisense oligo for upstream fragment amplification)	this study
CSO-4433	TGTTTTAGTACCTGGAGGGAATACGCAGAGCAGATTAAAAACG	Cloning of Cj1464 (flgM) C-terminal 3xFLAG-tagging (sense oligo for downstream fragment amplification)	this study
CSO-4434	CAAACATTTTATTTACTAAGCCATCA	Cloning of Cj1464 (flgM) C-terminal 3xFLAG-tagging (antisense oligo for downstream fragment amplification and OVL-PCR)	this study
CSO-4436	ACTATAGTCCAACAAATCAATGAC	Verification of Cj0018c (dba) C-terminal 3xFLAG-tagging	this study
CSO-4437	ACTTGTAAATTCTATGCATAAATTGG	Cloning of Cj0018c (dba) C-terminal 3xFLAG-tagging (sense oligo for upstream fragment amplification and OVL-PCR)	this study
CSO-4438	TCACCGTCATGGTCTTTGTAGTCCAGATTCATTATTGTTAATAGTGC	Cloning of Cj0018c (dba) C-terminal 3xFLAG-tagging (antisense oligo for upstream fragment amplification)	this study
CSO-4439	TGTTTTAGTACCTGGAGGGAATATTCTATGTTGGCCACAAAACAG	Cloning of Cj0018c (dba) C-terminal 3xFLAG-tagging (sense oligo for downstream fragment amplification)	this study
CSO-4440	TACGATGATAGCACTGATTAAAAC	Cloning of Cj0018c (dba) C-terminal 3xFLAG-tagging (antisense oligo for downstream fragment amplification and OVL-PCR)	this study
CSO-4441	TTTATACACTTTGGCCTCTTTTTG	Verification of Cj0916c C-terminal 3xFLAG-tagging	this study
CSO-4442	TTTGTCTTAGTGGCAACTCTGT	Cloning of Cj0916c C-terminal 3xFLAG-tagging (sense oligo for upstream fragment amplification and OVL-PCR)	this study
CSO-4443	TCACCGTCATGGTCTTTGTAGTCGCATTTATTTAAACCGCCACTATT	Cloning of Cj0916c C-terminal 3xFLAG-tagging (antisense oligo for upstream fragment amplification)	this study
CSO-4444	TGTTTTAGTACCTGGAGGGAATATAAGCTTAAAGGATAAAGTTTTATCATA	Cloning of Cj0916c C-terminal 3xFLAG-tagging (sense oligo for downstream fragment amplification)	this study
CSO-4445	AATTATTCATACTTTTATTCTCCTTTTTAA	Cloning of Cj0916c C-terminal 3xFLAG-tagging (antisense oligo for downstream fragment amplification and OVL-PCR)	this study
CSO-4446	TAAGCAAGGAAAAAAATATCGCTC	Verification of Cj1216c C-terminal 3xFLAG-tagging	this study
CSO-4447	CCTAAAAGAATGCGTTGATCAAAT	Cloning of Cj1216c C-terminal 3xFLAG-tagging (sense oligo for upstream fragment amplification and OVL-PCR)	this study
CSO-4448	TCACCGTCATGGTCTTTGTAGTCATTACTCAATAACGCTTTATCTTTTG	Cloning of Cj1216c C-terminal 3xFLAG-tagging (antisense oligo for upstream fragment amplification)	this study
CSO-4449	TGTTTTAGTACCTGGAGGGAATAGAAGCTTTGGTGAAACAATTGAT	Cloning of Cj1216c C-terminal 3xFLAG-tagging (sense oligo for downstream fragment amplification)	this study
CSO-4450	GGAGTAGTAACCTTTATAGGCA	Cloning of Cj1216c C-terminal 3xFLAG-tagging (antisense oligo for downstream fragment amplification and OVL-PCR)	this study
CSO-4451	TAAGAAAATCAAAGGGCGGATATA	Verification of Cj0270 C-terminal 3xFLAG-tagging	this study
CSO-4452	CAAGTCTGAAAATTGCTAAGCC	Cloning of Cj0270 C-terminal 3xFLAG-tagging (sense oligo for upstream fragment amplification and OVL-PCR)	this study
CSO-4453	TCACCGTCATGGTCTTTGTAGTCTTTACTTGCCTTTGCTTTGATAG	Cloning of Cj0270 C-terminal 3xFLAG-tagging (antisense oligo for upstream fragment amplification)	this study
CSO-4454	TGTTTTAGTACCTGGAGGGAATATAGGCTTTGGCGGAGAAAGT	Cloning of Cj0270 C-terminal 3xFLAG-tagging (sense oligo for downstream fragment amplification)	this study
CSO-4455	ACTATCCACGCTACAACAAATAT	Cloning of Cj0270 C-terminal 3xFLAG-tagging (antisense oligo for downstream fragment amplification and OVL-PCR)	this study
CSO-4456	CGAATTTATAAACCAAAAAAGCAGTA	Verification of Cj0989 C-terminal 3xFLAG-tagging	this study
CSO-4457	CCCAAGAGATACTAAAAACAGC	Cloning of Cj0989 C-terminal 3xFLAG-tagging (sense oligo for upstream fragment amplification and OVL-PCR)	this study
CSO-4458	TCACCGTCATGGTCTTTGTAGTCTTTTATTATATTTTCTATATTAGAGCGA	Cloning of Cj0989 C-terminal 3xFLAG-tagging (antisense oligo for upstream fragment amplification)	this study
CSO-4459	TGTTTTAGTACCTGGAGGGAATATTTTATTTGTAGTCTTTATCATCGTT	Cloning of Cj0989 C-terminal 3xFLAG-tagging (sense oligo for downstream fragment amplification)	this study
CSO-4460	TTTTAAAGAAAGTAAGCAAGAAGTTG	Cloning of Cj0989 C-terminal 3xFLAG-tagging (antisense oligo for downstream fragment amplification and OVL-PCR)	this study
CSO-3344	AGAACTATATTGCCCAAAATTCTA	Cloning of Cj0978c C-terminal 3xFLAG-tagging (sense oligo for upstream fragment amplification and OVL-PCR)	this study
CSO-3770	TCACCGTCATGGTCTTTGTAGTCAGGAGTCATTTTAATATCTACCC	Cloning of Cj0978c C-terminal 3xFLAG-tagging (antisense oligo for upstream fragment amplification)	this study
CSO-3346	ATTGTTTTAGTACCTGGAGGGAATAAAAAATTGGGTAGATATTAAAATGACT	Cloning of Cj0978c C-terminal 3xFLAG-tagging (sense oligo for downstream fragment amplification)	this study
CSO-3347	ACTCACTTGTCCTGAATTAAACA	Cloning of Cj0978c C-terminal 3xFLAG-tagging (antisense oligo for downstream fragment amplification and OVL-PCR)	this study
CSO-3348	ATGATTAAAAAATGAGAATAAATTATAAAAAAA	Verification of Cj0978c C-terminal 3xFLAG-tagging	this study
CSO-4596	ACAAACAAGCCAAACAATAATAGT	Cloning of Cj0422c C-terminal SPA-tagging (sense oligo for upstream fragment amplification and OVL-PCR)	this study
CSO-4597	TTTTCCATCTTCTCTTTTCCATGGATTTAAATTTAGCAATTTCATCTTGTAT	Cloning of Cj0422c C-terminal SPA-tagging (antisense oligo for upstream fragment amplification)	this study
CSO-4598	TGTTTTAGTACCTGGAGGGAATAAATCCGCTTTTAAGCTTTTTTCTAT	Cloning of Cj0422c C-terminal SPA-tagging (sense oligo for downstream fragment amplification)	this study
CSO-4599	TTCTTGGAATAAAAATTGAAAATACG	Cloning of Cj0422c C-terminal SPA-tagging (antisense oligo for downstream fragment amplification and OVL-PCR)	this study
CSO-4600	TCGCTAGGTTGTCCAGGAAA	Verification of Cj0422c C-terminal SPA-tagging	this study
CSO-4601	CACTAATTGATTCTTCAAAAAAATATC	Cloning of Cj0567 C-terminal SPA-tagging (sense oligo for upstream fragment amplification and OVL-PCR)	this study
CSO-4602	TTTTCCATCTTCTCTTTTCCATGGATTCTTTGATATTTTTTTCAATTTCGGA	Cloning of Cj0567 C-terminal SPA-tagging (antisense oligo for upstream fragment amplification)	this study
CSO-4603	TGTTTTAGTACCTGGAGGGAATATGTTTAACCATAGAACAGATTCAAA	Cloning of Cj0567 C-terminal SPA-tagging (sense oligo for downstream fragment amplification)	this study
CSO-4604	ACGCTATACACTTTTAGTTAAATCT	Cloning of Cj0567 C-terminal SPA-tagging (antisense oligo for downstream fragment amplification and OVL-PCR)	this study
CSO-4605	TAGACGATAATAAAGAAATTCAGCA	Verification of Cj0567 C-terminal SPA-tagging	this study
CSO-4606	GTTGGATTTTTAATCACTCAAGTT	Cloning of Cj0747 C-terminal SPA-tagging (sense oligo for upstream fragment amplification and OVL-PCR)	this study
CSO-4607	TTTTCCATCTTCTCTTTTCCATGGATTGAATAAAAAAAGATAAATTTAAAGCAA	Cloning of Cj0747 C-terminal SPA-tagging (antisense oligo for upstream fragment amplification)	this study
CSO-4608	TGTTTTAGTACCTGGAGGGAATAAACTCTCACTTCTTAAGTGGGA	Cloning of Cj0747 C-terminal SPA-tagging (sense oligo for downstream fragment amplification)	this study
CSO-4609	GGTTACAACACTTTTATAGCTTAAT	Cloning of Cj0747 C-terminal SPA-tagging (antisense oligo for downstream fragment amplification and OVL-PCR)	this study
CSO-4610	CTTGTATAGGTTTATTTATTCAATCTA	Verification of Cj0747 C-terminal SPA-tagging	this study
CSO-4611	GATTAGCTTGGTTAATTTATGGTT	Cloning of Cj0748 C-terminal SPA-tagging (sense oligo for upstream fragment amplification and OVL-PCR)	this study
CSO-4612	TTTTCCATCTTCTCTTTTCCATGGAGGGCTTTTTTTCTTTTTGGTTATA	Cloning of Cj0748 C-terminal SPA-tagging (antisense oligo for upstream fragment amplification)	this study
CSO-4613	TGTTTTAGTACCTGGAGGGAATACCTAAAAAAATATATAACCAAAAAGAA	Cloning of Cj0748 C-terminal SPA-tagging (sense oligo for downstream fragment amplification)	this study
CSO-4614	TGGTAAATCTCTGTGATAACGC	Cloning of Cj0748 C-terminal SPA-tagging (antisense oligo for downstream fragment amplification and OVL-PCR)	this study
CSO-4615	CTATTCTTGTTGGCGAGAATGA	Verification of Cj0748 C-terminal SPA-tagging	this study
CSO-4616	AGGAGTATTGATGAATAATCTTTC	Cloning of Cj0786 (tatA2) C-terminal SPA-tagging (sense oligo for upstream fragment amplification and OVL-PCR)	this study
CSO-4617	TTTTCCATCTTCTCTTTTCCATGGATTTTGTTTTAAACAATTTTTCTATATATTC	Cloning of Cj0786 (tatA2) C-terminal SPA-tagging (antisense oligo for upstream fragment amplification)	this study
CSO-4618	TGTTTTAGTACCTGGAGGGAATAGCATTAAAAATCATATTATTTTCTTAAAG	Cloning of Cj0786 (tatA2) C-terminal SPA-tagging (sense oligo for downstream fragment amplification)	this study
CSO-4619	ATCTTCTAAGTCTTGCGGAGT	Cloning of Cj0786 (tatA2) C-terminal SPA-tagging (antisense oligo for downstream fragment amplification and OVL-PCR)	this study
CSO-4620	AGCCTGTTAAAACTTTTAATAATGAA	Verification of Cj0786 (tatA2) C-terminal SPA-tagging	this study
CSO-4627	AGCGATATCAATCAAATTTTATTAAAAG	Cloning of Cj0839c C-terminal SPA-tagging (sense oligo for upstream fragment amplification and OVL-PCR)	this study
CSO-4628	TTTTCCATCTTCTCTTTTCCATGGAAAAGTCAAATCCGCCTTCGG	Cloning of Cj0839c C-terminal SPA-tagging (antisense oligo for upstream fragment amplification)	this study
CSO-4629	TGTTTTAGTACCTGGAGGGAATATGTCTAAGGGTAAAACCGAAG	Cloning of Cj0839c C-terminal SPA-tagging (sense oligo for downstream fragment amplification)	this study
CSO-4630	TCATACCATTGTAAAATTTTATCTTGA	Cloning of Cj0839c C-terminal SPA-tagging (antisense oligo for downstream fragment amplification and OVL-PCR)	this study
CSO-4631	GAACGCAAAAATTTTGGGAAGAA	Verification of Cj0839c C-terminal SPA-tagging	this study
CSO-4632	TCATGGTTTAAACTATGAGTTAGA	Cloning of Cj1047c (thiS) C-terminal SPA-tagging (sense oligo for upstream fragment amplification and OVL-PCR)	this study
CSO-4633	TTTTCCATCTTCTCTTTTCCATGGATCCACCTCCTACAAAACTTAC	Cloning of Cj1047c (thiS) C-terminal SPA-tagging (antisense oligo for upstream fragment amplification)	this study
CSO-4634	TGTTTTAGTACCTGGAGGGAATAGAGAGATTGTACCTAAGAGC	Cloning of Cj1047c (thiS) C-terminal SPA-tagging (sense oligo for downstream fragment amplification)	this study
CSO-4635	TAAAGCTTCGGTTTTAAACTTGC	Cloning of Cj1047c (thiS) C-terminal SPA-tagging (antisense oligo for downstream fragment amplification and OVL-PCR)	this study
CSO-4636	GTATGTAATGTAACGCCAAATGA	Verification of Cj1047c (thiS) C-terminal SPA-tagging	this study
CSO-4637	TCGCTCTTTGGGATGTACTT	Cloning of Cj1255 C-terminal SPA-tagging (sense oligo for upstream fragment amplification and OVL-PCR)	this study
CSO-4638	TTTTCCATCTTCTCTTTTCCATGGAGCTTTTTTCTTTTCTTGCTTGG	Cloning of Cj1255 C-terminal SPA-tagging (antisense oligo for upstream fragment amplification)	this study
CSO-4639	TGTTTTAGTACCTGGAGGGAATACAAGCAAGAAAAGAAAAAAGCTAA	Cloning of Cj1255 C-terminal SPA-tagging (sense oligo for downstream fragment amplification)	this study
CSO-4640	AGGAGAATTAAGTGTTTTTCAAGT	Cloning of Cj1255 C-terminal SPA-tagging (antisense oligo for downstream fragment amplification and OVL-PCR)	this study
CSO-4641	CCAAGAAATCGTTTTTGGCCTA	Verification of Cj1255 C-terminal SPA-tagging	this study
CSO-4674	CGATACTAATGAAACTTATGTAGG	Verification of Cj1021c C-terminal SPA-tagging	this study
CSO-4675	ATAAATAAGGAAAAAAATGTTAGAGAAAAT	Cloning of Cj1021c C-terminal SPA-tagging (sense oligo for upstream fragment amplification and OVL-PCR)	this study
CSO-4676	TTTTCCATCTTCTCTTTTCCATGGATTTTATTGTAATTTCTGTTTGTGTTTTA	Cloning of Cj1021c C-terminal SPA-tagging (antisense oligo for upstream fragment amplification)	this study
CSO-4677	TGTTTTAGTACCTGGAGGGAATAACACATAGATATCAAAATAAAACACAA	Cloning of Cj1021c C-terminal SPA-tagging (sense oligo for downstream fragment amplification)	this study
CSO-4678	GCATATAAGCAATTTACCATAGTTAA	Cloning of Cj1021c C-terminal SPA-tagging (antisense oligo for downstream fragment amplification and OVL-PCR)	this study
CSO-4679	AATGGATCAAGGCGAAGCAG	Verification of Cj0472 (secE) C-terminal SPA-tagging	this study
CSO-4680	AAGGTGGTAGACATACTCCATT	Cloning of Cj0472 (secE) C-terminal SPA-tagging (sense oligo for upstream fragment amplification and OVL-PCR)	this study
CSO-4681	TTTTCCATCTTCTCTTTTCCATGGATACGATCGCAGAAACAATAGAG	Cloning of Cj0472 (secE) C-terminal SPA-tagging (antisense oligo for upstream fragment amplification)	this study
CSO-4682	TGTTTTAGTACCTGGAGGGAATAATTGGCTTATGTCCTCTATTGTT	Cloning of Cj0472 (secE) C-terminal SPA-tagging (sense oligo for downstream fragment amplification)	this study
CSO-4683	GTTGAACGTCCAAAAATAGAAACA	Cloning of Cj0472 (secE) C-terminal SPA-tagging (antisense oligo for downstream fragment amplification and OVL-PCR)	this study
CSO-4684	TTTGAGGAAACCATGAAAGATTTATT	Verification of Cj1203c C-terminal SPA-tagging	this study
CSO-4685	GTTCCACGCGGTATGCAAAA	Cloning of Cj1203c C-terminal SPA-tagging (sense oligo for upstream fragment amplification and OVL-PCR)	this study
CSO-4686	TTTTCCATCTTCTCTTTTCCATGGATCTTAACTTATTTTCATTTTTTAGCTTAT	Cloning of Cj1203c C-terminal SPA-tagging (antisense oligo for upstream fragment amplification)	this study
CSO-4687	TGTTTTAGTACCTGGAGGGAATAAGTTAAGATAAAAGCAAAAAATAGTTTA	Cloning of Cj1203c C-terminal SPA-tagging (sense oligo for downstream fragment amplification)	this study
CSO-4688	GCAAAGATTTTTCTTATGCTAGTG	Cloning of Cj1203c C-terminal SPA-tagging (antisense oligo for downstream fragment amplification and OVL-PCR)	this study
CSO-4689	TAAAAAGCATTCGAGTATTCAAGC	Verification of Cj1154c (fixS) C-terminal SPA-tagging	this study
CSO-4690	TTGCCAAGGAAGGTAAAATTTTAG	Cloning of Cj1154c (fixS) C-terminal SPA-tagging (sense oligo for upstream fragment amplification and OVL-PCR)	this study
CSO-4691	TTTTCCATCTTCTCTTTTCCATGGAAGAAAGCCTTTTTTTATCCAAAGC	Cloning of Cj1154c (fixS) C-terminal SPA-tagging (antisense oligo for upstream fragment amplification)	this study
CSO-4692	TGTTTTAGTACCTGGAGGGAATATTAAATGATGATGAGGATTCTTTAC	Cloning of Cj1154c (fixS) C-terminal SPA-tagging (sense oligo for downstream fragment amplification)	this study
CSO-4693	CATATTTTTTATCTATATTAATCACACC	Cloning of Cj1154c (fixS) C-terminal SPA-tagging (antisense oligo for downstream fragment amplification and OVL-PCR)	this study
CSO-4694	TTGTAGATAAACCTATAGGCTATG	Verification of Cj0564 C-terminal SPA-tagging	this study
CSO-4695	AGAGAAAATGTTAAAACAAATCGCAT	Cloning of Cj0564 C-terminal SPA-tagging (sense oligo for upstream fragment amplification and OVL-PCR)	this study
CSO-4696	TTTTCCATCTTCTCTTTTCCATGGAAGTTTTACGCCATAGCACTAG	Cloning of Cj0564 C-terminal SPA-tagging (antisense oligo for upstream fragment amplification)	this study
CSO-4697	TGTTTTAGTACCTGGAGGGAATACTTTCTATGCAACCTTATCCTTA	Cloning of Cj0564 C-terminal SPA-tagging (sense oligo for downstream fragment amplification)	this study
CSO-4698	GCAATCCCATTACAACTGTTTG	Cloning of Cj0564 C-terminal SPA-tagging (antisense oligo for downstream fragment amplification and OVL-PCR)	this study
CSO-4699	TTTAGCTAACAACACAGAACCTAT	Verification of Cj1671c C-terminal SPA-tagging	this study
CSO-4700	AGGCAAGGCTTTTTCAAGCG	Cloning of Cj1671c C-terminal SPA-tagging (sense oligo for upstream fragment amplification and OVL-PCR)	this study
CSO-4701	TTTTCCATCTTCTCTTTTCCATGGAGTTTTCATTTGGGTATAATCCTTTT	Cloning of Cj1671c C-terminal SPA-tagging (antisense oligo for upstream fragment amplification)	this study
CSO-4702	TGTTTTAGTACCTGGAGGGAATAGCTAAAGCACAAAAAGATTATTTTG	Cloning of Cj1671c C-terminal SPA-tagging (sense oligo for downstream fragment amplification)	this study
CSO-4703	TTTAAAAATAGAATTGCTAAGGCGTA	Cloning of Cj1671c C-terminal SPA-tagging (antisense oligo for downstream fragment amplification and OVL-PCR)	this study
CSO-4777	TAGCCAAAGAATTACAAATAGACG	Verification of Cj1159c C-terminal SPA-tagging	this study
CSO-4778	CAAGTGTGAGTATGAGTTTTTCAA	Cloning of Cj1159c C-terminal SPA-tagging (sense oligo for upstream fragment amplification and OVL-PCR)	this study
CSO-4779	TTTTCCATCTTCTCTTTTCCATGGAAATTTCTAGCTTTAAACATATCATAAG	Cloning of Cj1159c C-terminal SPA-tagging (antisense oligo for upstream fragment amplification)	this study
CSO-4780	TGTTTTAGTACCTGGAGGGAATATTATTGCCTTAACAGCTCTAAAAAA	Cloning of Cj1159c C-terminal SPA-tagging (sense oligo for downstream fragment amplification)	this study
CSO-4781	TTGATCTTGCAGAATGCTTTAAAC	Cloning of Cj1159c C-terminal SPA-tagging (antisense oligo for downstream fragment amplification and OVL-PCR)	this study
CSO-4782	CAGAGACTGAAGCAAAAATAACAA	Verification of Cj0344 C-terminal SPA-tagging	this study
CSO-4783	AATACCAGTAAAAGCTCCAGCA	Cloning of Cj0344 C-terminal SPA-tagging (sense oligo for upstream fragment amplification and OVL-PCR)	this study
CSO-4784	TTTTCCATCTTCTCTTTTCCATGGAAAAATTAAGACTTTTATGAAAATTTTTAAAG	Cloning of Cj0344 C-terminal SPA-tagging (antisense oligo for upstream fragment amplification)	this study
CSO-4785	TGTTTTAGTACCTGGAGGGAATAGTTTCAAAATATTATAAAATATAAAGATTTTA	Cloning of Cj0344 C-terminal SPA-tagging (sense oligo for downstream fragment amplification)	this study
CSO-4786	AAAAACATCTTGCTATTTTTCTCATAAA	Cloning of Cj0344 C-terminal SPA-tagging (antisense oligo for downstream fragment amplification and OVL-PCR)	this study
CSO-4787	TTCTTTAAGTTTTGCTAATATTTATGAAA	Verification of Cj0877c C-terminal SPA-tagging	this study
CSO-4788	GAAGCCAGTCAAGTTAGAATTTTA	Cloning of Cj0877c C-terminal SPA-tagging (sense oligo for upstream fragment amplification and OVL-PCR)	this study
CSO-4789	TTTTCCATCTTCTCTTTTCCATGGAAACCTTAAAATAATATTCGTTTATATTTAA	Cloning of Cj0877c C-terminal SPA-tagging (antisense oligo for upstream fragment amplification)	this study
CSO-4790	TGTTTTAGTACCTGGAGGGAATAAGCTTTTTTCTTAAAATGTAATTAGG	Cloning of Cj0877c C-terminal SPA-tagging (sense oligo for downstream fragment amplification)	this study
CSO-4791	AAACAGCCATTGATCCTATCTG	Cloning of Cj0877c C-terminal SPA-tagging (antisense oligo for downstream fragment amplification and OVL-PCR)	this study
CSO-4792	TTTGCAAACGCTTTAAAGGAAGTA	Verification of Cj0974 C-terminal SPA-tagging	this study
CSO-4793	AACGCTCAAAAAACTTACGATACT	Cloning of Cj0974 C-terminal SPA-tagging (sense oligo for upstream fragment amplification and OVL-PCR)	this study
CSO-4794	TTTTCCATCTTCTCTTTTCCATGGAGATAGTAAGATAATGCGTTTTATTTAA	Cloning of Cj0974 C-terminal SPA-tagging (antisense oligo for upstream fragment amplification)	this study
CSO-4795	TGTTTTAGTACCTGGAGGGAATATTTAGCTATCTTAAGCCTTTATGC	Cloning of Cj0974 C-terminal SPA-tagging (sense oligo for downstream fragment amplification)	this study
CSO-4796	CTTTTAGTTCTTGTTGTGGGATAT	Cloning of Cj0974 C-terminal SPA-tagging (antisense oligo for downstream fragment amplification and OVL-PCR)	this study
CSO-4809	CAAGTGTGAGTATGAGTTTTTCA	Cloning of Cj1160c C-terminal SPA-tagging (sense oligo for upstream fragment amplification and OVL-PCR)	this study
CSO-4810	TTTTCCATCTTCTCTTTTCCATGGACCTAAATAAATCAGGCTTTGTATC	Cloning of Cj1160c C-terminal SPA-tagging (antisense oligo for upstream fragment amplification)	this study
CSO-4811	TGTTTTAGTACCTGGAGGGAATACAATTCTAATTTCCAATTTGTTTCG	Cloning of Cj1160c C-terminal SPA-tagging (sense oligo for downstream fragment amplification)	this study
CSO-4812	TAAGCTTCAATCCTTAACTCAAG	Cloning of Cj1160c C-terminal SPA-tagging (antisense oligo for downstream fragment amplification and OVL-PCR)	this study
CSO-4813	AGACGAATTTCACGCTCAGC	Verification of Cj1160c C-terminal SPA-tagging	this study
CSO-4275	TTGATTTATCTATAGCCTTGATCATA	Verification of Cj0251c C-terminal SPA-tagging	this study
CSO-4276	CAAATTCCACAATATTAGTTTCAACT	Cloning of Cj0251c C-terminal SPA-tagging (sense oligo for upstream fragment amplification and OVL-PCR)	this study
CSO-4390	TTTTCCATCTTCTCTTTTCCATGGAATCCATCTCATAAAAATCATCATCA	Cloning of Cj0251c C-terminal SPA-tagging (antisense oligo for upstream fragment amplification)	this study
CSO-4278	TGTTTTAGTACCTGGAGGGAATATATGAATACGATGATGATAACAATG	Cloning of Cj0251c C-terminal SPA-tagging (sense oligo for downstream fragment amplification)	this study
CSO-4279	ACTACCTAATAAAATTCCACCTAC	Cloning of Cj0251c C-terminal SPA-tagging (antisense oligo for downstream fragment amplification and OVL-PCR)	this study
CSO-4265	CATGGGCGCAGATAGAGAAA	Verification of Cj0417 C-terminal SPA-tagging	this study
CSO-4266	ATACTGTGGGAGCTTTGGCT	Cloning of Cj0417 C-terminal SPA-tagging (sense oligo for upstream fragment amplification and OVL-PCR)	this study
CSO-5296	TTTTCCATCTTCTCTTTTCCATGGACTTTGCTCTTCTTTTTTGGCTT	Cloning of Cj0417 C-terminal SPA-tagging (antisense oligo for upstream fragment amplification)	this study
CSO-4268	TGTTTTAGTACCTGGAGGGAATATTCTACAAATACAGATAAAGCAGAT	Cloning of Cj0417 C-terminal SPA-tagging (sense oligo for downstream fragment amplification)	this study
CSO-4269	CCTGATAATCAAATGTATGCTACA	Cloning of Cj0417 C-terminal SPA-tagging (antisense oligo for downstream fragment amplification and OVL-PCR)	this study
CSO-3503	CATTGATCCTATCTGCTAAGG	Cloning of Cj0878 C-terminal SPA-tagging (sense oligo for upstream fragment amplification and OVL-PCR)	this study
CSO-5295	TTTTCCATCTTCTCTTTTCCATGGAAGTGGTATTATTTAGAATAAATGCTTTA	Cloning of Cj0878 C-terminal SPA-tagging (antisense oligo for upstream fragment amplification)	this study
CSO-3511	ATTGTTTTAGTACCTGGAGGGAATACGTTTTTCAAAATCTTGGAAGGC	Cloning of Cj0878 C-terminal SPA-tagging (sense oligo for downstream fragment amplification)	this study
CSO-3506	TTTATATTCTTTAAGTTTTGCTAATATTTATG	Cloning of Cj0878 C-terminal SPA-tagging (antisense oligo for downstream fragment amplification and OVL-PCR)	this study
CSO-3507	TAGGCATTCTTTTGCCATTCG	Verification of Cj0878 C-terminal SPA-tagging	this study
CSO-4876	GTTTTCGCTTGATAGTGTTATTAC	Cloning of Cj0185c C-terminal SPA-tagging (sense oligo for upstream fragment amplification and OVL-PCR)	this study
CSO-4877	TTTTCCATCTTCTCTTTTCCATGGAGATTTTCTTTAAAAATTCAGTTTTTAAAAC	Cloning of Cj0185c C-terminal SPA-tagging (antisense oligo for upstream fragment amplification)	this study
CSO-4878	TGTTTTAGTACCTGGAGGGAATACTGAATTTTTAAAGAAAATCTAGGC	Cloning of Cj0185c C-terminal SPA-tagging (sense oligo for downstream fragment amplification)	this study
CSO-4879	GCTTAAATTTGGCATTTGGTAAAG	Cloning of Cj0185c C-terminal SPA-tagging (antisense oligo for downstream fragment amplification and OVL-PCR)	this study
CSO-4880	GAGCAAATTTCTCATCAAGAAGA	Verification of Cj0185c C-terminal SPA-tagging	this study
CSO-4258	CAACTTGGGGTGCCGAATTT	Verification of Cj0416 and CJsORF13 (NC_002163.1:383476-383532:+) C-terminal SPA-tagging	this study
CSO-4259	TTTGGTATGCCACTTTTACGCT	Cloning of Cj0416 and CJsORF13 (NC_002163.1:383476-383532:+) C-terminal SPA-tagging (sense oligo for upstream fragment amplification and OVL-PCR)	this study
CSO-4388	TTTTCCATCTTCTCTTTTCCATGGAAATTTTTGCATTTTCAATACTTTCATC	Cloning of Cj0416 C-terminal SPA-tagging (antisense oligo for upstream fragment amplification)	this study
CSO-4261	TGTTTTAGTACCTGGAGGGAATAATTATAAAAAGGATAAAAAATGTTAAATATTT	Cloning of Cj0416 C-terminal SPA-tagging (sense oligo for downstream fragment amplification)	this study
CSO-4262	GGAATTTGAAGCAAGAGCTGAA	Cloning of Cj0416 and CJsORF13 (NC_002163.1:383476-383532:+) C-terminal SPA-tagging (antisense oligo for downstream fragment amplification and OVL-PCR)	this study
CSO-4950	GACATTACTATACCTTACGCTC	Verification of Cj0081 (cydA/cioA) C-terminal sfGFP and SPA-tagging	this study
CSO-4951	GAACCTATGCAAAATCGTATCG	Cloning of Cj0081 (cydA/cioA) C-terminal sfGFP and SPA-tagging (sense oligo for upstream fragment amplification and OVL-PCR)	this study
CSO-5167	CAGTGAAAAGTTCTTCTCCTTTGCTTTTTTCTCCTTTGCCCATAAGTG	Cloning of Cj0081 (cydA/cioA) C-terminal sfGFP-tagging (antisense oligo for upstream fragment amplification)	this study
CSO-4953	TGTTTTAGTACCTGGAGGGAATATTTGACGCACATGCAGGACA	Cloning of Cj0081 (cydA/cioA) C-terminal sfGFP and SPA-tagging (sense oligo for downstream fragment amplification))	this study
CSO-4954	CTAAAGCTAAGCCTAAGAGATAAT	Cloning of Cj0081 (cydA/cioA) C-terminal sfGFP and SPA-tagging (antisense oligo for downstream fragment amplification and OVL-PCR)	this study
CSO-5850	TTTTCCATCTTCTCTTTTCCATGGATTTTTCTCCTTTGCCCATAAGTG	Cloning of Cj0081 (cydA/cioA) C-terminal SPA-tagging (antisense oligo for upstream fragment amplification)	this study
CSO-4264	TGTTTTAGTACCTGGAGGGAATATCTGCTCTTGGAGGGTGG	Cloning of CJsORF13 (NC_002163.1:383476-383532:+) C-terminal SPA-tagging (sense oligo for downstream fragment amplification)	this study
CSO-4389	TTTTCCATCTTCTCTTTTCCATGGACATTTGCCTTTTTGTATAATTGTAG	Cloning of CJsORF13 (NC_002163.1:383476-383532:+) C-terminal SPA-tagging (antisense oligo for upstream fragment amplification)	this study
CSO-4849	TGAGGCATTTCTTTATAGCTCC	Verification of CJsORF9 (NC_002163.1:205736-205837:+) C-terminal SPA-tagging	this study
CSO-4850	CGCATTAAAGGAGAAATAGAGC	Cloning of CJsORF9 (NC_002163.1:205736-205837:+) C-terminal SPA-tagging (sense oligo for upstream fragment amplification and OVL-PCR)	this study
CSO-4851	TTTTCCATCTTCTCTTTTCCATGGAAGATATTCTTGAAAATAACTTTGGAT	Cloning of CJsORF9 (NC_002163.1:205736-205837:+) C-terminal SPA-tagging (antisense oligo for upstream fragment amplification)	this study
CSO-4852	TGTTTTAGTACCTGGAGGGAATATGATTTTGCCAGTAATAAAGGCAA	Cloning of CJsORF9 (NC_002163.1:205736-205837:+) C-terminal SPA-tagging (sense oligo for downstream fragment amplification)	this study
CSO-4853	ATACCACTTCCCTCTCTTGC	Cloning of CJsORF9 (NC_002163.1:205736-205837:+) C-terminal SPA-tagging (antisense oligo for downstream fragment amplification and OVL-PCR)	this study
CSO-4854	CGAACAAAAGAAAAATCAAATTCAAG	Verification of CJsORF16 (NC_002163.1:527436-527501:+) C-terminal SPA-tagging	this study
CSO-4855	TTGTCGTCTTATAAAGATCAAATGAT	Cloning of CJsORF16 (NC_002163.1:527436-527501:+) C-terminal SPA-tagging (sense oligo for upstream fragment amplification and OVL-PCR)	this study
CSO-4856	TTTTCCATCTTCTCTTTTCCATGGAATCGAGTTCTGGACTGCTTAAT	Cloning of CJsORF16 (NC_002163.1:527436-527501:+) C-terminal SPA-tagging (antisense oligo for upstream fragment amplification)	this study
CSO-4857	TGTTTTAGTACCTGGAGGGAATACTCGATTAGCTTGTAAAAATTTTAAC	Cloning of CJsORF16 (NC_002163.1:527436-527501:+) C-terminal SPA-tagging (sense oligo for downstream fragment amplification)	this study
CSO-4858	CCGGACCAGAAAAAAGACTTAA	Cloning of CJsORF16 (NC_002163.1:527436-527501:+) C-terminal SPA-tagging (antisense oligo for downstream fragment amplification and OVL-PCR)	this study
CSO-4864	GACAAAGGCCGCAATCGTTT	Verification of CJsORF30 (NC_002163.1:1354163-1354228:-) C-terminal SPA-tagging	this study
CSO-4865	AAATTAAGATTAACGATAAAGAGTTTGT	Cloning of CJsORF30 (NC_002163.1:1354163-1354228:-) C-terminal SPA-tagging (sense oligo for upstream fragment amplification and OVL-PCR)	this study
CSO-4866	TTTTCCATCTTCTCTTTTCCATGGAAATTAAAACATAATTATATCTTTTTTTTATTAATT	Cloning of CJsORF30 (NC_002163.1:1354163-1354228:-) C-terminal SPA-tagging (antisense oligo for upstream fragment amplification)	this study
CSO-4867	TGTTTTAGTACCTGGAGGGAATAGAAAAAATGTGCAAGGAGTTGG	Cloning of CJsORF30 (NC_002163.1:1354163-1354228:-) C-terminal SPA-tagging (sense oligo for downstream fragment amplification)	this study
CSO-4868	CCATTTTTTAACATTTTGAGTGCC	Cloning of CJsORF30 (NC_002163.1:1354163-1354228:-) C-terminal SPA-tagging (antisense oligo for downstream fragment amplification and OVL-PCR)	this study
CSO-4931	CTAAAATCAAAGCATCAGCCTC	Verification of CJsORF25 (NC_002163.1:1176253-1176462:+) C-terminal SPA-tagging	this study
CSO-4932	TGGAGTAAAAGCAAAATAAGATCTAA	Cloning of CJsORF25 (NC_002163.1:1176253-1176462:+) C-terminal SPA-tagging (sense oligo for upstream fragment amplification and OVL-PCR)	this study
CSO-4933	TTTTCCATCTTCTCTTTTCCATGGACCACCTATGTAATTGTTCGTATT	Cloning of CJsORF25 (NC_002163.1:1176253-1176462:+) C-terminal SPA-tagging (antisense oligo for upstream fragment amplification)	this study
CSO-4934	TGTTTTAGTACCTGGAGGGAATATTCAGTAAAAACCATTAAAAAATACGA	Cloning of CJsORF25 (NC_002163.1:1176253-1176462:+) C-terminal SPA-tagging (sense oligo for downstream fragment amplification)	this study
CSO-4935	TTGCCAAATTCGCTGTGTTGTA	Cloning of CJsORF25 (NC_002163.1:1176253-1176462:+) C-terminal SPA-tagging (antisense oligo for downstream fragment amplification and OVL-PCR)	this study
CSO-4941	CTCCTAGAATTTGCGCTTTTGA	Verification of CJsORF8 (NC_002163.1:191435-191473:-) C-terminal SPA-tagging	this study
CSO-4942	CGTGCCTGTGCCAGATAG	Cloning of CJsORF8 (NC_002163.1:191435-191473:-) C-terminal SPA-tagging (sense oligo for upstream fragment amplification and OVL-PCR)	this study
CSO-4943	TTTTCCATCTTCTCTTTTCCATGGAATCAAACTTTAGAGCTTTTAAGTCA	Cloning of CJsORF8 (NC_002163.1:191435-191473:-) C-terminal SPA-tagging (antisense oligo for upstream fragment amplification)	this study
CSO-4944	TGTTTTAGTACCTGGAGGGAATATAAATTCGAAGCTTTCTTCAGGA	Cloning of CJsORF8 (NC_002163.1:191435-191473:-) C-terminal SPA-tagging (sense oligo for downstream fragment amplification)	this study
CSO-4945	AGGGCAAAGATGTACTTTTTATCA	Cloning of CJsORF8 (NC_002163.1:191435-191473:-) C-terminal SPA-tagging (antisense oligo for downstream fragment amplification and OVL-PCR)	this study
CSO-5297	TCATTTGCATCCTTGCTCCTAA	Verification of CJsORF39 (NC_002163.1:1580282-1580386:+) C-terminal SPA-tagging	this study
CSO-5298	GCCCAAGATACCAAAAAGTTCT	Cloning of CJsORF39 (NC_002163.1:1580282-1580386:+) C-terminal SPA-tagging (sense oligo for upstream fragment amplification and OVL-PCR)	this study
CSO-5299	TTTTCCATCTTCTCTTTTCCATGGACTTTTTCTTTTTTTCTTGAAATTTTAAAG	Cloning of CJsORF39 (NC_002163.1:1580282-1580386:+) C-terminal SPA-tagging (antisense oligo for upstream fragment amplification)	this study
CSO-5300	TGTTTTAGTACCTGGAGGGAATAAAGCTAAGGCTGAGAAAGAAGA	Cloning of CJsORF39 (NC_002163.1:1580282-1580386:+) C-terminal SPA-tagging (sense oligo for downstream fragment amplification)	this study
CSO-5301	TCTTTGATAAGATTTGCTTCATTAATAT	Cloning of CJsORF39 (NC_002163.1:1580282-1580386:+) C-terminal SPA-tagging (antisense oligo for downstream fragment amplification and OVL-PCR)	this study
CSO-5302	ATTATTTTGGAGCTTTTGTTATGAAG	Verification of CJsORF28 (NC_002163.1:1311703-1311783:-) C-terminal SPA-tagging	this study
CSO-5303	GAAATTTATGCTTTTGATGAAGTTTTAA	Cloning of CJsORF28 (NC_002163.1:1311703-1311783:-) C-terminal SPA-tagging (sense oligo for upstream fragment amplification and OVL-PCR)	this study
CSO-5304	TTTTCCATCTTCTCTTTTCCATGGAAGAAAACCAAGTTTCCAAACCAA	Cloning of CJsORF28 (NC_002163.1:1311703-1311783:-) C-terminal SPA-tagging (antisense oligo for upstream fragment amplification)	this study
CSO-5305	TGTTTTAGTACCTGGAGGGAATATAGCTATTATTGTTTTAATATATGCTC	Cloning of CJsORF28 (NC_002163.1:1311703-1311783:-) C-terminal SPA-tagging (sense oligo for downstream fragment amplification)	this study
CSO-5306	AGACGTAATGAGTTTTTAATAGATCT	Cloning of CJsORF28 (NC_002163.1:1311703-1311783:-) C-terminal SPA-tagging (antisense oligo for downstream fragment amplification and OVL-PCR)	this study
CSO-2982	CTTTTAGGCGCAGCGTATTTT	Verification of CJsORF3 (cioY; NC_002163.1:94113-94217:+) C-terminal sfGFP and SPA-tagging	this study
CSO-2973	GTGGATTTTCTTAAAAGATGGTTTT	Cloning of CJsORF3 (cioY; NC_002163.1:94113-94217:+) C-terminal sfGFP and SPA-tagging (sense oligo for upstream fragment amplification and OVL-PCR)	this study
CSO-4834	TTTTCCATCTTCTCTTTTCCATGGATAGTTTGCTATCTTTTTCTAATTGATT	Cloning of CJsORF3 (cioY; NC_002163.1:94113-94217:+) C-terminal SPA-tagging (antisense oligo for upstream fragment amplification)	this study
CSO-4875	TGTTTTAGTACCTGGAGGGAATAATGCTAAATATCAATCAATTAGAAAAAG	Cloning of CJsORF3 (cioY; NC_002163.1:94113-94217:+) C-terminal sfGFP and SPA-tagging (sense oligo for downstream fragment amplification)	this study
CSO-4836	CATAAGGTTTTTGATGAAATTCAAC	Cloning of CJsORF3 (cioY; NC_002163.1:94113-94217:+) C-terminal sfGFP and SPA-tagging (antisense oligo for downstream fragment amplification and OVL-PCR)	this study
CSO-5849	CAGTGAAAAGTTCTTCTCCTTTGCTTAGTTTGCTATCTTTTTCTAATTGATT	Cloning of CJsORF3 (cioY; NC_002163.1:94113-94217:+) C-terminal sfGFP-tagging (antisense oligo for upstream fragment amplification)	this study
CSO-3098	GCCATTATTAGACAGCTTTAAAG	Cloning of CJsORF23/24 (NC_002163.1:1128021-1128053:+ / NC_002163.1:1128113-1128160:+) C-terminal SPA-tagging (sense oligo for upstream fragment amplification and OVL-PCR)	this study
CSO-3101	CTTGAGCGAAGGCTTTTAAAAG	Cloning of CJsORF23/24 (NC_002163.1:1128021-1128053:+ / NC_002163.1:1128113-1128160:+) C-terminal SPA-tagging (antisense oligo for downstream fragment amplification and OVL-PCR)	this study
CSO-3102	AAATTTCCTTGAATTTTTAAATGTTTTATT	Verification of CJsORF23/24 (NC_002163.1:1128021-1128053:+ / NC_002163.1:1128113-1128160:+) C-terminal SPA-tagging	this study
CSO-4572	TTTTCCATCTTCTCTTTTCCATGGAGATACTACACATCTCGCACAT	Cloning of CJsORF23 (NC_002163.1:1128021-1128053:+) C-terminal SPA-tagging (antisense oligo for upstream fragment amplification)	this study
CSO-4573	TGTTTTAGTACCTGGAGGGAATATGCGTCCTTTGGCTTAACATTA	Cloning of CJsORF23 (NC_002163.1:1128021-1128053:+) C-terminal SPA-tagging (sense oligo for downstream fragment amplification)	this study
CSO-4574	TTTTCCATCTTCTCTTTTCCATGGAAATGAGTATTTTGAAAAAATAAACTTTTT	Cloning of CJsORF24 (NC_002163.1:1128113-1128160:+) C-terminal SPA-tagging (antisense oligo for upstream fragment amplification)	this study
CSO-4575	TGTTTTAGTACCTGGAGGGAATAAATCTTAACTTACAAAAATTTCTCTAATA	Cloning of CJsORF24 (NC_002163.1:1128113-1128160:+) C-terminal SPA-tagging (sense oligo for downstream fragment amplification)	this study
CSO-0347	GTTTTTATCGATCTCTAGCTAGCATACTTTACAGTGC	Cloning of pFK8.5 (porA promoter based overexpression of CJnc230; template for CJsORF35 C-terminal SPA tagging) (sense oligo for vector backbone amplification)	this study
CSO-4254	P - CAAGCCTATCTTGGTAGTCTT	Cloning of pFK8.5 (porA promoter based overexpression of CJnc230; template for CJsORF35 C-terminal SPA tagging) (sense oligo for insert amplification)	this study
CSO-4257	GTTTTTATCGATGAAAGCATTAAGTTAAAACTAATATAAG	Cloning of pFK8.5 (porA promoter based overexpression of CJnc230; template for CJsORF35 C-terminal SPA tagging) (antisense oligo for insert amplification)	this study
CSO-4889	CAAATTTATGTGCTACAATTACGATGATTATGAACAAAGAAGATTTTATTATCA	Cloning of CJsORF35 (NC_002163.1:1396055-1396093:-) C-terminal SPA-tagging at rdxA locus (sense oligo for insert amplification)	this study
CSO-4890	TTTTCCATCTTCTCTTTTCCATGGAAGCTAAACCACTCTCTTTTAAAAT	Cloning of CJsORF35 (NC_002163.1:1396055-1396093:-) C-terminal SPA-tagging at rdxA locus (antisense oligo for insert amplification)	this study
CSO-4738	P - CATCGTAATTGTAGCACATAAATT	Cloning of CJsORF35 (NC_002163.1:1396055-1396093:-) C-terminal SPA-tagging at rdxA locus (antisense oligo for backbone amplification)	this study
CSO-4891	TGTAAAGTATGCTAGCTAGAGTCACTACTTGTCATCGTCATCCTTG	Cloning of CJsORF35 (NC_002163.1:1396055-1396093:-) C-terminal SPA-tagging at rdxA locus (antisense oligo for amplification of SPA-tag)	this study
CSO-1785	TGACTCTAGCTAGCATACTTTACAGTGC	Cloning of CJsORF35 (NC_002163.1:1396055-1396093:-) C-terminal SPA-tagging at rdxA locus (sense oligo for amplification of vector backbone)	this study
CSO-2146	AAGACACCTTAGCACCACAG	Verification of CJsORF27 (NC_002163.1:1250818-1250892:+) C-terminal SPA-tagging	this study
CSO-2147	TCTTTGCAATATAAACGCAGCAA	Cloning of CJsORF27 (NC_002163.1:1250818-1250892:+) C-terminal SPA-tagging (sense oligo for upstream fragment amplification and OVL-PCR)	this study
CSO-5291	TTTTCCATCTTCTCTTTTCCATGGAGTAAAGCCACCCGCTCCT	Cloning of CJsORF27 (NC_002163.1:1250818-1250892:+) C-terminal SPA-tagging (antisense oligo for upstream fragment amplification)	this study
CSO-4586	TGTTTTAGTACCTGGAGGGAATACTTTATTCTTATTTAAAAGATGCAAA	Cloning of CJsORF27 (NC_002163.1:1250818-1250892:+) C-terminal SPA-tagging (sense oligo for downstream fragment amplification)	this study
CSO-4587	TACTACCTGCTTACTATGCAG	Cloning of CJsORF27 (NC_002163.1:1250818-1250892:+) C-terminal SPA-tagging (antisense oligo for downstream fragment amplification and OVL-PCR)	this study
CSO-5866	AAAGGGGCAAAAATGGATAATTCT	Verification of Cj0170/CJsORF7 (NC_002163.1:167591-167794:+) C-terminal SPA*-tagging	this study
CSO-5867	ATACAAACTAAGCAAAACAAGTGG	Cloning of Cj0170/CJsORF7 (NC_002163.1:167591-167794:+) C-terminal SPA*-tagging (sense oligo for upstream fragment amplification and OVL-PCR)	this study
CSO-5868	TTTTCCATCTTCTCTTTTCCGCGGACTTTTGTCCTATATAAATAAAGTGC	Cloning of Cj0170/CJsORF7 (NC_002163.1:167591-167794:+) C-terminal SPA*-tagging (antisense oligo for upstream fragment amplification)	this study
CSO-5356	TGTTTTAGTACCTGGAGGGAATATGTATAATTTTGAAGGCAGTGTG	Cloning of Cj0170/CJsORF7 (NC_002163.1:167591-167794:+) C-terminal SPA*-tagging (sense oligo for downstream fragment amplification)	this study
CSO-5358	GGAGTGAAAGATAGCTATTTGC	Cloning of Cj0170/CJsORF7 (NC_002163.1:167591-167794:+) C-terminal SPA*-tagging (antisense oligo for downstream fragment amplification and OVL-PCR)	this study
CSO-5869	CCGTTTGCATTTTTTGGTTGTTC	Verification of Cj0687c (flgH)/CJsORF18 (NC_002163.1:641102-641164:-) C-terminal SPA*-tagging	this study
CSO-5870	TAGAAAGTGCACCAGGATCG	Cloning of Cj0687c (flgH)/CJsORF18 (NC_002163.1:641102-641164:-) C-terminal SPA*-tagging (sense oligo for upstream fragment amplification and OVL-PCR)	this study
CSO-5871	TTTTCCATCTTCTCTTTTCCGCGGAGAATGGCCATATCGCTTCTATA	Cloning of Cj0687c (flgH)/CJsORF18 (NC_002163.1:641102-641164:-) C-terminal SPA*-tagging (antisense oligo for upstream fragment amplification)	this study
CSO-5872	TGTTTTAGTACCTGGAGGGAATAACAAGAAAACCTTGGGGTAGTA	Cloning of Cj0687c (flgH)/CJsORF18 (NC_002163.1:641102-641164:-) C-terminal SPA*-tagging (sense oligo for downstream fragment amplification)	this study
CSO-5873	ATGAGAGATTAAGACCGCTTTG	Cloning of Cj0687c (flgH)/CJsORF18 (NC_002163.1:641102-641164:-) C-terminal SPA*-tagging (antisense oligo for downstream fragment amplification and OVL-PCR)	this study
CSO-5874	AAAATGAAAATCCAGATAGTGTAGTT	Verification of Cj1436c/CJsORF31 (NC_002163.1:1372695-1372733:-) C-terminal SPA*-tagging	this study
CSO-5875	AGTCCTTTATTCATTTTGCTTATGAA	Cloning of Cj1436c/CJsORF31 (NC_002163.1:1372695-1372733:-) C-terminal SPA*-tagging (sense oligo for upstream fragment amplification and OVL-PCR)	this study
CSO-5876	TTTTCCATCTTCTCTTTTCCGCGGATTCCTTAAAAACATCACAAATTGATTTT	Cloning of Cj1436c/CJsORF31 (NC_002163.1:1372695-1372733:-) C-terminal SPA*-tagging (antisense oligo for upstream fragment amplification)	this study
CSO-5877	TGTTTTAGTACCTGGAGGGAATACTTTAGAGGAGAATGATATGGTAT	Cloning of Cj1436c/CJsORF31 (NC_002163.1:1372695-1372733:-) C-terminal SPA*-tagging (sense oligo for downstream fragment amplification)	this study
CSO-5878	ACAATCACTATACGCATAAGAATTTT	Cloning of Cj1436c/CJsORF31 (NC_002163.1:1372695-1372733:-) C-terminal SPA*-tagging (antisense oligo for downstream fragment amplification and OVL-PCR)	this study
CSO-5879	GAAATGTCACAAGAATGTAAAGAATT	Verification of Cj1491c/CJsORF36 (NC_002163.1:1425847-1425957:-) C-terminal SPA*-tagging	this study
CSO-5880	AAAATGGAGATGAGGGGCTTAA	Cloning of Cj1491c/CJsORF36 (NC_002163.1:1425847-1425957:-) C-terminal SPA*-tagging (sense oligo for upstream fragment amplification and OVL-PCR)	this study
CSO-5881	TTTTCCATCTTCTCTTTTCCGCGGATTTATTGATATTTATCTTATAACCTAAAC	Cloning of Cj1491c/CJsORF36 (NC_002163.1:1425847-1425957:-) C-terminal SPA*-tagging (antisense oligo for upstream fragment amplification)	this study
CSO-5882	TGTTTTAGTACCTGGAGGGAATAGAGATAAAGTGGGTGAAGATTTT	Cloning of Cj1491c/CJsORF36 (NC_002163.1:1425847-1425957:-) C-terminal SPA*-tagging (sense oligo for downstream fragment amplification)	this study
CSO-5883	ACCCATAAACAAAGATATAACAGC	Cloning of Cj1491c/CJsORF36 (NC_002163.1:1425847-1425957:-) C-terminal SPA*-tagging (antisense oligo for downstream fragment amplification and OVL-PCR)	this study
CSO-5148	AGCGAGCTTTTTGAAGAATATAGA	Verification of Cj0455c deletion	this study
CSO-5149	ATTTAAGCAAGGATATCTTTTGGC	Cloning of Cj0455c deletion (sense oligo for upstream fragment amplification and OVL-PCR)	this study
CSO-5884	TCCTAGTTAGTCACCCGGGTACGATAGAGCTATTGATTAATGCAA	Cloning of Cj0455c deletion (antisense oligo for upstream fragment amplification)	this study
CSO-5885	TGTTTTAGTACCTGGAGGGAATACTCTACTTTTAGAAACCCCTTTA	Cloning of Cj0455c deletion and C-terminal SPA*-tagging (sense oligo for downstream fragment amplification)	this study
CSO-5152	GATTAAGTGGATAATCAAGCTTGA	Cloning of Cj0455c deletion and C-terminal SPA*tagging (antisense oligo for downstream fragment amplification and OVL-PCR)	this study
CSO-2996	AATTAAATCAATTTAGCAATGATATGG	Verification of Cj0455c C-terminal SPA*-tagging	this study
CSO-5886	ATGCTGGGGTATTTATCAATGG	Cloning of Cj0455c C-terminal SPA*-tagging (sense oligo for upstream fragment amplification and OVL-PCR)	this study
CSO-5887	TTTTCCATCTTCTCTTTTCCGCGGATCTTTCATCTGCAACTCCTGG	Cloning of Cj0455c C-terminal SPA*-tagging (antisense oligo for upstream fragment amplification)	this study
CSO-4887	CTGGGGTATTTATCAATGGTATTT	Cj0455c amplification and sequencing of internal stop codon (sense oligo)	this study
CSO-4888	CTTGTTTGTAATTTTTTAATGTCGGT	Cj0455c amplification and sequencing of internal stop codon (antisense oligo)	this study
CSO-5851	P-ATGACTTATAGCTTTATACAGCCA	Cloning of complementation plasmid pKF46.4 and pKF47.1 of Cj0455c (full-length and truncated) (sense oligo for amplification of insert)	this study
CSO-5852	GTTTTTGGATCCTTATCTTTCATCTGCAACTCCTG	Cloning of complementation plasmid pKF46.4 of Cj0455c (full-length) (antisense oligo for amplification of insert)	this study
CSO-5853	GTTTTTGGATCCTTATTCAACACTTTCAAGAGTAATATTA	Cloning of complementation plasmid pKF47.1 of Cj0455c (truncated) (antisense oligo for amplification of insert)	this study
CSO-5284	AAAAAGTCCTTTCATTTAAAATGAACC	Cloning of complementation plasmid pKF46.4 and pKF47.1 of Cj0455c (full-length and truncated) (antisense oligo for vector backbone amplification)	this study
CSO-1354	GTTTTTGGATCCCTCTAGCTAGCATACTTTACAGTGCT	Cloning of complementation plasmid pKF46.4 and pKF47.1 of Cj0455c (full-length and truncated) (sense oligo for vector backbone amplification)	this study
CSO-1534	TTTTAAGGCAGTTATTGGTGCCAAATATAAAGGAAAAAAATGCAAAACTCAT	Cj1325 amplification and sequencing of G-repeat (sense oligo)	34843430
CSO-1535	GCTTTATCGATGAAATGTATAAAGC	Cj1325 amplification and sequencing of G-repeat (antisense oligo)	34843430
CSO-5357	TGTTTTAGTACCTGGAGGGAATAGGTTGTGGAAATGGAGTGCA	Cj0170 amplification and sequencing of G-repeat (sense oligo)	this study
CSO-0617	GTTTTTATGCATGGAATTTGGCAAGGAAAAG	Cj0170 amplification and sequencing of G-repeat (antisense oligo)	this study
CSO-3040	CTATGGCAAATAAGCTTTTTGAG	Cj1345c/pgp1 amplification and sequencing of A-repeat (sense oligo)	this study
CSO-3043	TTTATCAAAACTTTCTCCAAAGCTA	Cj1345c/pgp1 amplification and sequencing of A-repeat (antisense oligo)	this study
CSO-2276	CTTAATTTAACTTATCCTTTTGAAAC	Sense oligo for cloning of complementation of Cj0455c (full-length, truncated) and Cjj_1344/pgp1 (A8), of CJsORF35 C-term SPA-tagging at rdxA locus	27229370
CSO-2277	CAAGCATTTTATCGGCTAATGG	Antisense oligo for cloning of complementation of Cj0455c (full-length, truncated) and Cjj_1344/pgp1 (A8), of CJsORF35 C-term SPA-tagging at rdxA locus	27229370
CSO-3644	AAGAGGTTTTTGAGTATGATTTTAAAA	Cloning of complementation plasmid pMA16.1 of Cjj_1344/pgp1 (A8) (sense oligo for pgp1 insert amplification)	this study
CSO-3645	GTTTTTCCCGGGAGAAACGCTAAGCCCAGGT	Cloning of complementation plasmid pMA16.1 of Cjj_1344/pgp1 (A8) (antisense oligo for pgp1 insert amplification)	this study
CSO-3646	GTTTTTCATATGTCACAGCAAGCGGCGGA	Cloning of complementation plasmid pMA16.1 of Cjj_1344/pgp1 (A8) (sense oligo for promoter amplification)	this study
CSO-3647	TTGTTTTAAAATCATACTCAAAAACCTCTTGGTTCTATTAAAGCATCAATTTCTT	Cloning of complementation plasmid pMA16.1 of Cjj_1344/pgp1 (A8) (antisense oligo for promoter amplification)	this study
CSO-3641	GTTTTTCCCGGGCTCTAGCTAGCATACTTTACAGTGC	Cloning of complementation plasmid pMA16.1 of Cjj_1344/pgp1 (A8) (sense oligo for vector backbone amplification)	this study
CSO-0350	GTTTTTCATATGCTCGAATTCAGATCCACGTT	Cloning of complementation plasmid pMA16.1 of Cjj_1344/pgp1 (A8) (antisense oligo for vector backbone amplification)	32069333
CSO-4090	AGGAGATGCTTTAGTTAATATAGG	Verification of Cj0366c/cmeB deletion	this study
CSO-4091	AGTTACAAATTTAAATCCTATTTACGC	Cloning of Cj0366c/cmeB deletion (sense oligo for upstream fragment amplification and OVL-PCR)	this study
CSO-4092	TCCTAGTTAGTCACCCGGGTATGAAGCAAAAACAGGTCTTTCG	Cloning of Cj0366c/cmeB deletion (antisense oligo for upstream fragment amplification)	this study
CSO-4093	ATTGTTTTAGTACCTGGAGGGAATAGCTAGATAAAAAAAGAGGTAAGG	Cloning of Cj0366c/cmeB deletion (sense oligo for downstream fragment amplification)	this study
CSO-4094	TAAGAGCATTTTCATTTTCATAAGC	Cloning of Cj0366c/cmeB deletion (antisense oligo for downstream fragment amplification and OVL-PCR)	this study
CSO-1243	GTTTTTGGATCCCTACTTGTCATCGTCATCCTTG	Cloning of SPA-KanR fusion plasmid	this study
CSO-0073	CTAACAAGCTTTCATCTACGCA	Cloning of SPA-KanR fusion plasmid	this study
CSO-1751	GTTTTTGGATCCGTACCCGGGTGACTAACTAGG	Cloning of SPA-KanR fusion plasmid	this study
CSO-3963	GGCATGGATGAGCTCTACAAATAA	Cloning of sfGFP-GenR fusion	this study
CSO-3964	CATGGATGAGCTCTACAAATAAGTACCCGGGTGACTAACTAG	Cloning of sfGFP-GenR fusion	this study
CSO-3329	AAAGTTCAAAAAAAGATTGAAAAGCAA	Cloning of Cj0182 deletion (sense oligo for upstream fragment amplification and OVL-PCR)	this study
CSO-3330	TCCTAGTTAGTCACCCGGGTATTTTACTTTTAAAAAACGAAGAGAACA	Cloning of Cj0182 deletion (antisense oligo for upstream fragment amplification)	this study
CSO-3331	ATTGTTTTAGTACCTGGAGGGAATAAAGAATTTGAGAAAAATATTTCTTATAAG	Cloning of Cj0182 deletion (sense oligo for downstream fragment amplification)	this study
CSO-3332	TAATGAAAGCCATAGTATGGATAAT	Cloning of Cj0182 deletion (antisense oligo for downstream fragment amplification and OVL-PCR)	this study
CSO-3333	AAAAGAAGTTTCGATTGATCAAAAAAA	Verification of Cj0182 deletion	this study
