# Supplementary material for: Complementary Ribo-seq approaches map the translatome and provide a small protein census in the foodborne pathogen Campylobacter jejuni
Source: Nat Commun. 2025 Mar 30;16:3078. doi: 10.1038/s41467-025-58329-w (PMC11955535; doi:10.1038/s41467-025-58329-w)
Supplement: Supplementary file 15 — Supplementary Data 12 [file 41467_2025_58329_MOESM15_ESM.xlsx]

## Sheet: S12 - Ribo-seq library stats
Supplementary Data file 12. Sequencing dataset statistics. Reads were aligned to the C. jejuni NCTC11168 reference genome (NC_002163.1). Data has been deposited at the NCBI Gene Expression Omnibus (GEO, https://www.ncbi.nlm.nih.gov/geo/) under the accession GSE208756. TR: total RNA. RIBO: Ribo-seq. TIS: TIS profiling. TTSA: TTS monosomes. TTSB: TTS disomes. *Aligned read counts are higher than ra…
Cm-Ribo-seq (C. jejuni NCTC11168 WT)
	Library
Reads (million)	TR1	TR2	TR3	RIBO1	RIBO2	RIBO3
Raw	31.9	64.5	51.6	28.6	76.9	47.7
Trimmed	31.2	62.4	50.7	28.5	75.9	47.2
Aligned*	45.8	90.5	79.1	53.8	149.6	98.8
Uniquely aligned	18.9	36.1	29.2	12.4	32.2	14.4
TIS profiling (Ret) (C. jejuni NCTC11168 ΔcmeB)
	Library
Reads (million)	TR1	TR2	TR3	RIBO1	RIBO2	RIBO3	TIS1	TIS2	TIS3
Raw	25.1	16.4	21.5	25.2	23.4	23.8	28.8	22.4	23.5
Trimmed	24.9	11	19.8	25	22.9	22.2	28.7	21.8	22.3
Aligned*	43.4	14.2	29.1	48.6	49.7	44.1	55	48	46.2
Uniquely aligned	12.6	5.4	11.5	10.7	4.4	5	12.4	5.4	6.9
TIS/TTS profiling (Onc/Api) (C. jejuni NCTC11168 WT)
	Library
Reads (million)	TR1	TR2	TR3	RIBO1	RIBO2	RIBO3	TIS1	TIS2	TIS3	TTSA1	TTSA2	TTSA3	TTSB1	TTSB2	TTSB3
Raw	20.2	17.4	21.1	19.4	17.1	18.7	22.2	15.5	19	20.7	16.7	19.6	25	23.2	22.5
Trimmed	19.4	17.3	20.3	18.4	17	18.2	20.9	15.4	18.6	19.5	16.6	19.2	24.6	23.1	22.2
Aligned*	34.6	23.5	33.2	31.6	35.4	28.5	31.9	29.5	25.7	30.8	33.2	27.5	45.9	49.6	41.4
Uniquely aligned	9.3	6.4	8.7	9.8	5.8	10.1	13.1	5.9	11.5	12.2	7.1	12.6	12.3	8.4	10.6
