# Supplementary material for: Complementary Ribo-seq approaches map the translatome and provide a small protein census in the foodborne pathogen Campylobacter jejuni
Source: Nat Commun. 2025 Mar 30;16:3078. doi: 10.1038/s41467-025-58329-w (PMC11955535; doi:10.1038/s41467-025-58329-w)
Supplement: Supplementary file 16 — Supplementary Data 13 [file 41467_2025_58329_MOESM16_ESM.xlsx]

## Sheet: S13 - TIS(Onc) & TTS replicates
Supplementary Data file 13. Overview of three replicates for TIS(Onc) and TTS(Mono/Di) predictions of novel CJsORFs and TTS-candidates in C. jejuni NCTC11168. Number of "+" indicate in how many replicates a TIS/TTS site was predicted.
locus tag / identifier	name	Start	Stop	Strand	TIS	TTS (Mono)	TTS (Di)
selW	selW	671511	671753	-	N/A	+	++
Cj0455c		420365	420892	-	N/A	+	no
Cj0170		167050	167322	+	N/A	++	+++
Cj1325		1253417	1254092	+	N/A	+	+++
Cj1345c	pgp1	1277455	1277640	-	N/A	no	no
NC_002163.1:36181-36234:+	CJsORF1	36181	36234	+	+	no	no
NC_002163.1:71637-71708:-	CJsORF2	71637	71708	-	+	+	+++
NC_002163.1:94113-94217:+	CJsORF3	94113	94217	+	+	no	+
NC_002163.1:113791-113886:+	CJsORF4	113791	113886	+	no	no	no
NC_002163.1:132849-132923:+	CJsORF5	132849	132923	+	+	no	no
NC_002163.1:162509-162550:-	CJsORF6	162509	162550	-	+	no	no
NC_002163.1:167591-167794:+	CJsORF7	167591	167794	+	+	+	++
NC_002163.1:191435-191473:-	CJsORF8	191435	191473	-	no	no	no
NC_002163.1:205736-205837:+	CJsORF9	205736	205837	+	++	+	+++
NC_002163.1:260904-260987:-	CJsORF10	260904	260987	-	+	no	no
NC_002163.1:263135-263167:-	CJsORF11	263135	263167	-	+	no	no
NC_002163.1:315258-315332:+	CJsORF12	315258	315332	+	+	+++	+++
NC_002163.1:383476-383532:+	CJsORF13	383476	383532	+	+	no	no
NC_002163.1:465376-465468:+	CJsORF14	465376	465468	+	+	+	no
NC_002163.1:522601-522615:+	CJsORF15	522601	522615	+	no	+	+
NC_002163.1:527436-527501:+	CJsORF16	527436	527501	+	+	++	+++
NC_002163.1:616252-616446:-	CJsORF17	616252	616446	-	+	+	++
NC_002163.1:641102-641164:-	CJsORF18	641102	641164	-	+	no	no
NC_002163.1:722697-722717:-	CJsORF19	722697	722717	-	++	no	no
NC_002163.1:802018-802059:+	CJsORF20	802018	802059	+	+	no	no
NC_002163.1:844295-844393:-	CJsORF21	844295	844393	-	+	no	no
NC_002163.1:877647-877745:-	CJsORF22	877647	877745	-	+	no	no
NC_002163.1:1128021-1128053:+	CJsORF23	1128021	1128053	+	++	++	+++
NC_002163.1:1128113-1128160:+	CJsORF24	1128113	1128160	+	no	+	no
NC_002163.1:1176253-1176462:+	CJsORF25	1176253	1176462	+	+	++	no
NC_002163.1:1190626-1190691:-	CJsORF26	1190626	1190691	-	+	no	no
NC_002163.1:1250818-1250892:+	CJsORF27	1250818	1250892	+	no	+	++
NC_002163.1:1311703-1311783:-	CJsORF28	1311703	1311783	-	no	+++	+++
NC_002163.1:1333075-1333128:-	CJsORF29	1333075	1333128	-	no	+	no
NC_002163.1:1354163-1354228:-	CJsORF30	1354163	1354228	-	+	no	no
NC_002163.1:1372695-1372733:-	CJsORF31	1372695	1372733	-	+	no	no
NC_002163.1:1377608-1377652:-	CJsORF32	1377608	1377652	-	+	no	no
NC_002163.1:1386821-1386868:-	CJsORF33	1386821	1386868	-	no	no	no
NC_002163.1:1387176-1387277:-	CJsORF34	1387176	1387277	-	+	no	no
NC_002163.1:1396055-1396093:-	CJsORF35	1396055	1396093	-	no	no	no
NC_002163.1:1425847-1425957:-	CJsORF36	1425847	1425957	-	++	no	no
NC_002163.1:1460037-1460216:+	CJsORF37	1460037	1460216	+	++	no	+++
NC_002163.1:1490206-1490379:+	CJsORF38	1490206	1490379	+	no	+	+++
NC_002163.1:1580282-1580386:+	CJsORF39	1580282	1580386	+	no	+++	no
NC_002163.1:1588775-1588879:-	CJsORF40	1588775	1588879	-	++	no	++
NC_002163.1:1632038-1632124:-	CJsORF41	1632038	1632124	-	++	++	+++
NC_002163.1:1637787-1637849:-	CJsORF42	1637787	1637849	-	+	no	++
