# Supplementary material for: Complementary Ribo-seq approaches map the translatome and provide a small protein census in the foodborne pathogen Campylobacter jejuni
Source: Nat Commun. 2025 Mar 30;16:3078. doi: 10.1038/s41467-025-58329-w (PMC11955535; doi:10.1038/s41467-025-58329-w)
Supplement: Supplementary file 18 — Source Data [file 41467_2025_58329_MOESM18_ESM.xlsx]

## Sheet: Figure 1c
Figure 1c: Translational efficiency (TE) of genes of different RNA classes for the Ribo(Cm) experiment with a mean total RNA RPKM of ≥ 30.
CDS						5'UTR						tRNA						sRNA						hkRNA						annotated sORFs (<70)
locus tag	TE R1	TE R2	TE R3	mean TE	mean RNA RPKM	locus tag	TE R1	TE R2	TE R3	mean TE	mean RNA RPKM	locus tag	TE R1	TE R2	TE R3	mean TE	mean RNA RPKM	locus tag	TE R1	TE R2	TE R3	mean TE	mean RNA RPKM	locus tag	TE R1	TE R2	TE R3	mean TE	mean RNA RPKM	locus tag	TE R1	TE R2	TE R3	mean TE	mean RNA RPKM
Cj0002	6.45	6.75	4.88	6.03	96.4933	Cj0002	7.04	8.99	7.77	7.93	238.587	Cjp03	0.02	0.02	0.07	0.04	574494	CJnc110	3.77	2.68	2.05	2.83	1674.31	CRISPR_11168_1	0.15	0.39	0.51	0.35	2600.49	Cj0018c	1.78	2.65	1.6	2.01	428.587
Cj0003	2.43	2.22	1.89	2.18	203.573	Cj0005c	21.11	39.1	12.48	24.23	80.28	Cjp06	0.05	0.09	0.09	0.08	530892	CJnc11	2.62	2.7	0.5	1.94	236.74	TracrRNA	0.21	0.13	0.34	0.23	111524	Cj0155c	3.74	4.18	1.49	3.14	1225.55
Cj0004c	3.74	3.09	2.6	3.15	53.78	Cj0007	122.16	63.26	11.14	65.52	150.86	Cjp07	0.07	0.09	0.11	0.09	423521	CJnc60	1.26	2.32	1.03	1.54	318.61	CRISPR_11168_3	0.11	0.2	0.33	0.21	5365.24	Cj0168c	11.43	12.04	14.35	12.61	522.47
Cj0005c	5.18	5.08	3.82	4.69	57.0467	Cj0011c	2.25	2.73	1.73	2.23	363.07	Cjp08	0.04	0.05	0.1	0.06	465889	CJnc120	0.85	0.7	1.61	1.05	1238.97	6S_RNA	0.08	0.15	0.23	0.15	86974.7	Cj0176c	19.01	24.35	18.85	20.73	53.18
Cj0007	7.99	4.48	2.28	4.92	31.05	Cj0012c	3.18	6.24	9.95	6.45	9065.4	Cjt1	0.12	0.15	0.24	0.17	216790	CJnc150	0.97	1.01	0.48	0.82	36.4467	CRISPR_11168_2	0.04	0.05	0.05	0.04	275.933	Cj0244	3.7	4.55	2.31	3.52	1723.96
Cj0008	4.66	4.18	2.43	3.76	41.0133	Cj0014c	2.94	2.39	3.43	2.92	185.977	Cjp09	0.03	0.04	0.08	0.05	56147.7	CJnc10	0.57	0.9	0.91	0.79	150.183	CRISPR_11168_4	0.01	0.01	0.09	0.04	17762.8	Cj0251c	8.6	7.75	4.4	6.92	208.423
Cj0009	2.72	2.22	1.72	2.22	97.3333	Cj0016	16.99	21.99	13.84	17.6	66.9967	Cjp10	0.06	0.08	0.09	0.08	35416.2	CJnc21	0.62	0.59	1.16	0.79	284.183	pRNA	0.07	0	0.01	0.03	471.933	Cj0270	7.25	7.73	6.63	7.2	169.443
Cj0010c	0.6	0.72	1.03	0.78	64.4433	Cj0018c	1.86	3.46	1.99	2.44	1982.09	Cjp12	0.02	0.03	0.04	0.03	357629	CJnc30	0.55	0.9	0.76	0.74	46.1667	SRP RNA	0.07	0.09	0.14	0.1	256142	Cj0330c	3.74	4.6	3.01	3.79	3786.98
Cj0011c	0.97	1.28	0.78	1.01	979.477	Cj0020c	1.36	3.44	0.88	1.89	40.04	Cjp13	0.17	0.15	0.24	0.18	299380	CJnc20	0.48	0.71	0.76	0.65	407.16	TPP riboswitch	0.3	0.37	1.7	0.79	3960.33	Cj0344	0.08	0.11	0.22	0.14	32.3933
Cj0012c	4.05	4.89	3.96	4.3	2085.06	Cj0023	0.63	1.1	0.65	0.79	246.933	Cjp16	0.01	0.02	0.04	0.03	128292	CJnc22	0.39	0.45	0.8	0.55	112.22	rna19	0.16	0.25	0.62	0.34	23850.5	Cj0370	3.49	2.32	5.46	3.75	16323.1
Cj0013	2.31	2.3	1.97	2.19	102.213	Cj0025c	6.04	3.9	2	3.98	148.87	Cjp17	0.05	0.05	0.05	0.05	311.09	CJnc140	0.24	0.61	0.43	0.42	1322.73	tmRNA	0.72	1.03	1.53	1.09	49674.8	Cj0416	1.73	2.47	1.87	2.02	94.61
Cj0014c	3.94	3.91	2.55	3.47	120.36	Cj0027	1.71	9.33	1.09	4.04	30.0567	Cjt01	0.05	0.06	0.1	0.07	100167	CJnc180	0.21	0.14	0.34	0.23	976.417							Cj0417	7.55	14.42	3.99	8.65	83.7467
Cj0015c	2.9	1.66	3.25	2.6	52.5933	Cj0029	12.92	8.72	5.73	9.12	34.3133	Cjt02	0.1	0.07	0.08	0.08	278.613	CJnc230	0.18	0.23	0.18	0.2	1844.36							Cj0422c	3.77	4.51	2.5	3.59	109.167
Cj0016	3.99	3.35	2.87	3.4	41.9667	Cj0034c	35.82	21.54	35.58	30.98	292.63	Cjp19	0.04	0.06	0.06	0.05	175.03	CJnc170	0.07	0.31	0.15	0.18	213.017							Cj0450c	2.71	3.07	1.38	2.39	1687.76
Cj0017c	1.14	1.18	0.98	1.1	241.72	Cj0038c	3.08	3.18	1.7	2.65	173.707	Cjp20	0.05	0.13	0.03	0.07	694.73	CJnc190	0.01	0.01	0.03	0.02	13285.2							Cj0471	5.27	3.36	1.67	3.44	2396.81
Cj0018c	1.78	2.65	1.6	2.01	428.587	Cj0039c	2.83	2.31	2.71	2.62	334.2	Cjt2	0.04	0.07	0.05	0.05	306.037													Cj0472	1.69	1.4	0.86	1.32	2900.8
Cj0019c	2.49	3.34	1.7	2.51	64.0767	Cj0040	15.29	25.68	14.15	18.37	61.57	Cjt03	0.29	0.08	0.09	0.15	49.1833													Cj0494	4.72	5.14	0.91	3.59	88.83
Cj0020c	2.92	3.31	1.81	2.68	153.813	Cj0045c	37.25	44.78	10.56	30.86	263.53	Cjt04	0.2	0.33	0.07	0.2	149.76													Cj0672	2.78	4.6	1.39	2.92	100.117
Cj0021c	4.53	5.95	3.92	4.8	139.247	Cj0054c	17.47	26.93	1.36	15.25	69.6333	Cjp21	0.08	0.1	0.08	0.09	127221													Cj0724	5.92	12.71	2.97	7.2	89.8867
Cj0023	1.63	1.52	1.02	1.39	179.333	Cj0055c	0.53	0.49	0.81	0.61	355.073	Cjp22	0.16	0.14	0.24	0.18	738338													Cj0839c	2.73	2.51	0.39	1.87	73.17
Cj0024	1.61	1.58	1.42	1.53	152.517	Cj0056c	2.76	4.22	3.77	3.58	741.88	Cjp23	0.01	0.02	0.02	0.02	108329													Cj0878	2.95	3.09	0.92	2.32	669.157
Cj0025c	1.83	1.87	1.11	1.6	107.077	Cj0057	8.49	4.98	1.24	4.9	37.58	Cjp24	0.06	0.12	0.08	0.08	202671													Cj0900c	9.31	7.32	9.8	8.81	216.677
Cj0026c	4.94	6.12	2.53	4.53	72.16	Cj0059c	6.66	6.17	14.8	9.21	177.517	Cjp25	0.13	0.09	0.26	0.16	589217													Cj0916c	2.6	2.99	0.97	2.19	88.9133
Cj0027	3.59	3.24	2.78	3.21	98.0933	Cj0066c	3.82	14.52	1.13	6.49	48.4733	Cjp26	0.03	0.04	0.05	0.04	61949.9													Cj0961c	5.77	6.71	2.87	5.12	910.593
Cj0028	1.9	1.63	1.35	1.62	61.68	Cj0067	5.43	5.07	3.05	4.52	320.297	Cjp27	0.03	0.07	0.05	0.05	364.403													Cj0978c	5.9	5.06	3.66	4.87	117.953
Cj0029	2.92	2.49	2.65	2.69	34.8333	Cj0069	30.78	36.89	19.27	28.98	616.063	Cjp28	0.06	0.12	0.21	0.13	153054													Cj0989	6.36	9.68	5.35	7.13	53.91
Cj0034c	6.21	7.67	6.11	6.66	56.54	Cj0076c	12.22	15.77	14.42	14.13	11024.6	Cjp29	0.19	0.23	0.88	0.43	78344.1													Cj1021c	2.2	4.02	1.23	2.48	139.13
Cj0037c	2.86	3.26	3.23	3.12	115.833	Cj0086c	13.67	28.94	9.27	17.3	61.38	Cjp30	0.04	0.04	0.08	0.05	241068													Cj1047c	5.76	4.55	3.41	4.57	88.5633
Cj0039c	2.37	2.37	1.47	2.07	205.687	Cj0087	18.16	35.62	11.76	21.85	1354.05	Cjt05	0.16	0.22	0.44	0.27	201111													Cj1057c	1.06	1.01	1.13	1.07	233.273
Cj0040	7.32	11.09	6.12	8.18	65.6167	Cj0089	2.97	2.3	0.81	2.03	600.34	Cjt3	0.03	0.05	0.06	0.05	235400													Cj1060c	1.44	2.61	1.3	1.78	145.81
Cj0042	8.64	6.82	7.13	7.53	69.2833	Cj0093	4.95	4.95	3.84	4.58	157.65	Cjt4	0.06	0.12	0.17	0.12	22017.8													Cj1154c	0.88	0.7	1.9	1.16	106.447
Cj0043	2.77	2.23	1.97	2.32	58.7967	Cj0094	4.45	3.69	1.69	3.28	545.77	Cjp32	0.6	0.51	0.25	0.45	354553													Cj1162c	5.57	5.45	2.78	4.6	53.3933
Cj0045c	17.11	17.13	5.92	13.39	46.7	Cj0098	0.76	0.47	0.1	0.44	40.75	Cjp33	0.01	0.01	0.05	0.02	202699													Cj1203c	0.92	0.91	0.56	0.79	50.3167
Cj0053c	2.26	2.51	1.57	2.11	196.62	Cj0100	0.52	0.92	0.68	0.7	776.227	Cjp34	0.01	0.02	0.05	0.03	242192													Cj1216c	3.11	3.47	2.51	3.03	73.98
Cj0054c	1.98	2.3	0.93	1.73	282.487	Cj0102	1.86	1.49	2.03	1.8	1340.6	Cjt06	0.04	0.06	0.1	0.06	130790													Cj1255	3.81	5.35	4.14	4.43	67.7233
Cj0055c	2.21	2.71	1.29	2.07	58.73	Cj0107	2.92	3.02	2.18	2.71	614.74	Cjp35	0.02	0.04	0.07	0.04	112297													Cj1464	3.3	11.43	8.33	7.69	473.48
Cj0059c	2.84	3	2.1	2.64	121.073	Cj0113	16.29	23.25	6.39	15.31	360.433	Cjp36	0.02	0.03	0.04	0.03	90822.4													Cj1485c	2.45	2.7	2.24	2.46	348.88
Cj0060c	2.27	2.33	3.22	2.61	91.7467	Cj0118	1.4	1	1.24	1.21	793.79																			Cj1513c	3.81	3.42	3.48	3.57	407.82
Cj0061c	2.17	2.58	1.21	1.99	93.38	Cj0124c	3.38	5.07	1.3	3.25	60.38																			Cj1591	2.77	4.45	1.29	2.83	2865.34
Cj0062c	3.85	3.37	2.21	3.14	106.383	Cj0127c	22.3	9.82	5.2	12.44	176.48																			Cj1632c	9.46	7.29	3.02	6.59	69.9633
Cj0063c	2.51	2.57	1.84	2.3	89.9633	Cj0128c	1.25	1.36	0.84	1.15	244.49																			Cj1656c	1.87	1.54	1.48	1.63	8719.09
Cj0064c	2.89	3.48	1.8	2.72	58.9867	Cj0129c	1.32	3.46	1.01	1.93	78.9367																			Cj1671c	0.21	0.34	0.23	0.26	202.133
Cj0065c	0.38	0.34	0.34	0.35	148.44	Cj0131	14.46	17.7	9.53	13.9	762.627																			Cj1694c	4.3	5.33	1.67	3.76	2110.57
Cj0066c	5.13	6.69	9	6.94	386.017	Cj0134	2.37	3	1.09	2.16	106.277																			Cj1699c	4	6.06	1.63	3.9	962.737
Cj0067	2.28	2.32	1.61	2.07	42.74	Cj0136	3.64	4.67	2.13	3.48	342.887																			Cj1714	6.69	5.88	4.42	5.66	36.2667
Cj0068	2.21	1.97	1.63	1.94	63.08	Cj0143c	31.37	42.69	20.93	31.66	97.0833
Cj0069	10.79	8.59	6.22	8.53	349.217	Cj0144	2.74	3.88	5.48	4.03	1120.71
Cj0073c	2.13	2.31	1.76	2.07	497.393	Cj0146c	76.44	101.33	33.02	70.26	344.953
Cj0074c	1.5	1.42	1.44	1.45	933.643	Cj0153c	0.2	0.11	0.16	0.16	10716
Cj0075c	2.66	2.56	2.03	2.42	1234.02	Cj0155c	2.41	3.04	0.3	1.92	330.797
Cj0076c	3.37	3.79	3.41	3.52	1210.28	Cj0159c	1.15	0.78	0.72	0.88	1308.16
Cj0077c	2.65	2.73	1.54	2.31	47.6367	Cj0164c	10.59	19.87	2.21	10.89	87.5433
Cj0078c	1.07	1.18	1.23	1.16	92.6267	Cj0167c	0.63	1.26	0.12	0.67	41.02
Cj0079c	1.76	2.24	1.52	1.84	80.2133	Cj0168c	6.63	9.82	12.46	9.64	3379.53
Cj0081	1.39	1.28	1.37	1.35	74.1	Cj0169	11.2	13.67	9.53	11.47	2612.04
Cj0082	1.73	1.68	1.32	1.58	78.3633	Cj0172c	5.57	6.72	4.62	5.64	82.37
Cj0085c	5.45	7.61	7.45	6.83	52.7867	Cj0176c	39.21	50.22	35.29	41.57	83.76
Cj0086c	3.47	4.14	2.5	3.37	36.71	Cj0182	3.04	2.31	2.47	2.61	153.103
Cj0087	4.6	4.29	3.17	4.02	2783.14	Cj0183	1	1.53	0.55	1.03	1805.95
Cj0088	0.71	0.71	0.7	0.71	2413.72	Cj0186c	2.01	2	1.65	1.89	73.13
Cj0089	1.62	1.49	0.87	1.33	126.57	Cj0193c	9.52	12.01	3.61	8.38	1358.76
Cj0090	1.73	1.65	0.78	1.39	119.507	Cj0194	3.94	3.2	0.84	2.66	173.25
Cj0091	3.02	3.89	2.03	2.98	242.423	Cj0197c	6.14	6.3	4.94	5.79	270.827
Cj0092	4.3	4.49	3.29	4.03	134.623	Cj0199c	0.58	1.89	0.2	0.89	35.73
Cj0093	1.92	1.99	1.37	1.76	131.8	Cj0200c	38.1	39.2	24.48	33.93	636.483
Cj0094	2.38	2.48	1.96	2.27	1943.63	Cj0203	11.08	23.54	9.53	14.72	128.64
Cj0095	2.11	2.14	2.67	2.3	1948.56	Cj0204	1.75	1.46	1.72	1.64	264.277
Cj0096	2.11	2.02	1.88	2	101.827	Cj0206	1.75	2.24	1.71	1.9	846.643
Cj0097	3.1	3.23	1.67	2.66	41.32	Cj0224	0.31	0.15	0.12	0.19	1259.23
Cj0098	1	1.2	0.53	0.91	54.0867	Cj0226	3.55	6.81	1.11	3.82	37.7667
Cj0099	0.55	0.84	0.72	0.7	150.7	Cj0227	1.85	1.37	1.87	1.7	79.7733
Cj0100	1.9	1.81	1.07	1.59	230.22	Cj0228c	3.3	3.23	3.17	3.23	1172.57
Cj0101	2.14	2	0.92	1.69	82.8333	Cj0233c	2.73	2.62	1.22	2.19	745.327
Cj0102	2.16	2.12	1.25	1.84	459.717	Cj0235c	5.91	14.19	2.46	7.52	107.95
Cj0103	3.64	3.42	3.22	3.43	275.673	Cj0236c	4.35	3.76	2.97	3.69	840.2
Cj0104	3.1	4.06	1.36	2.84	167.827	Cj0237	0.37	0.24	0.44	0.35	352.57
Cj0105	3.2	3.09	2.02	2.77	601.297	Cj0244	3.8	5.2	1.77	3.59	2595.47
Cj0106	2.05	2.27	1.31	1.87	389.287	Cj0248	6.3	4.47	4.31	5.03	2275.3
Cj0107	2.77	2.5	1.75	2.34	797.443	Cj0251c	20.5	16.92	13.28	16.9	457.4
Cj0108	1.05	0.87	1.38	1.1	828.533	Cj0254	3.65	8.16	3.66	5.16	53.6033
Cj0109	1.26	1.06	0.79	1.04	256.217	Cj0255c	8.75	10.24	2.75	7.25	61.55
Cj0110	1.19	1.32	0.31	0.94	81.16	Cj0256	1.36	1.15	1.22	1.25	308.05
Cj0111	2.67	2.54	1.12	2.11	112.373	Cj0258	7.6	12.33	0	6.64	38.28
Cj0112	3.58	3.25	2.52	3.12	276.463	Cj0260c	3.4	1.91	2.87	2.73	1085.07
Cj0113	2.59	2.97	2.1	2.55	2327.41	Cj0261c	7.57	8.95	2.85	6.45	300.5
Cj0114	2.2	2.93	1.4	2.17	221.573	Cj0262c	7.57	7.86	3.59	6.34	166.36
Cj0115	5.97	5.55	2.6	4.7	881.143	Cj0265c	5.01	7.26	3.03	5.1	205.373
Cj0116	1.08	1.15	0.83	1.02	400.92	Cj0267c	0.86	0.97	0.87	0.9	600.897
Cj0117	1.43	1.35	1.34	1.37	516.467	Cj0269c	14.9	11.32	6.4	10.87	313.477
Cj0118	0.67	0.66	0.54	0.62	355.31	Cj0273	4.34	4.29	0.36	2.99	75.7533
Cj0119	0.63	0.5	0.45	0.53	146.03	Cj0279	4.26	10.1	0.95	5.1	166.213
Cj0120	1.58	0.94	0.68	1.07	42.0333	Cj0285c	1.21	1.4	2.83	1.81	3496.31
Cj0121	2.95	1.95	1.6	2.17	58.8733	Cj0287c	6.89	14.51	2.65	8.02	119.317
Cj0123c	1.21	1.15	0.9	1.08	32.8167	Cj0289c	8.07	6.69	7.08	7.28	159.437
Cj0125c	2.14	3.53	0.89	2.19	35.98	Cj0292c	1.02	1.65	2.09	1.59	95.9033
Cj0126c	3.79	3.67	1.42	2.96	53.12	Cj0293	0.49	0.73	0.16	0.46	118.823
Cj0127c	2.28	2.69	1.64	2.2	189.163	Cj0297c	2.5	2.33	2.14	2.32	286.47
Cj0129c	2.23	2.29	1.58	2.03	118.543	Cj0298c	6.06	5.31	5.97	5.78	320.563
Cj0130	2.95	3.09	2.05	2.7	63.96	Cj0308c	1.37	1.18	1.48	1.35	76.6567
Cj0131	4.63	5.16	2.72	4.17	147.443	Cj0310c	0.63	2	0.57	1.07	110.07
Cj0132	3.83	3.11	1.72	2.89	184.86	Cj0311	5.88	7.79	10.24	7.97	3119.49
Cj0133	1.88	1.95	0.77	1.53	82.4	Cj0314	13.3	12.4	3.78	9.83	241.81
Cj0134	1.19	1.24	0.64	1.03	93.46	Cj0322	2.33	5.79	3.89	4.01	193.143
Cj0135	2.15	1.98	0.85	1.66	192.31	Cj0323	1.42	1.22	0.43	1.02	249.307
Cj0136	4.9	5.07	3.67	4.55	143.39	Cj0326	1.16	1.94	1.19	1.43	175.357
Cj0137	2.44	2.86	1.47	2.26	106.38	Cj0330c	2.47	2.54	1.93	2.31	3144.31
Cj0138	3.5	2.52	2.5	2.84	89.9167	Cj0332c	4.81	4.66	3.32	4.26	8879.64
Cj0139	5.2	4.72	2.84	4.25	62.09	Cj0334	22.25	24.3	27.08	24.54	727.813
Cj0140	2.26	2.34	1.39	2	33.02	Cj0335	16.83	35.2	5.22	19.09	118.293
Cj0141c	1.38	1.17	0.9	1.15	54.48	Cj0337c	2.36	5.72	2.78	3.62	445.52
Cj0142c	1.09	1.08	0.91	1.03	61.66	Cj0339	2.17	4.41	0.96	2.51	339.983
Cj0143c	7.54	11.93	6.29	8.59	68.68	Cj0342c	6.32	4.33	1.42	4.02	109.947
Cj0144	1.88	2.24	1.34	1.82	218.373	Cj0343c	2.77	2.81	0.63	2.07	292.46
Cj0146c	7.31	8.26	5.84	7.14	232.123	Cj0345	10.25	11.85	13.35	11.82	427.23
Cj0147c	3.92	5.83	4.07	4.61	1756.98	Cj0350	3.39	4.9	1.7	3.33	976.753
Cj0148c	0.69	0.48	0.41	0.53	42.2667	Cj0354c	0.76	0.62	0.69	0.69	464.85
Cj0149c	1.78	1.78	1.77	1.78	98.1333	Cj0357c	8.12	14.29	6.76	9.72	202.563
Cj0150c	1.93	1.96	1.57	1.82	156.26	Cj0358	9.51	5.97	4.29	6.59	1753.1
Cj0151c	2.53	2.53	1.57	2.21	61.43	Cj0360	3.75	2.96	3.49	3.4	281.9
Cj0152c	4.7	7.25	2.23	4.73	88.6167	Cj0369c	0.29	1.73	0.52	0.85	278.003
Cj0153c	1.39	2.07	2.57	2.01	346.8	Cj0370	8.17	6.52	18.18	10.95	30031.7
Cj0154c	0.33	0.54	0.22	0.36	179.773	Cj0373	2.43	2.25	2.99	2.56	625.453
Cj0155c	3.74	4.18	1.49	3.14	1225.55	Cj0376	2.93	1.9	0.65	1.83	137.253
Cj0156c	1.16	1.28	1.11	1.18	36.52	Cj0384c	5.93	11.8	3.54	7.09	111.317
Cj0157c	2.38	2.23	0.99	1.86	37.64	Cj0385c	3.48	6.45	0.59	3.51	116.097
Cj0158c	2.83	3.88	2.35	3.02	38.9167	Cj0386	20.99	19.44	7.83	16.09	41.6767
Cj0159c	1.23	1.06	0.87	1.05	169.23	Cj0387	1.54	2.28	1.05	1.63	59.12
Cj0160c	1.55	1.33	1.01	1.3	47.2033	Cj0388	4.24	4.37	1.85	3.48	156.253
Cj0161c	2.36	2.72	1.31	2.13	34.5267	Cj0391c	2.05	3.61	1.19	2.28	891.08
Cj0162c	4.45	4.6	3.04	4.03	44.1467	Cj0393c	3.48	6.67	3.05	4.4	68.9733
Cj0163c	4.66	3.42	2.08	3.38	41.65	Cj0397c	67.33	37.86	25.69	43.63	381.73
Cj0164c	2.22	2.51	1.49	2.08	67.8467	Cj0398	83.44	203.21	18.53	101.73	115.063
Cj0168c	11.43	12.04	14.35	12.61	522.47	Cj0405	7.14	4.92	2.34	4.8	177.167
Cj0169	5.48	6.32	3.55	5.12	1658.7	Cj0407	13.61	13.06	13.51	13.39	211.123
Cj0170	1.85	2.64	2.56	2.35	1119.62	Cj0408	5.91	5.87	6.46	6.08	5101.81
Cj0170	1.15	1.33	0.98	1.15	93.5033	Cj0414	11.31	10.52	12.23	11.35	826.713
Cj0172c	2	1.98	1.61	1.86	241.103	Cj0416	4.07	7.11	3.98	5.06	282.053
Cj0175c	4.83	4.89	5.34	5.02	53.5867	Cj0420	12.11	17.21	10.95	13.42	798.257
Cj0176c	19.01	24.35	18.85	20.73	53.18	Cj0422c	4.2	5.42	1.38	3.67	386.08
Cj0182	1.76	1.92	1.39	1.69	52.8033	Cj0426	29.93	37.31	9.07	25.44	77.0667
Cj0183	1.3	1.39	1.23	1.31	173.883	Cj0427	3.31	3.3	1.62	2.74	1998.53
Cj0184c	1.66	1.58	0.92	1.39	45.1667	Cj0428	3.59	3.31	9.76	5.55	6447.82
Cj0186c	2.34	2.33	0.82	1.83	104.177	Cj0430	4.56	0.75	0	1.77	67.7933
Cj0187c	3.56	3.72	2.31	3.2	34.6533	Cj0433c	0.44	0.42	0.28	0.38	154.983
Cj0190c	1.35	1.32	0.73	1.14	47.8133	Cj0435	16.33	21.81	9.59	15.91	159.233
Cj0191c	0.76	0.9	0.45	0.7	194.867	Cj0437	7.41	6.72	5.35	6.49	119.42
Cj0192c	2.42	2.38	1.67	2.16	349.21	Cj0440c	5.89	7.97	2.53	5.46	81.5667
Cj0193c	4.89	5.69	2.86	4.48	453.117	Cj0441	12.16	7.36	4.13	7.88	4272.72
Cj0194	2.35	2.62	1.37	2.11	94.8533	Cj0447	7.05	6.8	3.13	5.66	302.03
Cj0195	2.11	1.77	1.87	1.92	64.32	Cj0449c	20.4	47.77	8.84	25.67	1407.41
Cj0196c	2.1	2.06	1.59	1.92	166.33	Cj0450c	2.25	2.57	1.29	2.04	2920.02
Cj0197c	3.28	3.18	2.67	3.04	136.103	Cj0451	4.13	7.09	1.13	4.12	331.66
Cj0200c	12.04	12.71	5.64	10.13	312.85	Cj0456c	0.59	0.7	0.55	0.61	61.0167
Cj0203	4.5	4.71	4.88	4.7	141.057	Cj0459c	0.06	0.22	0.37	0.22	987.07
Cj0204	1.08	1.09	0.96	1.04	130.52	Cj0460	7.05	10.2	5.11	7.45	335.983
Cj0205	2.08	1.9	1.54	1.84	99.14	Cj0462	13.82	9.85	10.18	11.28	1570.23
Cj0206	2.47	2.62	1.76	2.28	288.89	Cj0467	2.19	2.78	0.87	1.95	170.71
Cj0207	2.51	2.9	1.34	2.25	357.04	Cj0469	3.15	3.69	1.6	2.81	70.96
Cj0208	0.6	0.68	0.5	0.59	46.2133	Cj0476	3.47	4.3	5.62	4.46	10165.7
Cj0224	0.6	0.57	0.47	0.55	194.847	Cj0481	32.93	25.89	17.83	25.55	51.1833
Cj0225	4.67	4.59	3.32	4.19	42.6533	Cj0491	2.75	4.77	2.67	3.4	1429.44
Cj0226	2.15	1.81	1.5	1.82	46.4233	Cj0495	2.03	6.84	0.39	3.09	96.9467
Cj0227	1.81	2.01	1.89	1.91	35.7467	Cj0501	7.25	9.91	4.53	7.23	36.5033
Cj0228c	1.4	1.56	0.94	1.3	200.77	Cj0506	10.94	17.75	4.1	10.93	634.143
Cj0229	6.6	7.26	6.57	6.81	94.9133	Cj0509c	32.21	55.26	36.48	41.32	97.03
Cj0230c	1.42	1.38	1.11	1.3	66.37	Cj0511	1.51	0.82	0.61	0.98	410.28
Cj0231c	2.75	2.6	2.26	2.54	298.043	Cj0518	5.29	12.65	5.79	7.91	102.413
Cj0232c	2.06	2.63	1.24	1.98	69.71	Cj0528c	7.25	17.17	8.29	10.9	52.47
Cj0233c	2.02	1.91	1.18	1.71	501.25	Cj0530	1.33	2.93	1.08	1.78	184.75
Cj0234c	3.21	3.74	1.49	2.81	339.143	Cj0529c	1.08	2.75	0.97	1.6	111.49
Cj0235c	3.57	4.71	3.05	3.78	292.603	Cj0535	2.54	4.66	1.99	3.06	1404.65
Cj0236c	2.17	2.23	1.22	1.87	459.023	Cj0539	0.51	1.2	0.32	0.68	52.4
Cj0237	0.82	0.79	0.56	0.72	96.5367	Cj0541	6.11	4.96	3.76	4.94	69.7267
Cj0238	1.36	1.66	1.03	1.35	48.6533	Cj0543	6.99	4.85	7.13	6.32	184.22
Cj0239c	3.8	3.81	2.05	3.22	1016.4	Cj0545	1.82	2.25	1.1	1.72	89.4833
Cj0240c	2	2.25	1.93	2.06	639.097	Cj0547	25.51	25.71	5.87	19.03	1229.4
Cj0244	3.7	4.55	2.31	3.52	1723.96	Cj0552	1.44	1.44	2.37	1.75	1024.88
Cj0245	4.22	4.74	2.48	3.82	2017.61	Cj0558c	20.11	37.21	9.07	22.13	42.2633
Cj0248	4.14	3.47	3.01	3.54	276.433	Cj0562	4.33	5.22	1.93	3.82	304.337
Cj0249	0.85	0.87	0.66	0.79	81.13	Cj0565	5.38	13.69	3.89	7.65	646.573
Cj0250c	1.08	1.01	0.91	1	64.1867	Cj0576	5.52	3.79	4.73	4.68	185.357
Cj0251c	8.6	7.75	4.4	6.92	208.423	Cj0579c	0.59	0.71	0.41	0.57	418.523
Cj0252	6.01	4.89	6.05	5.65	74.8133	Cj0581	1.31	3.29	0.71	1.77	750.737
Cj0253	4.35	4.41	4.16	4.31	69.5367	Cj0593c	1.27	0.96	0.63	0.95	151.56
Cj0254	2.43	2.69	1.86	2.33	61.3067	Cj0595c	4.94	21.68	16.17	14.26	231.767
Cj0255c	2.36	2.33	1.82	2.17	149.28	Cj0596	5.11	6.46	5.06	5.54	384.697
Cj0256	1.58	1.53	0.88	1.33	91.1367	Cj0601c	2.87	7.26	1.41	3.85	182.597
Cj0257	1.89	1.21	0.62	1.24	90.54	Cj0605	11.75	10.69	8	10.15	179.8
Cj0258	1.58	2.02	0.49	1.36	68.7333	Cj0606	4.1	4.69	0.57	3.12	106.873
Cj0259	3.42	3.24	1.51	2.73	123.847	Cj0612c	25.22	17.71	16.99	19.97	1274.73
Cj0260c	3.64	2.6	1.48	2.57	273.207	Cj0618	5.82	6.44	5.27	5.85	122.58
Cj0262c	2.74	2.88	1.65	2.42	41.4967	Cj0619	2.96	3.64	0.64	2.41	75.85
Cj0263	0.6	0.5	0.47	0.52	30.6033	Cj0621	2.28	1.54	0.67	1.5	49.9933
Cj0264c	1.74	1.88	1.59	1.73	675.413	Cj0623	3.49	5.93	2.13	3.85	1116.89
Cj0265c	3.91	5.3	3.2	4.14	522.073	Cj0628	17.23	31.69	4.96	17.96	805.667
Cj0266c	3.26	3.66	1.77	2.9	32.2967	Cj0630c	3.31	3.61	1.09	2.67	150.9
Cj0267c	0.78	0.92	0.7	0.8	97.0533	Cj0632	14.65	9.1	7.92	10.56	2727.44
Cj0268c	1.64	1.66	1.36	1.55	253.197	Cj0640c	17.39	7.87	2.61	9.29	225.147
Cj0269c	3.18	2.75	1.76	2.56	382.84	Cj0643	1.01	1.69	0.22	0.98	38.97
Cj0270	7.25	7.73	6.63	7.2	169.443	Cj0650	1.7	1.11	1.23	1.35	155.887
Cj0271	2.08	2.2	1.58	1.95	96.3667	Cj0653c	61.22	56.49	35.34	51.02	30.8667
Cj0272	1.93	1.74	1.13	1.6	46.6967	Cj0665c	21.44	24.06	27.72	24.41	119.97
Cj0273	2.55	2.21	2.19	2.32	498.227	Cj0667	3.99	5.78	1.8	3.86	1826.25
Cj0274	2.26	2.41	2.12	2.26	331.46	Cj0670	0.96	0.75	0.66	0.79	176.043
Cj0275	2.93	3	2.52	2.82	222.05	Cj0671	4.98	6.05	7.79	6.27	1115.95
Cj0276	3.77	3.73	3.17	3.56	348.127	Cj0672	0.13	0.22	0.41	0.26	620.807
Cj0277	1.08	0.9	0.77	0.92	113.743	Cj0681	8.93	22.96	3.91	11.93	192.66
Cj0279	2.2	2.27	1.65	2.04	150.447	Cj0686	2.74	2.06	0.74	1.85	1075.87
Cj0280	1.16	0.94	0.58	0.89	50.4833	Cj0688	5.1	8.01	5.89	6.34	1082.99
Cj0281c	3.16	3.02	2.02	2.73	95.59	Cj0691	0.74	0.96	0.27	0.65	108.163
Cj0282c	0.62	0.65	0.69	0.65	172.98	Cj0690c	5.88	16.41	1.17	7.82	54.7433
Cj0283c	2.65	2.36	2.12	2.38	727.983	Cj0694	0.99	1.54	0.7	1.08	261.553
Cj0284c	1.78	1.73	1.45	1.65	710.863	Cj0696	7.1	8.53	4.16	6.6	393.993
Cj0285c	1.5	1.54	1.46	1.5	977.817	Cj0698	6.28	4.13	6.14	5.52	453.037
Cj0286c	1.15	1.21	2.78	1.71	211.087	Cj0700	1.07	2.22	0.52	1.27	865.917
Cj0287c	3.06	4.39	2.33	3.26	205.89	Cj0706	6.89	14.68	2.09	7.89	46.04
Cj0288c	1.01	1.47	0.55	1.01	111.95	Cj0708	3.37	6.8	3.41	4.53	60.8767
Cj0289c	2.74	2.63	2.01	2.46	1162.51	Cj0709	1.62	1.95	2.36	1.98	1107.86
Cj0293	0.74	0.84	0.53	0.7	95.78	Cj0712	0.58	0.61	0.36	0.52	1016.27
Cj0294	3.61	3.46	2.1	3.06	36.9833	Cj0714	0.81	1.15	0.55	0.84	1868.69
Cj0296c	2.74	2.78	2.18	2.57	188.927	Cj0715	4.46	8.34	5.6	6.13	7679.05
Cj0297c	2.18	2.42	1.24	1.95	148.85	Cj0720c	5.02	5.64	6.03	5.56	8794.76
Cj0298c	2.27	2.33	1.81	2.13	345.877	Cj0721c	17.01	20.03	18.17	18.4	490.167
Cj0302c	0.99	1.06	0.66	0.9	35.69	Cj0726c	9.5	11.68	4.33	8.5	495.11
Cj0303c	3.69	4.48	2.94	3.7	66.8233	Cj0734c	23.38	39.06	7.68	23.37	75.2033
Cj0307	2.54	2.36	1.14	2.01	46.8833	Cj0735	0.1	0.64	0.84	0.53	164.593
Cj0309c	1.59	1.09	1.45	1.38	55.6067	Cj0757	2.94	1.73	0.65	1.77	630.64
Cj0310c	1.5	2.07	0.97	1.51	67.1433	Cj0760	7.38	8.09	1.6	5.69	35.82
Cj0311	2.93	3.49	2.31	2.91	1444.73	Cj0764c	7.95	5.95	4.51	6.14	229.207
Cj0312	0.75	0.63	0.5	0.62	265.567	Cj0774c	1.62	1.55	1.33	1.5	46.7133
Cj0313	1.97	1.78	1.24	1.66	43.3333	Cj0776c	13.08	14.99	4.16	10.74	156.333
Cj0314	3.24	3.13	1.74	2.7	90.1633	Cj0777	1.33	1.56	0.47	1.12	43.51
Cj0315	1.94	1.94	1.2	1.69	65.23	Cj0778	10.74	16.7	17.38	14.94	336.067
Cj0316	2.38	2.49	1.35	2.07	59.5367	Cj0779	32.25	42.68	18.32	31.08	2407.61
Cj0317	2.91	3.3	1.9	2.7	87.2033	Cj0780	1.57	1.18	2.11	1.62	5281.57
Cj0318	1.65	0.98	1.48	1.37	130.51	Cj0790	2.83	3.67	1.19	2.56	77.8267
Cj0319	3.27	2.87	2.01	2.71	73.1467	Cj0791c	61.9	30.19	9.44	33.84	79.8933
Cj0320	3.22	4.04	1.77	3.01	48.42	Cj0792	0	0	0.17	0.06	60.5867
Cj0321	2.03	1.85	1.59	1.82	55.6067	Cj0797c	1.6	3.97	0.35	1.97	242.123
Cj0322	5.47	6.03	2.94	4.81	91.3967	Cj0800c	3.24	3.16	7.22	4.54	341.877
Cj0324	4.78	4.42	2.92	4.04	39.2733	Cj0801	7.85	4.07	2.65	4.86	55.12
Cj0326	4.27	4.21	3.11	3.86	150.277	Cj0802	6.41	6.04	3.22	5.22	50.8133
Cj0327	1.24	1.05	0.79	1.03	144.423	Cj0804	5.09	15.04	2.91	7.68	338.863
Cj0328c	0.6	0.7	0.51	0.6	317.623	Cj0809c	1.77	3.63	0.85	2.08	55.46
Cj0329c	0.45	0.48	0.41	0.45	907.303	Cj0810	2.83	4.22	1.98	3.01	340.403
Cj0330c	3.74	4.6	3.01	3.79	3786.98	Cj0812	5.94	5.88	3.36	5.06	108.923
Cj0331c	0.31	0.32	0.42	0.35	1779.71	Cj0817	44.99	55.55	18.42	39.65	86.12
Cj0332c	2.28	1.85	1.49	1.87	2990.3	Cj0818	2.84	4.15	2.14	3.04	53.7267
Cj0333c	3.24	3.21	1.56	2.67	7270.94	Cj0821	27.91	17.76	2.2	15.96	79.5067
Cj0334	4.87	6.98	5.22	5.69	502.11	Cj0828c	10.08	9.18	4.92	8.06	93.7367
Cj0335	2.74	3.95	1.5	2.73	45.43	Cj0829c	13.68	65.82	12.13	30.54	60.0233
Cj0336c	1.92	2.05	1.48	1.82	122.727	Cj0830	10.11	12.35	9.03	10.5	914.997
Cj0337c	1.76	1.82	1.89	1.83	322.823	Cj0835c	24.95	19.98	11.86	18.93	1619.54
Cj0338c	2.29	3.24	1.59	2.37	33.83	Cj0845c	3.38	3.82	1.33	2.84	221.29
Cj0339	2.13	2.24	2.04	2.14	107.363	Cj0846	NaN	7.29	0.67	3.98	52.69
Cj0340	1.32	1.37	0.9	1.2	55.0033	Cj0850c	0.95	0.99	0.63	0.86	51.4767
Cj0342c	2.23	2.28	1.63	2.05	62.4833	Cj0852c	2.91	2.16	1.05	2.04	714.683
Cj0343c	1.12	1.21	1.27	1.2	123.143	Cj0855	4.36	2.35	0.98	2.56	288.34
Cj0344	0.08	0.11	0.22	0.14	32.3933	Cj0858c	2.53	5.03	0.71	2.76	75.75
Cj0345	2.27	2.2	1.63	2.03	153.943	Cj0859c	27.99	33.9	19.23	27.04	135.117
Cj0346	1.63	1.73	1.21	1.52	177.497	Cj0860	3.55	5.25	2.66	3.82	107.343
Cj0347	3.22	2.76	1.8	2.59	151.827	Cj0863c	0.95	0.72	0.08	0.58	39.0133
Cj0348	5.08	4.54	2.84	4.15	143.52	Cj0872	7.67	9.87	4.51	7.35	141.54
Cj0349	5.59	4.33	3.24	4.39	198.72	Cj0876c	9.36	13.31	15.64	12.77	595.303
Cj0350	3.06	3.15	2.85	3.02	792.293	Cj0878	0.89	1.51	0.5	0.97	821.77
Cj0351	0.77	0.83	0.85	0.82	482.663	Cj0881c	2.09	2.84	0.95	1.96	72.7967
Cj0352	2.43	2.94	1.22	2.2	40.3433	Cj0883c	1.13	0.69	1.05	0.96	716.827
Cj0353c	0.66	0.75	0.51	0.64	109.18	Cj0884	5.7	5.77	2.33	4.6	5256.34
Cj0354c	1.16	1.24	0.36	0.92	587.097	Cj0886c	0.88	1.04	0.87	0.93	91.72
Cj0355c	3.51	4.11	3.19	3.6	906.637	Cj0893c	10.72	15.7	7.25	11.23	1379.72
Cj0356c	1.58	2.65	0.66	1.63	36.69	Cj0897c	1.37	2.19	0.29	1.28	40.03
Cj0357c	2.18	2.82	2.17	2.39	217.56	Cj0898	16.83	50.58	13.7	27.04	91.11
Cj0358	3.1	2.87	1.9	2.62	1304.49	Cj0899c	12.65	11.02	14.09	12.59	308.187
Cj0360	4.6	3	3.4	3.66	189.373	Cj0903c	8.17	4.23	5.57	5.99	7610.63
Cj0361	3.2	3.58	2.32	3.03	126.343	Cj0904c	2.49	3.58	1.32	2.46	118.663
Cj0362	3.99	4.29	1.94	3.41	128.833	Cj0906c	1.44	2.73	0.33	1.5	96.11
Cj0363c	1.68	1.91	1.44	1.68	43.3167	Cj0908	0.73	1.29	0.92	0.98	140.38
Cj0364	11.02	15.5	8.31	11.61	36.21	Cj0909	10.01	14.33	2.47	8.94	87.7133
Cj0365c	1.45	1.6	1.01	1.36	44.42	Cj0913c	1.14	1.95	1.88	1.66	16806.9
Cj0366c	0.85	0.94	0.81	0.87	59.9267	Cj0914c	9.51	20.89	25.5	18.63	390.553
Cj0367c	3.51	3.4	4.3	3.74	47.5267	Cj0915	5.59	3.88	3.93	4.47	1278.73
Cj0368c	4.53	4.98	1.67	3.73	97.3133	Cj0918c	4.39	4.44	1.64	3.49	428.753
Cj0369c	1.63	2.38	1.65	1.88	110.613	Cj0922c	14.58	29.13	2.55	15.42	119.04
Cj0370	3.49	2.32	5.46	3.75	16323.1	Cj0924c	1.44	2.18	3.22	2.28	1081.95
Cj0371	4.75	4.5	3.12	4.12	289.727	Cj0925	2.12	3.02	1.29	2.14	146.277
Cj0372	2.8	2.29	2.2	2.43	287.99	Cj0930	2.98	2.84	1.42	2.41	158.77
Cj0373	3.14	3.2	2.13	2.82	280.67	Cj0935c	8.36	6.46	1.53	5.45	53.53
Cj0374	2.76	2.71	1.33	2.26	204.467	Cj0936	2.13	4.45	4.28	3.62	3128.23
Cj0375	1.73	1.47	0.83	1.34	85.8333	Cj0939c	8.86	13.92	5.18	9.32	364.967
Cj0376	3.24	3	1.36	2.53	52.6333	Cj0941c	1	1.32	0.79	1.04	141.357
Cj0377	2.45	2.6	1.45	2.17	30.0833	Cj0942c	3.24	3.29	1.44	2.66	93.9967
Cj0379c	3.16	3.69	3.52	3.46	52.5833	Cj0949c	2.6	0.64	0.85	1.36	73.74
Cj0380c	1.16	1.11	0.62	0.96	32.2867	Cj0950c	19.67	36.67	31.01	29.12	311.057
Cj0381c	1.57	1.43	0.73	1.25	95.39	Cj0952c	6.31	4.6	0.38	3.76	48.0667
Cj0382c	1.6	1.4	0.85	1.29	81.9867	Cj0954c	1.58	1.4	1.36	1.45	51.0433
Cj0383c	5.44	5.16	2.56	4.39	146.187	Cj0961c	7.8	11.93	4.08	7.94	408.453
Cj0384c	5.96	5.91	3.21	5.03	101.173	Cj0962	5.8	14.14	3.34	7.76	31.2767
Cj0385c	3.44	4.2	2.64	3.43	41.49	Cj0964	0.74	0.83	0.4	0.65	53.0133
Cj0386	2.91	3.12	2.09	2.71	71.16	Cj0965c	7.73	5.33	2.08	5.05	282.653
Cj0387	3.5	3.27	1.26	2.68	56.2167	Cj0976	0.17	5.01	0.51	1.9	90.75
Cj0388	5.45	5.11	3.75	4.77	81.3433	Cj0977	23.05	15.61	9.38	16.01	530.55
Cj0389	3.96	3.81	2.13	3.3	204.297	Cj0978c	4.01	4.17	2.32	3.5	79.1967
Cj0390	1.37	1.39	1.06	1.27	70.8867	Cj0980	22.26	41.74	31.83	31.94	415.69
Cj0391c	0.96	1.37	1.33	1.22	987.253	Cj0982c	3.16	5.09	2.42	3.56	330.87
Cj0392c	3.37	3.9	2.15	3.14	289.113	Cj0983	4.98	3.68	5.32	4.66	348.323
Cj0393c	2.97	2.89	2.09	2.65	274.233	Cj0985c	1.14	2.93	2.66	2.24	136.797
Cj0394c	2.13	2.08	1.56	1.93	56.0467	Cj0987c	50	45.19	8.03	34.41	49.1967
Cj0395c	1.53	1.9	0.75	1.4	52.6933	Cj0989	13.42	17.48	10.84	13.91	108.103
Cj0396c	3.79	2.93	1.64	2.79	142.083	Cj0996	6.55	4.45	1.4	4.13	210.507
Cj0397c	12.84	11.48	8.07	10.8	155.15	Cj0998c	8.61	13.97	7.17	9.92	548.263
Cj0398	10.39	14.06	6.54	10.33	191.837	Cj1001	19.86	40.89	3.74	21.5	68.6
Cj0399	3.64	3.09	3.13	3.28	237.983	Cj1007c	2.25	2.38	2.12	2.25	80.2533
Cj0400	4.63	6	2.61	4.41	197.467	Cj1009c	16.27	8.83	4.46	9.85	254.003
Cj0401	1.94	2.09	1.35	1.8	323.897	Cj1014c	3.3	2.64	1.96	2.63	148.27
Cj0402	3.3	3.12	1.88	2.77	583.667	Cj1021c	0.76	0.56	0.18	0.5	114.303
Cj0403	1.92	2.81	1.25	1.99	357.027	Cj1023c	3.55	5.32	1.72	3.53	65.46
Cj0404	5.85	6.67	3.12	5.21	184.317	Cj1024c	3.59	5.22	1.16	3.32	484.02
Cj0405	1.06	0.9	0.49	0.82	138.687	Cj1026c	26.59	12.59	9.84	16.34	394.077
Cj0406c	3.14	3.93	3.4	3.49	114.797	Cj1027c	6.22	6.37	3.1	5.23	1175.36
Cj0407	5.45	4.82	4.02	4.76	40.0367	Cj1029c	14.47	16.31	7.82	12.87	177.077
Cj0408	3.92	3.59	3.29	3.6	999.95	Cj1031	NaN	0	NaN	0	55.3567
Cj0409	2.69	2.41	2.13	2.41	1265.48	Cj1034c	4.08	3.53	1.56	3.06	257.35
Cj0410	1.8	1.53	0.95	1.43	2975.45	Cj1037c	65.2	90.05	37.87	64.37	65.2067
Cj0411	2.12	2.01	1.51	1.88	44.1067	Cj1039	1.42	1.55	1.36	1.44	70.81
Cj0413	3.65	3.21	2.4	3.09	101.567	Cj1040c	2.89	4.21	0.6	2.57	110.177
Cj0414	4.09	4.35	3.9	4.12	424.397	Cj1047c	6.14	6.42	1.99	4.85	55.7733
Cj0415	3.46	3.18	2.49	3.04	309.427	Cj1049c	1.88	1.97	1.46	1.77	52.6233
Cj0416	1.73	2.47	1.87	2.02	94.61	Cj1050c	1.67	3.17	0.88	1.9	125.127
Cj0417	7.55	14.42	3.99	8.65	83.7467	Cj1052c	3.9	3.77	1.3	2.99	69.0933
Cj0418c	1.53	2.26	1.04	1.61	122.91	Cj1054c	9.37	6.88	1.64	5.96	53.83
Cj0420	5.03	6	4.69	5.24	1382.61	Cj1060c	1.59	1.87	1.16	1.54	230.81
Cj0422c	3.77	4.51	2.5	3.59	109.167	Cj1061c	7.85	9.98	3.8	7.21	592.757
Cj0424	6.41	5.31	3.88	5.2	34.8733	Cj1067	1.45	2.18	1.01	1.55	31.5133
Cj0426	2.02	2.16	1.28	1.82	396.64	Cj1070	13.95	10.81	3.18	9.31	2875.95
Cj0427	6.11	6.63	3.41	5.38	1367.83	Cj1074c	3.25	5.2	3.22	3.89	288.247
Cj0428	0.95	1.07	2.17	1.4	2669.47	Cj1075	3.19	1.88	2.97	2.68	1416.59
Cj0432c	1.65	1.78	0.92	1.45	30.18	Cj1087c	2.28	2.34	0.91	1.85	525.02
Cj0433c	1.88	1.53	1.01	1.47	67.87	Cj1089c	1.38	1.55	1.3	1.41	85.3267
Cj0434	4.06	3.42	2.5	3.33	100.677	Cj1093c	2.83	3.52	2.22	2.85	708.94
Cj0435	5.39	4.71	3.23	4.44	263.787	Cj1094c	9.88	17.49	9.76	12.38	640.63
Cj0436	2.76	2.33	1.23	2.11	149.997	Cj1096c	0.9	1.33	0.26	0.83	202.967
Cj0437	4.76	3.76	3.07	3.86	128.997	Cj1102	1.48	1.99	1.25	1.57	62.3467
Cj0438	5.84	4.93	2.9	4.56	227.963	Cj1103	10.32	14.36	2.53	9.07	62.5133
Cj0439	2.83	2.84	1.23	2.3	155.08	Cj1105	1.56	2.15	1.67	1.8	209.82
Cj0440c	3.59	4.16	2.36	3.37	91.9433	Cj1106	0.95	1.96	1.11	1.34	79.1767
Cj0441	6.13	5.48	2.4	4.67	2339.33	Cj1107	2.98	5.26	1.81	3.35	51.5967
Cj0442	0.82	0.77	1.07	0.89	1267.54	Cj1109	3.61	3.31	2.18	3.03	141.223
Cj0443	1.27	1.21	1.11	1.2	318.487	Cj1112c	9.19	20.49	5.71	11.8	477.887
Cj0447	4.82	5.01	3.52	4.45	64.3733	Cj1114c	1.03	1.45	0.59	1.02	272.757
Cj0448c	2.76	3.46	1.67	2.63	372.657	Cj1116c	1.47	2.74	2.04	2.09	348.34
Cj0449c	13.2	25.23	6.58	15	839.907	Cj1118c	3.4	5.67	5.07	4.71	790.813
Cj0450c	2.71	3.07	1.38	2.39	1687.76	Cj1121c	1.57	2.35	1.11	1.67	70.34
Cj0451	1.87	2.6	0.91	1.79	135.143	Cj1127c	4.63	5.88	2.49	4.34	69.1133
Cj0452	3.19	2.43	1.68	2.43	36.14	Cj1131c	3.43	1.68	1.68	2.26	450.54
Cj0453	3.99	4.07	2.85	3.64	317.147	Cj1140	6.5	6.03	4.68	5.74	202.063
Cj0456c	3.85	4.6	2.79	3.75	32.39	Cj1145c	3.27	4.11	2.13	3.17	200.303
Cj0457c	0.37	0.46	0.38	0.4	94.82	Cj1151c	22.08	9.99	15.25	15.78	78.2133
Cj0458c	1.26	1.38	1.12	1.26	259.69	Cj1153	4.51	4.02	5.98	4.83	6072.73
Cj0459c	9.57	10.19	6.5	8.76	357.287	Cj1156	2.73	2.59	0.58	1.97	216.987
Cj0460	3.79	3.69	1.81	3.1	255.763	Cj1164c	1.64	3.38	0.78	1.93	609.277
Cj0462	5.68	4.54	3.48	4.57	193.857	Cj1169c	2.46	2.12	1.51	2.03	840.797
Cj0463	2.18	1.82	1.87	1.96	92.0167	Cj1170c	1.01	0.52	0.56	0.7	431.583
Cj0465c	8.04	7.27	6.61	7.31	44.1767	Cj1172c	3.75	2.11	3.09	2.98	566.397
Cj0466	4.3	5.21	3.39	4.3	49.8867	Cj1176c	1.81	1.69	1.69	1.73	837.477
Cj0467	1.11	0.97	0.71	0.93	59.46	Cj1178c	9.88	5.57	3.86	6.44	317.347
Cj0468	1.65	1.53	0.93	1.37	63.4967	Cj1182c	3.49	4.65	1.78	3.31	2533.54
Cj0469	3.74	3.47	2.45	3.22	73.94	Cj1183c	1.74	1.04	1.55	1.44	480.527
Cj0470	2.05	1.86	1.53	1.81	7686.02	Cj1186c	1.07	2.8	1.57	1.81	3959.65
Cj0471	5.27	3.36	1.67	3.44	2396.81	Cj1187c	1.13	1.41	1.05	1.2	71.8167
Cj0472	1.69	1.4	0.86	1.32	2900.8	Cj1188c	0.48	0.35	0.06	0.3	95.4133
Cj0473	1.29	1.17	0.76	1.08	3940.54	Cj1190c	2.82	2.79	0.97	2.19	1215.92
Cj0474	2.26	2.27	1.32	1.95	3770.43	Cj1191c	0.6	0.65	0.16	0.47	454.343
Cj0475	1.44	1.55	1.03	1.34	3578.45	Cj1193c	7.71	6.62	9.29	7.88	171.56
Cj0476	2.79	3.48	2.96	3.07	3938.82	Cj1197c	5.31	6.28	0.58	4.06	275.14
Cj0477	4.7	4.8	2.72	4.07	3696.39	Cj1198	92.35	33.71	18.05	48.04	1022.03
Cj0478	2.33	2.26	1.79	2.13	651.957	Cj1202	1.49	2.63	1.65	1.92	295.717
Cj0479	1.97	1.92	1.37	1.75	586.067	Cj1204c	2.12	2.27	0.96	1.78	225.77
Cj0491	1.64	1.81	1.26	1.57	2605.37	Cj1207c	15.52	22.42	12.99	16.98	209.203
Cj0492	2.15	2.28	1.66	2.03	2019.58	Cj1208	26.85	20.86	13.63	20.45	80.3767
Cj0493	1.71	1.68	1.34	1.58	1965.04	Cj1209	0.26	0.36	0.39	0.34	339.78
Cj0494	4.72	5.14	0.91	3.59	88.83	Cj1214c	22.24	14.27	10.18	15.56	316.557
Cj0495	1.01	1.08	0.63	0.91	52.4633	Cj1220	1.26	2.16	1.1	1.51	1363.77
Cj0496	1.66	1.7	1.78	1.71	183.027	Cj1223c	2.61	2.9	0.89	2.13	192.5
Cj0497	2.93	3	1.74	2.56	78.5567	Cj1224	6.12	3.01	1.04	3.39	156.077
Cj0498	1.72	1.83	1.34	1.63	112.303	Cj1227c	11.93	23.71	17.53	17.72	242.5
Cj0499	4.66	3.73	2.05	3.48	131.503	Cj1228c	4.21	11.84	9.1	8.39	124.323
Cj0504c	1.46	1.83	0.72	1.34	39.3433	Cj1229	8.48	17.94	4.2	10.21	61.35
Cj0505c	1.14	1.5	0.55	1.06	137.01	Cj1234	11.58	15.65	3.6	10.28	498.22
Cj0506	2.24	2.48	1.73	2.15	204.46	Cj1237c	9.41	13.06	3.31	8.6	161.903
Cj0507	1.2	1.52	0.59	1.1	36.67	Cj1238	1.75	2.31	1.34	1.8	107.6
Cj0508	1.84	1.89	1.64	1.79	62.3033	Cj1242	18.9	16.85	27.12	20.96	1283.52
Cj0511	2.87	3.07	2.17	2.7	143.753	Cj1243	8.17	15.1	2.79	8.69	82.46
Cj0512	4.3	4.49	1.56	3.45	296.847	Cj1245c	1.19	1.5	1.58	1.42	91.1033
Cj0513	3.14	3.09	1.8	2.67	302.433	Cj1247c	1.85	2.74	1.93	2.18	7114.62
Cj0514	1.69	1.69	1.94	1.77	263.497	Cj1249	7.9	10.72	3.51	7.38	274.05
Cj0515	1.12	1.04	0.69	0.95	99.7933	Cj1257c	0.22	0.64	0.43	0.43	1639.05
Cj0516	1.6	1.7	0.8	1.37	49.36	Cj1259	3.51	4.39	2.71	3.54	29039.1
Cj0518	3.79	4.1	2.26	3.38	229.593	Cj1260c	2.86	3.07	1.31	2.41	46.4167
Cj0519	1.59	1.36	0.51	1.15	236.6	Cj1261	3.68	4.42	0.67	2.92	642.497
Cj0520	0.69	0.67	0.46	0.61	149.473	Cj1267c	7.57	9	4.03	6.87	913.3
Cj0525c	1.63	1.59	1.37	1.53	31.2767	Cj1274c	27.5	35.93	16.01	26.48	946.593
Cj0526c	4.28	6.91	5.1	5.43	133.533	Cj1277c	1.05	1.63	1.64	1.44	474.37
Cj0527c	1.54	1.55	0.95	1.35	379.443	Cj1278c	1.82	1.48	1.85	1.72	544.093
Cj0528c	5.08	6.07	3.7	4.95	106.747	Cj1282	3.5	2.52	1.12	2.38	32.52
Cj0531	2.34	2.77	1.79	2.3	787.16	Cj1283	0.24	0.79	0.04	0.36	43.7967
Cj0532	4.12	3.58	2.11	3.27	530.393	Cj1287c	2.72	3.51	2.01	2.75	221.007
Cj0533	6.11	4.94	4.73	5.26	804.76	Cj1289	5.64	13.1	10.84	9.86	50.2267
Cj0534	4.08	3.88	2.66	3.54	1059.64	Cj1291c	5.61	4.06	3.63	4.43	1005.83
Cj0535	2.31	3.22	1.63	2.39	1288.83	Cj1293	6.7	11.01	3.81	7.17	235.92
Cj0536	1.78	1.56	2.02	1.79	1408.73	Cj1299	9.14	19.6	5.83	11.52	198.637
Cj0537	3.71	2.89	2.79	3.13	1428.82	Cj1311	0.52	1.67	0.53	0.91	78.9667
Cj0538	2.65	2.07	2.57	2.43	1458.79	Cj1316c	21.44	28.55	6.19	18.73	258.063
Cj0539	2.95	3.26	2.15	2.79	141.087	Cj1317	4.51	9.48	2.61	5.54	176.977
Cj0540	1.66	1.38	1.06	1.37	91.5967	Cj1321	4.7	5.2	5.92	5.27	125.267
Cj0541	2.93	2.91	1.94	2.6	77.5233	Cj1324	0.66	0.61	2.42	1.23	3887.32
Cj0542	2.14	1.7	1.65	1.83	75.3033	Cj1329	2.32	2.04	1.02	1.79	130.363
Cj0543	2.92	2.49	2.15	2.52	137.897	Cj1331	4.63	4.87	1.61	3.7	46.72
Cj0544	1.66	1.79	1.03	1.49	63.3933	Cj1338c	1.66	2.13	11.98	5.26	1438.47
Cj0545	2.59	2.25	1.9	2.25	98.86	Cj1339c	3.75	4.73	2.88	3.79	4585.08
Cj0546	1.72	1.82	1.4	1.65	91.7	Cj1348c	2.83	7.13	1.64	3.87	114.99
Cj0547	5.05	5.66	3.15	4.62	902.973	Cj1349c	1.52	4.49	NaN	3	45.3167
Cj0548	2.85	2.7	2.16	2.57	526.99	Cj1358c	0.01	0.1	0.4	0.17	120.99
Cj0549	1.74	1.85	1.22	1.6	293.287	Cj1362	6.5	13.24	0.86	6.87	95.37
Cj0550	0.88	1.14	0.71	0.91	109.25	Cj1366c	1.74	1.49	2.26	1.83	319.513
Cj0551	3.47	3.25	1.99	2.91	572.023	Cj1367c	0.9	1.92	0.43	1.08	117.157
Cj0552	2.21	2.43	2.05	2.23	159.16	Cj1368	1.16	3.71	0.28	1.72	82.8067
Cj0553	1.93	2.26	1.3	1.83	82.03	Cj1371	1	0.59	0.92	0.84	166.663
Cj0554	1.52	1.88	1.47	1.62	118.133	Cj1374c	0.54	0.66	0.46	0.55	77.8267
Cj0555	1.29	1.08	0.9	1.09	52.7533	Cj1375	5.84	5.96	1.33	4.38	47.6567
Cj0556	3.79	4.36	2.21	3.45	45.5767	Cj1377c	2.65	3.8	2.31	2.92	378.013
Cj0557c	1.31	1.32	0.88	1.17	37.4733	Cj1380	12.82	24.54	5.09	14.15	64.01
Cj0558c	3.54	4.06	2.23	3.28	47.0267	Cj1387c	19.88	22.82	3.14	15.28	128.817
Cj0559	4.7	5.33	3.79	4.61	307.723	Cj1388	2.05	2.92	3.18	2.71	90.6367
Cj0562	2.16	2.39	1.59	2.05	82.7233	Cj1397	19.48	22.03	17.04	19.52	48.4933
Cj0572	6.71	6.81	3.53	5.68	132.187	Cj1403c	5.16	6.76	4.76	5.56	1115.95
Cj0573	3.83	4.06	2.91	3.6	138.49	Cj1404	13.9	20.55	9.65	14.7	48.4333
Cj0574	1.66	1.64	1.61	1.64	134.013	Cj1405	31.02	69.61	20.1	40.25	192.757
Cj0575	3.58	3.36	2.46	3.13	108.753	Cj1407c	0.24	0.55	1.07	0.62	102.86
Cj0576	3.65	3.38	2.08	3.04	161.287	Cj1408	39.09	30.9	26.77	32.25	1085.87
Cj0579c	1.87	1.87	1.45	1.73	84.1233	Cj1409	1.07	1.65	0.9	1.21	394.567
Cj0581	1.48	1.67	1.03	1.39	279.053	Cj1411c	0.91	1.25	0.85	1	92.9233
Cj0582	3.84	3.7	3.13	3.55	199.617	Cj1412c	0.57	0.65	0.31	0.51	859.767
Cj0583	0.91	0.89	0.93	0.91	146.953	Cj1416c	3.41	4.01	1.6	3.01	196.34
Cj0584	1.43	1.54	0.6	1.19	38.42	Cj1418c	1.98	2	1.7	1.89	878.347
Cj0586	2.74	2.53	1.98	2.42	47.3	Cj1420c	37.75	43.25	23.84	34.95	3061.58
Cj0591c	4.17	3.07	1.14	2.79	51.86	Cj1425c	3.59	3.84	1.4	2.94	662.333
Cj0592c	6.8	8.57	11.77	9.05	129.313	Cj1426c	7.47	7.74	3.14	6.12	313.7
Cj0596	6.57	8.21	5.51	6.76	727.007	Cj1428c	3.95	5.33	3.85	4.37	229.483
Cj0597	1.41	1.33	1.3	1.35	777.12	Cj1433c	1	1.9	0.7	1.2	526.027
Cj0598	2.15	2.17	1.14	1.82	101.59	Cj1439c	0.73	0.61	0.86	0.74	1777.57
Cj0599	2.24	2.32	1.25	1.94	64.7467	Cj1440c	3.55	3.32	1.89	2.92	103.537
Cj0601c	2.16	2.07	1.35	1.86	80.0767	Cj1444c	2.93	2.72	1.46	2.37	384.813
Cj0603c	2.68	3.01	2.15	2.61	35.9133	Cj1445c	5.98	8.56	3.19	5.91	559.747
Cj0604	9.38	12.4	6.27	9.35	100.13	Cj1448c	1.15	1.13	0.64	0.97	157.383
Cj0605	2.62	2.82	2	2.48	93.7333	Cj1449c	0.28	0.61	0.55	0.48	533.733
Cj0606	2.8	3.16	1.83	2.6	52.13	Cj1450	28.6	30.63	11.07	23.43	1283.55
Cj0607	1.97	2.07	1.28	1.77	40.5733	Cj1456c	9.2	9.73	2.79	7.24	128.46
Cj0608	2.41	2.44	1.62	2.15	31.47	Cj1458c	0	0.8	0.14	0.32	92.4233
Cj0612c	6.41	8.29	4.94	6.55	475.51	Cj1459	45.45	99.79	30.64	58.63	68.42
Cj0616	0.73	0.74	0.56	0.68	53.3233	Cj1462	6.74	14.61	9.64	10.33	245.237
Cj0621	1.7	1.89	1.18	1.59	100.193	Cj1468	3.59	2.23	1.14	2.32	284.893
Cj0623	2.7	3.19	2.31	2.73	218.643	Cj1476c	7.25	14.41	6.3	9.32	2020.3
Cj0624	1.61	1.48	1.66	1.58	203.7	Cj1478c	8.85	9.02	2.19	6.69	55.79
Cj0625	1.4	1.2	1.05	1.22	114.063	Cj1480c	1.79	3.76	0.59	2.05	453.997
Cj0626	2.32	2.05	2.2	2.19	96.29	Cj1482c	1.51	1.68	1.49	1.56	124.153
Cj0627	1.5	1.27	0.5	1.09	47.1433	Cj1483c	4.95	6.17	3.16	4.76	409.023
Cj0628	9.47	14.39	4.04	9.3	501.053	Cj1490c	4.92	5	16.52	8.81	3765.13
Cj0628	1.02	1.32	1.08	1.14	68.1433	Cj1491c	2.37	3.19	2.89	2.82	305.27
Cj0632	5.26	4.45	3.11	4.27	511.017	Cj1492c	1.92	2.59	0.43	1.65	69.6467
Cj0633	0.76	1.05	0.77	0.86	92.5	Cj1495c	2.53	3.16	0.96	2.22	416.59
Cj0634	1.13	1.14	0.91	1.06	33.2333	Cj1497c	1.53	1.45	1.95	1.64	279.967
Cj0637c	0.64	0.64	0.39	0.56	84.14	Cj1500	0	0.19	0.01	0.07	57.3733
Cj0638c	5.1	5.16	2.97	4.41	363.193	Cj1503c	13.78	13.82	14.33	13.98	546.517
Cj0639c	4.75	4.57	2.31	3.88	339.413	Cj1504c	0.63	1.24	1	0.96	197.657
Cj0640c	2.57	2.49	1.45	2.17	228.747	Cj1506c	2.04	2.24	3.49	2.59	2371.79
Cj0641	2.22	1.85	1.3	1.79	63.77	Cj1508c	2.58	6.25	4.75	4.53	497.27
Cj0642	2.53	2.3	2.26	2.36	48.69	Cj1510c	2.56	2.29	1.8	2.22	503.097
Cj0643	3.38	3.08	2.3	2.92	278.59	Cj1514c	1.07	1.16	1.19	1.14	359.02
Cj0644	1.27	1.47	1.02	1.25	113.52	Cj1518	4.29	4.31	4.32	4.31	185.89
Cj0645	2.47	2.91	1.81	2.4	94.2433	Cj1523c	4.52	4.84	4.29	4.55	268.137
Cj0646	1.69	1.92	1.19	1.6	160.82	Cj1528	8.16	4.18	5.24	5.86	603.993
Cj0647	2.49	2.12	1.39	2	140.883	Cj1529c	64.18	53.19	32.18	49.85	228.13
Cj0648	3.43	2.58	2.25	2.75	59.9333	Cj1531	3.04	11.36	0.67	5.02	48.9233
Cj0649	4.53	3.23	3.25	3.67	98.4967	Cj1532	2.75	2.59	3.27	2.87	84.1767
Cj0650	2	2.32	0.87	1.73	31.6533	Cj1533c	0.54	0.81	0.36	0.57	190.22
Cj0651	3.03	1.83	1.36	2.07	41.6867	Cj1537c	91.07	95.26	46.2	77.51	65.84
Cj0652	1.74	1.63	1.29	1.55	39.57	Cj1540	13.42	13.66	5.07	10.71	111.937
Cj0661c	0.87	0.9	0.52	0.76	83.3433	Cj1541	8.04	9.86	6.67	8.19	484.28
Cj0662c	1.48	1.67	1.31	1.49	226.447	Cj1542	1.66	1.99	1.17	1.61	181.037
Cj0663c	1.13	1.25	0.97	1.12	322.273	Cj1545c	7.53	25.11	7.35	13.33	36.37
Cj0664c	3.6	4.53	2.47	3.53	338.867	Cj1546	0.31	0.77	0.26	0.45	34.7133
Cj0665c	2.53	2.94	2.34	2.6	328.747	Cj1549c	2.54	4.14	2.13	2.94	32.6433
Cj0667	3.28	3.57	3.53	3.46	79.52	Cj1558	4.21	8.32	8.47	7	113.547
Cj0668	2.25	2.31	1.93	2.16	34.8833	Cj1564	0	0.08	0	0.03	48.38
Cj0669	2.28	1.97	2.33	2.19	86.54	Cj1565c	0.33	0.79	0.1	0.41	1099.86
Cj0670	1.14	1.22	0.85	1.07	40.1367	Cj1579c	0.4	0.55	0.63	0.53	1531.36
Cj0671	1.7	1.89	2.06	1.88	384.103	Cj1585c	6.41	6.1	3.13	5.22	687.19
Cj0672	2.78	4.6	1.39	2.92	100.117	Cj1586	18.16	17.5	20.46	18.71	160.933
Cj0681	5.26	8.58	3.8	5.88	308.107	Cj1587c	6.46	2.29	1.35	3.36	32.4767
Cj0682	3.16	3.54	1.52	2.74	109.843	Cj1588c	169.46	95.93	27.91	97.77	42.0367
Cj0683	1.28	1.19	0.99	1.15	40.8333	Cj1590	11.55	11.33	9.25	10.71	1487.9
Cj0686	2.05	1.98	1.43	1.82	157.76	Cj1591	2.2	3.99	0.66	2.28	2254.15
Cj0687c	4.44	7.1	5.21	5.58	50.4767	Cj1594	2.16	2.33	1.99	2.16	5144.65
Cj0688	4.39	4.6	4.75	4.58	297.9	Cj1596	9.25	6.55	3.25	6.35	2478.2
Cj0689	3.34	3.31	2.06	2.91	380.977	Cj1597	10.36	13.98	3.51	9.28	192.917
Cj0691	1.54	1.86	1.17	1.52	142.22	Cj1606c	13.18	29.33	6.04	16.19	164.087
Cj0693c	1.31	1.88	0.65	1.28	45.0567	Cj1607	1.62	2.14	2.34	2.03	476.483
Cj0694	3.57	3.27	1.86	2.9	102.65	Cj1609	6.16	8.74	3.98	6.29	63.1167
Cj0695	2.03	2.27	1.38	1.9	202.073	Cj1611	1.89	2.42	1.28	1.86	763.677
Cj0696	3.42	3.11	2.42	2.98	430.13	Cj1620c	0	0.33	0.45	0.26	435.94
Cj0697	3.63	3.71	3.37	3.57	124.39	Cj1621	12.1	18.25	5.33	11.89	109.83
Cj0698	2.3	2.65	2.03	2.32	149.567	Cj1623	2.4	2.32	1.3	2	317.983
Cj0699c	7.09	6.88	4.52	6.16	90.2767	Cj1625c	12.6	4.54	1.46	6.2	1810.37
Cj0700	1.64	1.64	1.07	1.45	512.887	Cj1626c	8.07	9.58	8.43	8.7	3017.76
Cj0701	1.15	1.24	0.95	1.11	208.433	Cj1627c	24	27.04	6.95	19.33	92.95
Cj0702	1.89	1.87	1.81	1.86	186.907	Cj1632c	11.7	7.46	3.13	7.43	91.5233
Cj0703	2.39	2.18	1.56	2.05	118.967	Cj1637c	0.24	0.28	0.47	0.33	653.377
Cj0704	3.02	2.79	2.01	2.61	130.763	Cj1642	7.87	8.75	1.61	6.08	51.7033
Cj0705	1.6	1.47	1.16	1.41	95.8633	Cj1650	32.46	59.04	28.27	39.92	144.027
Cj0706	6.51	6.05	2.92	5.16	254.667	Cj1655c	2.04	3.23	2.16	2.47	364.337
Cj0708	2.57	2.66	1.82	2.35	73.99	Cj1656c	3.05	2.81	2.81	2.89	26436.5
Cj0709	2.02	2.1	1.72	1.95	226.477	Cj1666c	7.19	9.56	3.07	6.61	228.837
Cj0710	10.79	5.94	4.61	7.11	1764.77	Cj1673c	21.73	24.26	10.1	18.7	439.807
Cj0711	0.84	0.72	0.57	0.71	515.267	Cj1674	2.04	4.08	5.09	3.74	226.333
Cj0712	1.02	0.75	0.53	0.77	399.207	Cj1680c	1.67	1.89	1.86	1.81	821.997
Cj0713	0.69	0.82	0.58	0.7	307.247	Cj1682c	4.79	9.26	8.72	7.59	2408.63
Cj0714	3.22	2.85	1.9	2.66	1766.46	Cj1706c	8.57	13.1	4.09	8.59	4765.58
Cj0715	4.22	5.55	3.14	4.31	2108.67	Cj1708c	1.44	1.01	0.45	0.97	3331.39
Cj0716	0.62	0.69	0.61	0.64	1172.62	Cj1711c	0.53	0.99	0.51	0.68	1308.44
Cj0717	1.71	1.45	0.71	1.29	342.133	Cj1719c	18.05	21.19	33.11	24.12	698.963
Cj0718	2.32	2.33	1.64	2.1	60.3233	Cj1720	3.75	5.18	1.81	3.58	325.353
Cj0719c	0.89	0.95	0.51	0.78	88.6933	Cj1721c	3.34	6.1	7.85	5.76	32.1933
Cj0720c	4.75	7.03	3.81	5.2	700.113	Cj1723c	4.1	3.15	2.97	3.41	147.493
Cj0721c	4.31	4.17	5.51	4.66	110.033	Cj1727c	6.89	8.9	6.61	7.46	832.24
Cj0722c	4.12	4.9	3.44	4.16	31.67
Cj0723c	2.5	2.65	1.74	2.29	45.3733
Cj0724	5.92	12.71	2.97	7.2	89.8867
Cj0725c	4.79	5.41	1.7	3.97	146.077
Cj0726c	4.32	6.74	3.29	4.78	88.5133
Cj0734c	3.55	3.53	3.22	3.44	308.57
Cj0757	5.79	3.63	1.87	3.77	95.53
Cj0758	11.33	8.2	4.38	7.97	77.1067
Cj0759	5.77	5.62	3.01	4.8	133.887
Cj0760	1.65	1.71	1.83	1.73	49.5967
Cj0761	3.84	3.32	1.76	2.97	78.61
Cj0762c	3.69	3.86	2.36	3.3	163.2
Cj0763c	1.33	1.13	1.05	1.17	47.0667
Cj0764c	2.05	1.72	1.7	1.82	58.29
Cj0765c	2.93	2.89	2.07	2.63	61.3867
Cj0767c	2.76	3.22	2.22	2.73	74.1667
Cj0770c	2.69	3.2	1.12	2.34	62.32
Cj0771c	3.75	5.35	1.46	3.52	125.627
Cj0772c	4.44	7.96	2.64	5.01	300.607
Cj0773c	2.06	2.12	1.18	1.78	101.423
Cj0774c	1.93	2	1.45	1.79	193.02
Cj0775c	1.73	1.83	1.32	1.62	115.87
Cj0776c	4.6	7.97	2.99	5.18	61.7067
Cj0777	1.09	1.29	0.92	1.1	30.88
Cj0778	3.86	4.27	3.15	3.76	525.507
Cj0779	5.65	5.96	3.57	5.06	4679.37
Cj0780	1.38	1.25	1.15	1.26	563.933
Cj0781	0.45	0.43	0.76	0.55	339.61
Cj0782	1.43	1.07	1.04	1.18	197.363
Cj0783	4.31	3.67	2.16	3.38	313.17
Cj0784	0.84	0.91	0.88	0.88	99.21
Cj0785	4.19	4.24	3.16	3.87	60.1133
Cj0787	1.37	2.34	1.53	1.75	172.847
Cj0788	4.13	5.82	3.38	4.44	61.97
Cj0789	1.24	1.32	1.58	1.38	43.7667
Cj0790	4.66	3.9	3.18	3.92	42.8767
Cj0791c	3.14	2.55	1.27	2.32	32.1567
Cj0796c	2.08	2.37	1.27	1.91	35.12
Cj0797c	2.08	4.59	1.01	2.56	54.7833
Cj0798c	3.39	3.69	1.75	2.94	51.2767
Cj0802	4.23	4.24	2.51	3.66	50.3533
Cj0804	2.37	3.1	1.25	2.24	92.19
Cj0805	4.57	4.55	4.42	4.51	99.7233
Cj0806	4.31	4.24	3.97	4.17	407.783
Cj0807	2.39	2.2	1.61	2.07	449.157
Cj0808c	1.95	1.85	1.03	1.61	32.4
Cj0809c	6.17	7.2	3.24	5.54	57.6833
Cj0810	2.49	2.56	1.41	2.15	89.0333
Cj0811	2.13	2.21	1.37	1.9	57.2667
Cj0812	3.01	3.55	2.08	2.88	100.6
Cj0813	2.26	1.98	1.33	1.86	176.717
Cj0817	3	3.88	2.64	3.18	166.233
Cj0818	0.76	1.05	1.87	1.23	108.753
Cj0821	3.75	3.48	2.44	3.22	201.41
Cj0822	1.31	1.19	1	1.16	82.91
Cj0823	1.56	2.14	0.63	1.44	40.6767
Cj0824	2.85	2.7	1.34	2.3	85.3967
Cj0828c	2.55	2.49	2.42	2.49	55.85
Cj0830	6.72	8.19	4.52	6.47	148.84
Cj0832c	1.02	0.94	0.69	0.89	78.8133
Cj0833c	1.98	2.28	1.22	1.83	145.603
Cj0834c	1.69	1.7	1.49	1.63	95.8767
Cj0835c	4.51	4.49	3.08	4.03	686.98
Cj0838c	2.08	2.17	1.69	1.98	63.5233
Cj0839c	2.73	2.51	0.39	1.87	73.17
Cj0840c	3.14	3.37	1.62	2.71	58.9333
Cj0841c	6.06	6.46	2.83	5.12	32.25
Cj0842	3.59	4.58	2.16	3.44	62.2433
Cj0843c	2.4	2.54	1.36	2.1	52.01
Cj0844c	1.92	2.21	1.7	1.94	55.5567
Cj0845c	2.32	2.37	1.97	2.22	139.537
Cj0846	1.44	1.37	1.11	1.31	45.0567
Cj0847	3.65	3.16	1.71	2.84	72.52
Cj0850c	1.16	1.12	0.57	0.95	30.1633
Cj0852c	0.34	0.4	0.29	0.34	141.167
Cj0853c	3.47	3.4	2.12	3	258.147
Cj0854c	3.02	4.61	2.23	3.29	193.663
Cj0855	2.11	1.83	1.21	1.72	306.033
Cj0856	1.89	1.79	2.59	2.09	216.71
Cj0857c	2.32	2.26	1.33	1.97	45.05
Cj0858c	2.67	2.79	1.54	2.33	61.64
Cj0859c	12.06	23.34	12.49	15.96	30.6567
Cj0872	4.42	5.56	2.14	4.04	129.893
Cj0878	2.95	3.09	0.92	2.32	669.157
Cj0879c	2.75	2.5	1.42	2.22	32.0367
Cj0880c	3.68	3.84	3.4	3.64	50.6467
Cj0881c	4.04	3.95	2.38	3.45	34.2133
Cj0882c	1.27	1.21	0.95	1.14	55.63
Cj0883c	2.02	2.3	1.22	1.85	115.283
Cj0884	5.12	4.19	1.77	3.7	1273.22
Cj0886c	2.06	2.05	1.27	1.79	46.84
Cj0887c	2.76	3.36	1.95	2.69	47.88
Cj0890c	1.03	0.94	0.71	0.89	145.28
Cj0891c	2.55	2.42	1.63	2.2	211.427
Cj0892c	1.12	1.39	0.84	1.12	129.087
Cj0893c	2.83	3.23	2.24	2.77	853.753
Cj0894c	2.96	2.76	2.04	2.59	69.55
Cj0895c	1.38	1.09	0.82	1.1	101.113
Cj0896c	2.55	2.31	1.66	2.17	196.77
Cj0897c	3.11	2.29	1.51	2.3	215.87
Cj0898	4.47	6.68	2.83	4.66	131.627
Cj0899c	7.11	6.25	5.46	6.27	355.867
Cj0900c	9.31	7.32	9.8	8.81	216.677
Cj0903c	3.81	2.74	2.63	3.06	542.617
Cj0904c	3.16	2.27	1.42	2.28	36.4367
Cj0905c	2.1	1.75	1.6	1.82	101.68
Cj0906c	3.65	3.21	1.58	2.82	232.17
Cj0909	9.08	11.52	6.34	8.98	161.553
Cj0910	1.56	1.7	0.84	1.37	56.3433
Cj0912c	4.96	4.8	4.47	4.74	353.263
Cj0913c	1.33	1.71	1.35	1.46	6861.69
Cj0914c	5.13	5.91	4.9	5.31	96.2267
Cj0915	3.81	3.2	1.78	2.93	231.603
Cj0916c	2.6	2.99	0.97	2.19	88.9133
Cj0917c	1.46	1.49	1.39	1.44	138.607
Cj0918c	2.97	2.96	4.18	3.37	510.583
Cj0919c	1.83	1.74	1	1.53	209.2
Cj0920c	0.43	0.51	0.54	0.5	779.47
Cj0921c	8.29	5.18	3.82	5.76	1497.07
Cj0922c	2.69	3.62	2.72	3.01	463.983
Cj0923c	3.56	3.9	1.69	3.05	69.9367
Cj0924c	1.83	2.55	1.96	2.11	233.093
Cj0925	4.3	5.58	1.85	3.91	108.12
Cj0927	2.39	2.3	1.86	2.19	104.867
Cj0928	3.09	3.09	1.95	2.71	108.917
Cj0929	4.1	4.2	2.35	3.55	121.427
Cj0930	1.83	1.78	1.28	1.63	139.91
Cj0931c	1.34	1.27	0.97	1.19	278.043
Cj0932c	3.53	3.41	2.34	3.1	373.39
Cj0933c	2.67	2.62	2.21	2.5	320.25
Cj0935c	2.57	1.91	1.63	2.04	64.9267
Cj0936	4.53	4.82	5.88	5.08	1683.04
Cj0938c	1.33	1.49	1.13	1.32	46.7167
Cj0939c	13.86	15.57	12.74	14.06	57.3833
Cj0941c	1.63	1.34	1.92	1.63	52.4133
Cj0942c	2.31	2.54	1.43	2.1	172.63
Cj0943	3.06	5.51	3	3.86	40.8067
Cj0947c	2.24	2.38	1.14	1.92	117.233
Cj0948c	1.23	1.27	0.76	1.09	55.9033
Cj0949c	1.31	1.26	1.14	1.24	143.817
Cj0950c	6.02	8.11	4.25	6.12	395.25
Cj0953c	3.8	3.65	2.26	3.24	54.47
Cj0954c	1.54	1.22	1.5	1.42	48.0067
Cj0955c	2.79	2.26	2.01	2.35	71.6333
Cj0956c	1.48	1.87	1.14	1.5	31.9133
Cj0957c	1.85	2.01	1.43	1.76	71.37
Cj0958c	2.12	2.38	1.63	2.04	72.5767
Cj0959c	0.84	1.19	0.57	0.87	95.9367
Cj0960c	0.47	0.81	0.76	0.68	614.26
Cj0961c	5.77	6.71	2.87	5.12	910.593
Cj0962	4.77	4.94	4.72	4.81	91.9533
Cj0963	1.06	1.04	0.53	0.88	36.89
Cj0964	2.6	3.24	1.82	2.55	43.79
Cj0965c	3.86	3.8	2.23	3.3	135.117
Cj0977	8.67	6.99	4.15	6.6	114.94
Cj0978c	5.9	5.06	3.66	4.87	117.953
Cj0979c	2.57	2.62	1.47	2.22	35.6667
Cj0980	3.09	3.97	2.89	3.32	159.11
Cj0981c	1.87	1.86	1.2	1.65	66.6733
Cj0982c	2.41	2.15	2.12	2.23	955.683
Cj0983	3.27	3.36	1.98	2.87	115.543
Cj0984	2.14	2.23	0.99	1.79	36.7067
Cj0985c	4.97	4.96	3.66	4.53	50.49
Cj0989	6.36	9.68	5.35	7.13	53.91
Cj0990c	1.83	1.65	1.09	1.52	39.1133
Cj0991c	1.39	1.33	0.85	1.19	139.727
Cj0992c	1.98	2.01	1.32	1.77	231.693
Cj0993c	2.4	2.62	1.6	2.21	280.593
Cj0994c	1.39	1.4	1.26	1.35	342.743
Cj0995c	3.12	3.36	2.36	2.95	504.62
Cj0996	5.69	5.32	6.22	5.75	56.09
Cj0998c	5.18	5.94	3.6	4.9	1249.06
Cj1001	3.89	4.28	1.73	3.3	122.063
Cj1002c	3.29	3.42	3.99	3.57	51.7133
Cj1005c	2.33	2.45	1.86	2.21	71.71
Cj1006c	2.77	2.59	1.57	2.31	106.037
Cj1007c	2.9	3	2.5	2.8	59.8233
Cj1008c	2.51	3.92	2.08	2.84	183.06
Cj1009c	3.33	3.42	2.61	3.12	54.74
Cj1010	2.34	2.77	1.85	2.32	36.0067
Cj1012c	0.29	0.45	0.34	0.36	58.85
Cj1013c	3.15	3.1	1.75	2.66	130.093
Cj1014c	2.58	2.19	1.93	2.23	137.983
Cj1015c	3.57	3.41	1.84	2.94	109.13
Cj1016c	1.76	1.34	1.22	1.44	143.86
Cj1017c	1.16	0.97	0.89	1.01	236.087
Cj1018c	2.56	2.48	1.74	2.26	404.46
Cj1019c	3.41	3.47	2.23	3.04	372.713
Cj1020c	3.25	3.24	2.16	2.89	225.127
Cj1021c	2.2	4.02	1.23	2.48	139.13
Cj1022c	2.18	1.75	1.27	1.73	148.39
Cj1023c	4.9	4.48	3.18	4.19	87.0267
Cj1024c	2.13	2.92	1.25	2.1	80.46
Cj1025c	0.9	1.21	0.56	0.89	144.683
Cj1026c	3.1	3.02	2.47	2.86	552.723
Cj1027c	1.34	1.44	1.16	1.31	273.833
Cj1028c	0.16	0.27	0.29	0.24	39.33
Cj1029c	4.51	4.56	2.98	4.02	349.64
Cj1030c	1.43	1.47	1.13	1.34	113.523
Cj1031	1.86	2.8	1.26	1.97	32.66
Cj1032	3.13	4.4	2.77	3.43	39.8867
Cj1033	1.48	1.55	1.08	1.37	34.2
Cj1034c	4.49	5.83	2.41	4.24	33.84
Cj1035c	1.63	1.42	0.96	1.34	86.57
Cj1036c	2.94	4.16	1.61	2.9	105.37
Cj1037c	4.87	5.39	4.03	4.76	164.653
Cj1041c	6.58	6.88	3.84	5.77	75.8433
Cj1043c	1.99	2.27	0.98	1.75	44.8467
Cj1044c	2.3	2.18	1.84	2.11	68.9033
Cj1045c	1.86	1.62	1.42	1.63	139.197
Cj1046c	4.18	4.2	3.03	3.81	94.9567
Cj1047c	5.76	4.55	3.41	4.57	88.5633
Cj1048c	3.33	3.11	2.43	2.95	63.7033
Cj1049c	1.58	1.49	2.06	1.71	46.3667
Cj1050c	2.48	2.53	2.49	2.5	87.8467
Cj1052c	1.65	1.78	1.39	1.61	33.2633
Cj1054c	2.55	2.73	1.41	2.23	65.15
Cj1056c	1.29	1.34	0.69	1.11	120.637
Cj1057c	1.06	1.01	1.13	1.07	233.273
Cj1058c	2.26	2.18	2.49	2.31	357.657
Cj1059c	2.34	2.26	1.68	2.09	165.37
Cj1060c	1.44	2.61	1.3	1.78	145.81
Cj1061c	2.14	2.5	1.78	2.14	209.94
Cj1062	3.2	4.01	2.16	3.12	36.54
Cj1067	1.74	1.98	1.46	1.73	43.84
Cj1070	6.07	6.04	3.53	5.21	1415.15
Cj1071	1.33	1.44	0.94	1.23	1297.64
Cj1072	3.82	6.01	1.95	3.93	547.577
Cj1073c	1.98	2.39	1.38	1.91	101.447
Cj1074c	2.95	2.81	2.88	2.88	178.483
Cj1075	4.65	6.57	3.8	5.01	252.057
Cj1076	0.69	0.88	0.44	0.67	110.18
Cj1080c	4.93	3.72	2.22	3.62	36.3933
Cj1081c	0.89	0.83	1.15	0.96	79.4233
Cj1082c	2.62	2.47	1.84	2.31	76.5867
Cj1083c	3.32	3.06	1.72	2.7	42.1567
Cj1084c	3.15	2.69	2	2.61	39.1633
Cj1085c	1.44	1.52	1.17	1.37	58.74
Cj1086c	4.11	4.35	3.68	4.05	172.037
Cj1087c	3.04	3.08	2.26	2.79	114.893
Cj1088c	1.46	1.6	0.8	1.29	80.8767
Cj1089c	2.45	2.38	1.53	2.12	41.5633
Cj1090c	2.3	2.41	1.58	2.1	97.56
Cj1091c	2.06	2.09	1.33	1.83	175.983
Cj1092c	1.69	1.62	1.22	1.51	244.243
Cj1093c	0.91	1	0.9	0.94	292.57
Cj1094c	4.29	5.72	3.69	4.57	471.963
Cj1096c	1.83	1.67	1.75	1.75	624.623
Cj1097	1.27	1.5	0.94	1.24	34.35
Cj1098	2.11	2.06	1.58	1.92	39.3667
Cj1103	5.1	8.4	6.17	6.56	195.663
Cj1104	1.52	1.83	1.36	1.57	32.2233
Cj1105	1.3	1.61	2.15	1.69	98.35
Cj1106	3.99	4.42	5.34	4.58	115.5
Cj1107	2.25	2.55	1.23	2.01	50.4533
Cj1108	2.13	2.47	1.34	1.98	61.8
Cj1110c	2.96	2.9	2.72	2.86	882.247
Cj1111c	0.8	0.74	0.65	0.73	64.7333
Cj1112c	6.63	7.71	5.14	6.49	168.677
Cj1114c	1.86	1.56	1.11	1.51	169.147
Cj1115c	1.54	1.45	0.95	1.31	214.583
Cj1116c	2.15	2.14	1.97	2.08	375.27
Cj1117c	0.67	0.79	0.86	0.77	283.473
Cj1118c	3.82	4.34	4.94	4.36	895.88
Cj1119c	2.83	2.74	2.06	2.55	67.13
Cj1120c	1.53	1.54	1.11	1.4	71.6
Cj1121c	2.42	2.65	1.95	2.34	147.107
Cj1122c	0.76	0.88	0.68	0.78	65.1167
Cj1123c	2.7	2.47	1.86	2.34	32.0433
Cj1124c	2.36	2.19	1.68	2.08	41.5767
Cj1125c	2.34	2.27	1.34	1.98	49.3467
Cj1126c	2	1.74	1.29	1.68	42.7467
Cj1127c	2.84	2.53	1.86	2.41	43.22
Cj1128c	2.77	2.96	1.55	2.42	35.2
Cj1129c	2.28	2.14	1.24	1.89	59.4167
Cj1130c	1.2	1.26	1.26	1.24	55.3167
Cj1131c	3.11	2.72	1.88	2.57	431.077
Cj1132c	4.61	3.6	2.67	3.63	69.2267
Cj1140	3.18	3.64	3.25	3.35	83.07
Cj1141	3.15	3.33	2.13	2.87	82.78
Cj1142	2.83	3.03	1.75	2.54	48.51
Cj1143	2.22	2.24	1.24	1.9	34.0267
Cj1145c	5.21	5.83	1.95	4.33	76.7367
Cj1145c	7.87	9.2	5.95	7.67	134.71
Cj1146c	2.84	3.34	1.73	2.64	34.7
Cj1149c	4.99	4.2	2.81	4	144.37
Cj1150c	2.28	2.08	1.54	1.97	112.877
Cj1151c	7.53	5.42	7.04	6.66	87.4133
Cj1152c	3.41	2.78	3.13	3.11	137.75
Cj1153	4.45	5.63	3.72	4.6	3026.58
Cj1154c	0.88	0.7	1.9	1.16	106.447
Cj1156	2.11	2.23	1.26	1.87	149.46
Cj1157	2.1	2.26	1.31	1.89	44.4233
Cj1161c	1.17	1.22	1.04	1.14	42.84
Cj1162c	5.57	5.45	2.78	4.6	53.3933
Cj1163c	1.82	2.31	1.1	1.74	61.4967
Cj1164c	1.53	1.55	1.03	1.37	1666.97
Cj1166c	1.42	1.44	1.16	1.34	47.53
Cj1167	5.89	6.4	3.75	5.35	35.3333
Cj1168c	1.14	0.72	0.55	0.8	120.213
Cj1169c	1.08	1.64	1.36	1.36	195.857
Cj1170c	1.01	0.96	1.01	0.99	223.707
Cj1171c	4.74	4.98	3.1	4.28	268.25
Cj1172c	3.75	3.4	2.49	3.22	229.103
Cj1173	0.78	0.92	0.37	0.69	51.77
Cj1175c	1.23	1.22	1.16	1.2	263.603
Cj1176c	6.74	7.75	5.85	6.78	478.53
Cj1177c	1.39	1.21	1.24	1.28	262.537
Cj1178c	3.66	4.62	2.14	3.47	82.8567
Cj1180c	0.53	0.46	0.4	0.46	180.73
Cj1181c	2.01	1.86	1.43	1.77	1080.99
Cj1182c	2.92	3.25	1.61	2.6	1197.59
Cj1184c	1.67	1.55	1.37	1.53	1051.8
Cj1185c	1.54	1.39	1.28	1.4	965.94
Cj1186c	1.84	1.72	1.59	1.72	2095.16
Cj1188c	2.3	2.16	1.8	2.09	108.813
Cj1189c	4.23	5.19	2.33	3.92	691.153
Cj1190c	2.25	2.19	1.31	1.92	1075.36
Cj1191c	2.48	2.47	1.26	2.07	395.077
Cj1192	2.54	2.75	1.84	2.38	134.647
Cj1193c	3.7	3.51	3.69	3.63	43.02
Cj1194	1.94	2.46	2.18	2.19	127.48
Cj1195c	3.04	2.47	2.23	2.58	106.207
Cj1196c	1.16	1.23	1.01	1.13	103.54
Cj1197c	2.86	2.97	2.28	2.71	172.443
Cj1198	9.07	10.15	3.65	7.62	502.533
Cj1199	3.64	4.15	1.91	3.23	225.677
Cj1200	2.89	2.55	1.83	2.42	206.887
Cj1201	3.04	3.19	1.66	2.63	172.503
Cj1202	1.77	2.45	1.72	1.98	48.0467
Cj1203c	0.92	0.91	0.56	0.79	50.3167
Cj1204c	2.55	2.08	1.38	2	220.01
Cj1205c	1.53	1.45	1.12	1.37	64.2033
Cj1206c	1.71	1.77	1.59	1.69	176.107
Cj1207c	5.33	5.39	5.34	5.35	178.053
Cj1208	1.37	1.14	0.69	1.07	166.357
Cj1209	1.6	1.79	1.26	1.55	108.79
Cj1210	2.12	1.76	1.59	1.82	35.51
Cj1213c	1.94	1.77	1.59	1.76	133.05
Cj1214c	4.55	4.5	2.76	3.93	187.083
Cj1215	2.81	2.91	1.7	2.47	88.8733
Cj1216c	3.11	3.47	2.51	3.03	73.98
Cj1217c	3.56	3.19	1.69	2.82	48.09
Cj1218c	1.62	1.54	1.09	1.42	51.0767
Cj1219c	2.7	3.16	2.68	2.85	67.2867
Cj1220	6.84	8.36	3.44	6.21	560.99
Cj1221	3.09	3.7	2.16	2.99	760.26
Cj1223c	2.84	2.52	2.09	2.49	72.2567
Cj1224	5.23	5.04	2.34	4.2	133.287
Cj1225	4.77	6.76	3.44	4.99	112.653
Cj1226c	1.5	1.33	0.81	1.21	122.75
Cj1227c	3.83	4.43	3.35	3.87	284.1
Cj1228c	4.33	4.19	4.21	4.24	255.427
Cj1229	10.47	11.75	8.97	10.4	79.8667
Cj1230	3.86	4.23	2.42	3.5	126.01
Cj1231	0.82	1.02	0.66	0.83	32.85
Cj1233	3.72	3.47	2.16	3.12	34.8533
Cj1234	3.21	3.89	2.05	3.05	93.0333
Cj1235	2.17	2.23	1.19	1.87	56.57
Cj1238	3.01	4.2	3.25	3.49	55.8467
Cj1242	10.7	11.73	9.48	10.64	238.803
Cj1243	2.19	2.67	2.24	2.37	126.653
Cj1244	1.64	1.49	0.85	1.33	48.91
Cj1245c	2.32	2.55	1.73	2.2	47.4167
Cj1247c	3.34	4.17	2.24	3.25	39.67
Cj1248	3.4	3.46	2.21	3.02	131.31
Cj1249	3.61	4.47	1.86	3.31	38.4267
Cj1250	2.45	2.61	1.65	2.24	238.39
Cj1251	0.94	1.23	0.82	0.99	134.713
Cj1253	2.14	2.44	1.46	2.01	97.82
Cj1255	3.81	5.35	4.14	4.43	67.7233
Cj1256c	3.77	3.54	2.98	3.43	55.79
Cj1257c	0.55	0.55	0.78	0.63	76.4633
Cj1258	2.97	5.24	2.88	3.7	37.7933
Cj1259	2.98	2.67	1.93	2.52	13409.2
Cj1260c	2.12	1.82	1.32	1.75	131.96
Cj1261	3.7	4.03	1.91	3.21	462.68
Cj1262	0.76	0.91	0.56	0.74	71.7467
Cj1264c	0.51	0.47	0.75	0.58	409.453
Cj1265c	1.38	1.34	1.11	1.27	908.397
Cj1266c	1.77	1.74	1.34	1.61	993.157
Cj1267c	3.04	2.87	3.21	3.04	863.8
Cj1269c	2.12	2.08	1.24	1.81	59.81
Cj1270c	2	1.8	1.55	1.78	344.28
Cj1271c	2.81	2.83	2.31	2.65	215.307
Cj1272c	0.84	1.02	0.64	0.83	102.857
Cj1273c	4.21	5.42	3.02	4.22	371.87
Cj1274c	6.81	6.66	4.55	6	307.777
Cj1275c	2.09	2.24	1.39	1.9	39.18
Cj1276c	2.88	2.64	1.32	2.28	47.51
Cj1277c	1.47	1.54	1.14	1.38	171.787
Cj1278c	1.07	1.03	0.63	0.91	146.927
Cj1279c	2.06	2.16	2.04	2.09	369.297
Cj1280c	1.08	1.31	1.41	1.27	104.753
Cj1283	1.44	1.1	0.88	1.14	30.47
Cj1284	2.64	2.74	1.47	2.28	79.1333
Cj1285c	1.49	1.48	0.68	1.22	81.25
Cj1286c	0.89	0.78	0.69	0.79	182.827
Cj1287c	2.87	2.69	2.31	2.62	322.287
Cj1288c	2.68	3.01	2.08	2.59	176.513
Cj1289	3.99	4.75	3.42	4.05	103.81
Cj1290c	1.37	1.3	1.2	1.29	393.837
Cj1291c	3.74	3.26	1.63	2.88	469.893
Cj1292	8.49	8.85	5.39	7.58	106.133
Cj1293	2.69	3.3	2.66	2.88	106.997
Cj1294	1.59	1.56	1.1	1.42	43.44
Cj1299	5.51	11.17	4.92	7.2	100.783
Cj1300	3.1	3.99	2.33	3.14	100.337
Cj1301	1.43	1.53	1.14	1.37	84.4033
Cj1303	2.97	3.12	2.18	2.75	50.0267
Cj1304	5.5	5.23	4.42	5.05	125.33
Cj1307	3.98	5.37	3.16	4.17	37.37
Cj1308	18.05	24.24	25	22.43	300.063
Cj1309c	4.89	4.78	3.52	4.4	112.507
Cj1310c	3.52	3.7	1.79	3	64.9233
Cj1311	4.37	4.26	2.47	3.7	43.8
Cj1314c	1.79	1.63	1.75	1.72	58.75
Cj1315c	2.75	2.29	2.63	2.56	55.3867
Cj1316c	5.59	6.11	3.72	5.14	120.24
Cj1317	2.7	3.28	1.62	2.53	85.7833
Cj1319	3.18	2.65	1.93	2.59	54.2133
Cj1320	2.04	2.09	1.66	1.93	32.3533
Cj1324	3.46	3.84	2.93	3.41	650.347
Cj1325	13.75	14.57	4.81	11.04	390.237
Cj1325	5.44	5.38	3.32	4.72	223.327
Cj1327	2.83	3.09	2.13	2.68	128.71
Cj1328	1.85	1.79	1.05	1.57	38.17
Cj1329	1.97	2.15	0.92	1.68	35.1233
Cj1331	2.86	2.88	1.4	2.38	49.49
Cj1332	1.67	1.9	1.11	1.56	49.4867
Cj1337	2.7	2.98	1.63	2.44	46.49
Cj1338c	1.33	1.51	2.41	1.75	208.197
Cj1339c	2.2	3.01	1.55	2.26	1166.31
Cj1345c	2.39	2.84	2.65	2.63	85.5667
Cj1346c	0.61	1.12	1.2	0.98	99.14
Cj1347c	1.58	1.77	1.33	1.56	85.9367
Cj1348c	3.76	6.32	1.54	3.87	72.0967
Cj1350	1.13	1.23	1.14	1.17	39.0967
Cj1356c	12.28	10.28	8.36	10.31	262.763
Cj1357c	1.6	1.59	1.61	1.6	79.8233
Cj1358c	2.25	1.78	1.37	1.8	38.7333
Cj1359	2.18	2.83	2.09	2.37	69.7867
Cj1361c	1.09	1.09	0.62	0.93	296.047
Cj1362	1.4	1.87	0.8	1.36	48.43
Cj1364c	4.2	4.56	2.96	3.9	530.28
Cj1365c	1.74	1.62	1.35	1.57	185.69
Cj1366c	2.89	2.65	2.38	2.64	288.143
Cj1367c	1.42	1.63	1.37	1.47	54.3533
Cj1368	2.05	3.09	1.7	2.28	146.377
Cj1369	1.31	1.33	0.91	1.18	73.2567
Cj1370	3.9	3.26	2.34	3.17	59.42
Cj1371	1.27	1.04	0.99	1.1	69.3433
Cj1374c	1.87	1.85	0.86	1.53	33.8067
Cj1375	1.95	2.19	1.77	1.97	86.5433
Cj1377c	2.59	2.57	1.94	2.36	70.3133
Cj1380	4.06	5.5	3.58	4.38	319.043
Cj1381	0.66	0.74	0.28	0.56	45.0233
Cj1382c	9.43	7.93	6.03	7.8	1674.89
Cj1383c	12.96	10.65	8.04	10.55	109.057
Cj1388	3.8	4.24	2.02	3.35	53.1133
Cj1397	3.89	6.1	3.4	4.46	37.38
Cj1399c	1.42	1.57	1.4	1.46	171.02
Cj1400c	4.1	3.5	2.1	3.23	337.677
Cj1401c	2.61	2.2	1.96	2.26	276.547
Cj1402c	2.06	2.01	1.62	1.9	377.507
Cj1403c	3.47	3.63	2.31	3.14	495.603
Cj1405	4.58	6.87	3.93	5.13	195.027
Cj1406c	2.87	3.97	1.44	2.76	84.81
Cj1407c	3.08	2.68	2.93	2.9	102.737
Cj1408	7.28	7.35	6.02	6.88	309.617
Cj1409	0.44	0.43	0.44	0.44	76.85
Cj1410c	0.99	0.94	0.76	0.9	55.9967
Cj1411c	1.46	1.43	1.2	1.36	90.7633
Cj1412c	1.16	1.14	0.71	1	56.74
Cj1413c	2.03	1.68	1.35	1.69	65.6
Cj1415c	3.29	3.75	1.82	2.95	99.8567
Cj1416c	2.99	3.94	2.15	3.03	93.83
Cj1417c	2.29	2.16	1.35	1.93	119.937
Cj1418c	2.43	2.72	1.29	2.14	131.06
Cj1419c	1.09	1.24	1.38	1.24	1203.53
Cj1420c	5.77	5.01	4.7	5.16	1724.69
Cj1422c	2.01	1.83	1.44	1.76	34.1867
Cj1423c	1.25	1.32	0.77	1.11	98.7833
Cj1424c	2.23	2.53	1.48	2.08	87.6867
Cj1425c	2.03	1.95	1.68	1.89	121.847
Cj1426c	7.47	8.78	4.68	6.98	242.063
Cj1427c	5.26	5.16	2.74	4.39	297.28
Cj1428c	2.67	2.72	2.41	2.6	188.357
Cj1429c	9.58	10.51	5.28	8.46	84.5467
Cj1430c	5.64	5.05	3.77	4.82	207.667
Cj1431c	3.84	3.53	2.4	3.26	163.13
Cj1432c	1.92	2.02	1.49	1.81	125.367
Cj1433c	1.77	2.19	1.19	1.72	108.173
Cj1434c	3.24	3.3	1.78	2.77	49.0267
Cj1435c	2.16	1.76	1.4	1.77	134.257
Cj1436c	2.53	2.35	1.93	2.27	121.657
Cj1437c	2.52	2.12	2.2	2.28	105.03
Cj1438c	2.41	2.15	2.08	2.22	63.1367
Cj1439c	2.37	2.06	1.37	1.93	220.037
Cj1440c	3.88	3.25	2.25	3.13	65.7733
Cj1441c	3.99	4.39	2.45	3.61	83.3167
Cj1442c	3.24	3.02	1.22	2.49	51.8267
Cj1443c	1.37	1.14	0.89	1.13	195.643
Cj1444c	3.05	2.61	1.93	2.53	193.687
Cj1445c	2.92	3.43	1.94	2.76	114.813
Cj1447c	3.49	3.73	2.04	3.08	117.473
Cj1448c	1.44	1.14	1.31	1.3	118.533
Cj1449c	0.67	1	0.98	0.88	50.81
Cj1450	13.36	15.9	6.88	12.05	164.207
Cj1451	4.06	4.88	3.99	4.31	229.8
Cj1454c	2.47	2.65	1.94	2.36	57.5333
Cj1455	2.81	2.92	2.18	2.64	78.9433
Cj1456c	7.02	6.52	4.17	5.91	47.8433
Cj1457c	2.98	2.76	1.89	2.55	30.28
Cj1458c	3.47	2.35	1.82	2.55	37.48
Cj1459	8.1	9.76	6.06	7.97	75.7733
Cj1460	1.97	2.38	1.01	1.79	33.7133
Cj1462	3.48	4.96	4.43	4.29	52.3933
Cj1463	2.89	3.13	1.74	2.59	34.13
Cj1464	3.3	11.43	8.33	7.69	473.48
Cj1465	23.9	12.87	4.81	13.86	96.94
Cj1466	1.94	2.55	1.81	2.1	50.61
Cj1467	2.23	1.55	0.86	1.54	40.3233
Cj1468	3.44	2.36	1.78	2.53	32.2833
Cj1475c	0.24	0.33	0.07	0.21	148.573
Cj1476c	2.11	2.16	2.09	2.12	746.773
Cj1477c	0.35	0.45	0.38	0.39	106.117
Cj1478c	3.32	3.07	2.38	2.92	606.9
Cj1479c	5.64	5.68	2.91	4.74	909.873
Cj1480c	5.37	5.29	2.95	4.54	1127.07
Cj1481c	2.54	2.48	1.85	2.29	42.5167
Cj1482c	1.99	1.78	1.07	1.61	40.6533
Cj1483c	2.38	2.69	2.03	2.36	89.9267
Cj1484c	0.81	0.8	0.49	0.7	157.747
Cj1485c	2.45	2.7	2.24	2.46	348.88
Cj1486c	3.72	3.33	2.22	3.09	534.973
Cj1487c	2.12	2.09	2.12	2.11	488.443
Cj1488c	2	1.82	1.7	1.84	395.567
Cj1489c	1.78	1.7	1.13	1.53	318.307
Cj1490c	1.68	1.82	2.99	2.16	611.68
Cj1491c	3.66	3.86	3.65	3.72	242.493
Cj1492c	2.02	2.4	1.87	2.1	145.357
Cj1493c	0.67	0.63	0.6	0.63	104.29
Cj1494c	2.38	2.28	1.38	2.01	157.28
Cj1495c	2.89	3.96	1.87	2.9	323.583
Cj1496c	4.4	4.22	3.13	3.92	106.993
Cj1497c	1.77	1.72	1.4	1.63	128.827
Cj1498c	2.9	2.62	2.47	2.67	235.337
Cj1500	1.63	1.52	0.81	1.32	40.0933
Cj1502c	2.11	1.95	1.67	1.91	277.33
Cj1503c	2.12	2.26	1.69	2.02	196.957
Cj1504c	1.35	1.15	0.97	1.16	40.3167
Cj1505c	4.48	5.92	2.95	4.45	92.7833
Cj1506c	2.11	2.5	1.98	2.2	206.91
Cj1507c	4	3.44	1.73	3.06	81.7333
Cj1508c	3.19	3.55	2.32	3.02	133.373
Cj1509c	1.52	1.45	1.65	1.54	149.537
Cj1510c	2.31	2.38	1.63	2.11	204.067
Cj1511c	1.34	1.31	1.34	1.33	257.683
Cj1513c	3.81	3.42	3.48	3.57	407.82
Cj1514c	1.25	1.31	1.24	1.27	341.493
Cj1515c	5.21	4.91	3.41	4.51	48.6833
Cj1516	3.65	3.72	2.3	3.22	144.413
Cj1517	3.49	3.42	3.19	3.37	154.083
Cj1518	3.2	2.29	2.81	2.77	144.98
Cj1519	1.64	2.04	0.88	1.52	70.6767
Cj1523c	2.54	2.78	2.43	2.58	32.3867
Cj1529c	5.84	3.82	3.17	4.28	176.497
Cj1531	2.64	2.79	1.84	2.42	85.3967
Cj1533c	0.71	0.72	0.29	0.57	37.8233
Cj1534c	21.04	17.32	16.05	18.14	3763.32
Cj1535c	1.67	1.73	1.44	1.62	79.3567
Cj1536c	4.59	4.82	4.72	4.71	256.287
Cj1537c	5.31	5.33	7.16	5.93	139.843
Cj1540	4.2	4.51	3.09	3.93	423.767
Cj1541	3.55	3.22	3.07	3.28	205.717
Cj1542	0.77	0.86	0.93	0.85	92.1067
Cj1543	1.99	1.89	1.29	1.72	55.89
Cj1544c	1.53	1.44	1.13	1.37	39.3767
Cj1545c	10.98	9.76	8.11	9.62	80.12
Cj1548c	3.05	3.2	2.54	2.93	156.657
Cj1550c	4.17	4.27	3.67	4.04	35.2067
Cj1553c	2.59	3.44	1.72	2.58	39.57
Cj1555c	2.58	2.13	1.97	2.23	46.5733
Cj1563c	6.06	9.52	4.12	6.57	31.4033
Cj1565c	2.55	2.96	1.35	2.29	36.9367
Cj1566c	1.68	1.54	1.13	1.45	128.023
Cj1567c	1.75	1.62	1.08	1.48	173.47
Cj1568c	1.56	1.35	1.16	1.36	149.507
Cj1569c	1.95	1.91	1.35	1.74	218.477
Cj1570c	2.62	2.38	1.9	2.3	159.803
Cj1571c	3.83	3.74	3.12	3.57	236.357
Cj1572c	1.35	1.2	1.04	1.2	154.537
Cj1573c	1.71	1.57	1.29	1.52	280.433
Cj1574c	2.73	2.83	1.77	2.44	219.67
Cj1575c	2	2.07	1.29	1.79	240.903
Cj1576c	2	1.72	1.4	1.71	196.617
Cj1577c	2.76	2.75	2.38	2.63	210.407
Cj1578c	4.17	4.04	3.11	3.77	198.39
Cj1579c	4.38	3.92	3.08	3.8	180.93
Cj1584c	2.5	2.58	1.85	2.31	40.2233
Cj1585c	3.57	3.85	2.96	3.46	41.77
Cj1586	9.08	8.66	5.6	7.78	59.71
Cj1590	6.33	6.09	3.57	5.33	420.413
Cj1591	2.77	4.45	1.29	2.83	2865.34
Cj1592	3.09	2.82	1.84	2.58	3085.67
Cj1593	2.65	2.71	2.12	2.49	2589.73
Cj1594	2.1	2.09	1.62	1.94	3545.68
Cj1595	3.04	2.46	1.42	2.31	1336.7
Cj1596	4.93	5	2.06	3.99	2098.34
Cj1597	2.38	3.04	1.27	2.23	204.92
Cj1598	1.78	1.99	1.18	1.65	167.6
Cj1599	2.38	2.14	1.41	1.97	186.35
Cj1600	1.89	1.72	1.48	1.7	127.597
Cj1601	2.45	2.08	1.82	2.12	152.167
Cj1602	2.14	2.56	1.86	2.19	48.3733
Cj1603	2.72	3.05	2.17	2.65	81.5367
Cj1604	3.45	4.02	3.05	3.5	77.6033
Cj1605c	4.73	4.59	3.2	4.17	146.57
Cj1606c	3.81	3.59	2.67	3.36	185.99
Cj1607	1.9	2.04	1.77	1.91	72.5333
Cj1609	3.09	3.81	1.51	2.8	34.08
Cj1610	1.73	1.79	1.66	1.73	45.3567
Cj1611	3.84	4.82	2.28	3.65	800.083
Cj1612	0.87	0.85	1.1	0.94	453.07
Cj1613c	2.35	2.36	2.33	2.35	76.5633
Cj1619	2.36	2.68	2.38	2.48	427.25
Cj1621	5.3	5.91	3.58	4.93	36.99
Cj1622	1.97	2.54	0.81	1.77	31.6833
Cj1623	5.24	4.9	3.93	4.69	42.75
Cj1624c	2.17	2.1	1.65	1.97	646.257
Cj1625c	2.49	2.24	1.79	2.17	716.613
Cj1626c	5.41	5.32	2.99	4.57	1280.08
Cj1627c	4.61	5.46	3.13	4.4	54.31
Cj1632c	9.46	7.29	3.02	6.59	69.9633
Cj1633	1.6	1.88	1.32	1.6	57.9667
Cj1634c	2.47	2.38	2.02	2.29	36.4367
Cj1635c	2.12	2.23	1.96	2.1	31.75
Cj1636c	3.25	2.76	2.82	2.94	49.33
Cj1637c	0.7	0.73	0.64	0.69	57.71
Cj1639	3.28	3.4	2.32	3	408.217
Cj1640	3.64	3.4	3.59	3.54	53.5767
Cj1641	1.83	2.02	1.04	1.63	34.38
Cj1642	4.89	4.18	4	4.36	74.6633
Cj1643	3.93	3.58	2.24	3.25	58.8133
Cj1644	1.48	1.53	1.16	1.39	34.6567
Cj1645	2.15	2.06	1.74	1.98	104.223
Cj1646	0.45	0.56	0.51	0.51	56.3
Cj1647	2.37	2.05	1.45	1.95	32.36
Cj1650	5.09	7.47	5.68	6.08	74.3267
Cj1651c	3.51	3.34	2.09	2.98	94.99
Cj1652c	1.86	2.52	1.39	1.92	51.2633
Cj1653c	1.94	1.79	1.16	1.63	69.4033
Cj1654c	2.17	1.63	1.28	1.69	77.4267
Cj1655c	2.94	2.67	1.53	2.38	107.57
Cj1656c	1.87	1.54	1.48	1.63	8719.09
Cj1666c	4.27	3.42	2.15	3.28	623.767
Cj1668c	12.56	11.6	7.18	10.45	33.74
Cj1670c	2.79	2.76	1.41	2.32	77.54
Cj1671c	0.21	0.34	0.23	0.26	202.133
Cj1672c	2.85	2.69	1.86	2.46	334.393
Cj1673c	3.03	3.61	2.8	3.15	230.083
Cj1674	2.99	3.78	3.64	3.47	57.3267
Cj1675	1.92	1.95	1.16	1.67	68.7433
Cj1680c	2.5	3.38	2.32	2.73	58.5733
Cj1681c	1.72	1.6	1.04	1.45	98.82
Cj1682c	2.18	2.84	2.25	2.43	738.627
Cj1684c	0.94	0.81	1.13	0.96	71.9633
Cj1685c	1.93	2.12	1.66	1.91	168.983
Cj1686c	3.1	2.89	1.52	2.5	111.323
Cj1688c	0.55	0.51	0.61	0.56	734.567
Cj1689c	2.64	3.1	2.46	2.73	1268.53
Cj1690c	2.01	2.49	1.55	2.02	1429.14
Cj1691c	3.45	4.64	1.71	3.27	1028.74
Cj1692c	3.78	3.83	3.3	3.64	1686.98
Cj1693c	3.03	3.28	1.7	2.67	1583.98
Cj1694c	4.3	5.33	1.67	3.76	2110.57
Cj1695c	2.85	2.49	1.97	2.44	1754.13
Cj1696c	2.04	1.79	1	1.61	2306.96
Cj1697c	2.09	2.13	1.5	1.91	2374.97
Cj1698c	2.41	2.59	1.57	2.19	2116.94
Cj1699c	4	6.06	1.63	3.9	962.737
Cj1700c	2.9	2.97	1.77	2.55	2184.94
Cj1701c	1.89	2.12	1.73	1.91	2481.81
Cj1702c	2.58	2.66	1.72	2.32	2345.44
Cj1703c	3.17	3.96	1.98	3.03	1627.71
Cj1704c	2.29	2.37	1.39	2.01	2540.23
Cj1705c	2.99	2.68	1.3	2.32	2029.86
Cj1706c	2.1	2.71	1.35	2.05	2206.34
Cj1707c	2.57	2.92	1.7	2.4	2735.84
Cj1708c	2.15	2.47	1.06	1.89	3049.97
Cj1709c	1.48	1.58	1.11	1.39	145.42
Cj1710c	2.23	2.1	1.49	1.94	255.903
Cj1711c	1.57	1.39	1.08	1.35	220.317
Cj1712	1.34	1.15	0.5	0.99	64.86
Cj1713	2.38	2.14	1.16	1.89	48.55
Cj1714	6.69	5.88	4.42	5.66	36.2667
Cj1715	4.15	7.95	2.3	4.8	41.6467
Cj1716c	6.52	4.9	3.01	4.81	88.1333
Cj1717c	3.33	3.52	2.26	3.04	182.183
Cj1718c	4.68	4.19	3.38	4.08	213.717
Cj1719c	2.59	2.85	2.02	2.49	231.557
Cj1720	3.18	3.95	2.35	3.16	150.427
Cj1721c	3.06	5.01	2.18	3.41	33.6767
Cj1724c	3.55	4.62	1.76	3.31	65.2767
Cj1725	2.88	3.6	2.8	3.09	350.433
Cj1726c	1.09	1.43	0.95	1.16	650.427
Cj1727c	3.6	3.85	2.43	3.3	857.36
Cj1729c	1.79	1.75	2.06	1.87	204.033
Cj1731c	0.79	0.8	0.37	0.65	30.5333

## Sheet: Figure 1e
Figure 1e: Western blots of annotated sORFs
kDa
40 -
25 -																	kDa
																																		kDa
																	40 -
15 -													anti-FLAG primary antibody				25 -																	40 -
																																		25 -
10 -																														anti-FLAG primary antibody
																	15 -
4.6 -																																		15 -													anti-FLAG primary antibody
1.7 -																	10 -
																																		10 -
																	4.6 -
																	1.7 -																	4.6 -
																																		1.7 -
kDa																																		kDa
40 -																																		40 -
25 -																																		25 -
																	kDa
																																															anti-FLAG primary antibody
15 -																	40 -																	15 -
													anti-FLAG primary antibody				25 -
10 -																																		10 -
4.6 -																	15 -													anti-FLAG primary antibody				4.6 -
1.7 -																																		1.7 -
																	10 -
																	4.6 -
																	1.7 -
kDa																	kDa
40 -																	40 -
																	25 -																	kDa
25 -
													anti-FLAG primary antibody																					40 -
15 -																	15 -																	25 -
																														anti-FLAG primary antibody
																	10 -																														anti-FLAG primary antibody
10 -																																		15 -
																	4.6 -
																	1.7 -																	10 -
																																		4.6 -
																																		1.7 -
																	kDa																	kDa
kDa																	40 -																	40 -
																	25 -																	25 -
40 -
25 -																	15 -
																														anti-FLAG primary antibody				15 -													anti-FLAG primary antibody
																	10 -
15 -													anti-FLAG primary antibody																					10 -
																	4.6 -
10 -																	1.7 -																	4.6 -
																																		1.7 -
4.6 -
1.7 -
kDa
40 -
25 -																	kDa
																	40 -																	kDa
15 -																	25 -
													anti-FLAG primary antibody																					40 -
10 -																	15 -																	25 -
4.6 -																														anti-FLAG primary antibody																	anti-FLAG primary antibody
1.7 -																	10 -																	15 -
																	4.6 -																	10 -
																	1.7 -
																																		4.6 -
																																		kDa
kDa																																		40 -
																	kDa																	25 -
40 -
																	40 -																	15 -
25 -																	25 -																														anti-FLAG primary antibody
																																		10 -
15 -													anti-FLAG primary antibody				15 -
																																		4.6 -
																														anti-FLAG primary antibody				1.7 -
10 -																	10 -
4.6 -																	4.6 -
1.7 -																	1.7 -
																																		kDa
kDa
																	kDa																	40 -
40 -																																		25 -
25 -																	40 -
																	25 -																	15 -													anti-FLAG primary antibody
15 -																																		10 -
													anti-FLAG primary antibody				15 -
10 -																														anti-FLAG primary antibody				4.6 -
																	10 -																	1.7 -
4.6 -																	4.6 -
1.7 -																	1.7 -
																																		kDa
kDa																	kDa																	55 -
40 -																	40 -																	35 -
25 -																	25 -																	25 -
																																															anti-FLAG primary antibody
													anti-FLAG primary antibody				15 -																	15 -
15 -																														anti-FLAG primary antibody
																	10 -
10 -
																	4.6 -
4.6 -																	1.7 -
1.7 -
kDa
40 -
25 -																	kDa
																																		kDa
15 -																	40 -
													anti-FLAG primary antibody				25 -																	40 -
10 -																																		25 -
																	15 -
																														anti-FLAG primary antibody				15 -
4.6 -																	10 -																														anti-FLAG primary antibody
1.7 -
																																		10 -
																	4.6 -
																	1.7 -
																																		4.6 -
																																		1.7 -
kDa
40 -
25 -
																	kDa
15 -
													Ponceau S staining				40 -
10 -																	25 -
																																		kDa
																	15 -
4.6 -																														anti-FLAG primary antibody				40 -
1.7 -																																		25 -
																	10 -
																																		15 -
																	4.6 -
																	1.7 -																	10 -													anti-FLAG primary antibody
																																		4.6 -
																																		1.7 -
																	kDa
																																		kDa
																	40 -
																																		40 -
																	25 -																	25 -
																	15 -													anti-FLAG primary antibody
																																		15 -													anti-FLAG primary antibody
																	10 -
																																		10 -
																	4.6 -
																	1.7 -
																																		4.6 -
																																		1.7 -
																	kDa																	kDa
																	40 -																	40 -
																	25 -																	25 -
																	15 -																														anti-FLAG primary antibody
																														anti-FLAG primary antibody				15 -
																	10 -
																																		10 -
																	4.6 -
																	1.7 -																	4.6 -
																																		1.7 -
																																		kDa
																																		55 -
																																		35 -
																																		25 -
																																															anti-FLAG primary antibody
																																		15 -
																																		kDa
																																		40 -
																																		25 -													anti-FLAG primary antibody
																																		15 -
																																		10 -
																																		4.6 -
																																		1.7 -

## Sheet: Figure 2a
Figure 2a: Metagene analysis of ribosome occupancy at annotated start codons [TIS(Ret) experiment].
3' mapping / at start codons
coordinates	RIBO R1	TIS R1
-100	9.43115	48.1787
-99	1.36088	1.68397
-98	1.17078	0.790465
-97	1.12883	0.902446
-96	0.702376	0.201224
-95	1.19908	0.323216
-94	1.22052	0.317769
-93	1.27727	0.371075
-92	0.996272	0.2361
-91	1.35672	0.461815
-90	1.44461	0.324187
-89	1.49587	0.240684
-88	1.27257	0.226164
-87	0.765434	0.141435
-86	0.763154	0.176525
-85	0.958056	0.21406
-84	0.885904	0.236049
-83	4.56758	2.11026
-82	1.3199	0.622447
-81	0.763645	0.180259
-80	0.772437	0.336496
-79	1.56895	0.300739
-78	1.22643	0.242978
-77	0.823239	0.126109
-76	0.896892	0.160469
-75	1.00888	0.562877
-74	0.759035	0.405918
-73	0.943681	0.30601
-72	0.901111	0.238872
-71	0.722725	0.372539
-70	0.682664	0.202716
-69	0.627751	0.191985
-68	0.738061	0.286334
-67	1.148	0.288936
-66	0.790885	0.335885
-65	0.758228	0.241553
-64	0.664045	0.212713
-63	0.938208	0.490081
-62	1.00959	0.417937
-61	0.873144	0.144409
-60	0.735092	0.161
-59	0.807353	0.256498
-58	0.740122	0.216225
-57	1.03691	0.203023
-56	0.816144	0.158033
-55	1.13892	0.172199
-54	1.11774	0.470396
-53	0.684887	0.214036
-52	0.946196	0.176535
-51	0.721842	0.13553
-50	0.747849	0.275125
-49	0.805353	0.329188
-48	1.10824	0.403111
-47	0.876942	0.234356
-46	0.622086	0.170513
-45	1.22254	0.372751
-44	0.788327	0.441459
-43	1.29712	0.4999
-42	0.793636	0.247396
-41	1.0783	0.395788
-40	1.22995	0.262708
-39	0.845432	0.16165
-38	0.639349	0.208589
-37	0.972846	0.296558
-36	0.784446	0.191979
-35	0.670962	0.275137
-34	0.637802	0.237893
-33	0.828254	0.405361
-32	0.525564	0.204368
-31	0.695747	0.265671
-30	0.794494	0.323098
-29	0.809932	0.274636
-28	0.80334	0.181731
-27	0.676217	0.170984
-26	0.82109	0.342477
-25	1.37523	0.210183
-24	0.637588	0.174917
-23	0.665265	0.192924
-22	0.95685	0.150956
-21	1.05281	0.310281
-20	0.576808	0.119659
-19	0.707849	0.16478
-18	0.634097	0.276589
-17	0.657981	0.164254
-16	0.863204	0.428703
-15	0.431487	0.103667
-14	0.626042	0.144664
-13	0.753188	0.197443
-12	0.843106	0.111466
-11	0.526597	0.107287
-10	0.759518	0.114172
-9	0.893931	0.10488
-8	2.05893	0.833133
-7	2.37426	0.438423
-6	1.58029	0.411943
-5	1.93812	0.434827
-4	7.54058	0.348681
-3	1.48677	0.447625
-2	1.19209	0.334258
-1	1.46401	0.520095
0	1.12723	0.401198
1	0.623921	0.32831
2	2.07161	0.486192
3	3.37602	0.854919
4	2.27056	0.599761
5	2.71374	1.05067
6	3.47591	1.16839
7	3.28824	1.13498
8	4.4152	2.10827
9	2.3929	1.4363
10	3.565	5.46678
11	2.87377	4.58792
12	3.80149	6.16867
13	5.52018	11.9428
14	8.21334	23.6848
15	41.9514	133.516
16	92.8642	234.299
17	53.2455	173.376
18	12.4892	36.1984
19	8.01045	19.4026
20	2.85066	6.69459
21	1.69944	4.23421
22	0.856917	1.9144
23	0.878016	1.63007
24	0.313937	0.404908
25	0.685746	1.03681
26	0.70301	1.29315
27	1.26252	3.56551
28	1.67582	2.74592
29	1.10375	1.66277
30	1.32364	1.78809
31	1.81756	2.69338
32	1.07153	1.84187
33	0.692228	0.952328
34	1.73024	2.31657
35	1.1278	1.14304
36	1.12626	1.41069
37	1.77166	1.81792
38	1.30722	1.39619
39	1.19466	1.31918
40	2.16148	2.83409
41	1.97128	1.82399
42	1.62564	1.07854
43	3.16717	1.84205
44	3.12641	1.63453
45	2.21284	1.48621
46	2.26817	1.78304
47	1.65487	1.46086
48	1.64713	1.04805
49	1.95449	1.14207
50	1.66621	1.32972
51	2.14917	1.21482
52	1.96972	1.26736
53	1.88558	1.10165
54	5.82412	1.41291
55	3.25491	1.36188
56	2.29163	2.11031
57	1.92321	0.822886
58	2.00337	0.823885
59	1.51992	0.707466
60	1.51734	0.881367
61	1.95933	0.867506
62	1.40628	0.890361
63	1.28422	0.613967
64	1.79447	0.913606
65	1.82521	1.18157
66	1.39453	0.760022
67	1.87928	0.649361
68	0.953223	0.463698
69	1.23686	0.675169
70	2.46714	0.980472
71	1.3135	0.5695
72	1.53149	0.434777
73	2.04833	0.790069
74	2.15635	0.505784
75	1.627	0.425121
76	1.99823	0.644492
77	1.58247	0.548905
78	1.18571	0.531718
79	2.05848	0.635779
80	1.3625	0.290379
81	1.7619	0.536722
82	3.12959	0.648347
83	1.54239	0.475755
84	1.2319	0.341438
85	1.46387	0.328276
86	0.979657	0.274869
87	1.16524	1.01159
88	2.1997	0.331089
89	1.58564	0.355228
90	1.39329	0.418806
91	1.73042	0.367731
92	1.42111	0.345746
93	1.35774	0.40908
94	2.13566	0.337163
95	1.33933	0.266052
96	1.49207	0.554118
97	1.99407	0.363046
98	1.20492	0.299433
99	1.54028	0.293197
100	4.26406	0.325789
101	1.95636	0.299623
102	1.26343	0.340683
103	2.1563	0.369931
104	1.92933	0.37206
105	1.16458	0.253731
106	2.02713	0.286163
107	2.42037	0.444304
108	1.17017	0.237062
109	2.77959	0.464921
110	1.22468	0.234247
111	1.64307	0.410558
112	1.90344	0.498012
113	1.41877	0.3379
114	2.00794	0.344765
115	2.20973	0.335002
116	3.66464	0.318765
117	1.87188	0.250504
118	1.61899	0.365108
119	1.20233	0.29299
120	1.45946	0.349192
121	1.43242	0.307217
122	1.44059	0.380755
123	1.4238	0.293356
124	2.68201	0.666726
125	1.53476	0.561996
126	1.10179	0.259047
127	2.57221	1.98971
128	1.67247	0.81304
129	1.15077	0.329283
130	2.00468	0.406176
131	1.31978	0.375496
132	1.15309	0.194287
133	2.47734	1.79102
134	2.20824	0.449359
135	1.77337	0.478457
136	3.08398	0.337246
137	1.39551	0.231669
138	1.59758	0.435077
139	2.36459	0.371868
140	2.14126	0.251055
141	1.36277	0.312881
142	2.35352	0.372815
143	1.46647	0.645055
144	1.0961	0.418887
145	2.52239	0.429395
146	1.13153	0.259319
147	1.32238	0.388979
148	1.72936	0.270705
149	1.67026	0.302705
150	1.18765	0.199663
151	1.92619	0.291901
152	1.52868	0.268904
153	1.79591	0.635752
154	2.42098	0.513438
155	1.40175	0.770314
156	1.46618	1.11153
157	1.79669	0.551543
158	1.59624	0.337225
159	1.60415	0.337406
160	2.29646	0.697603
161	1.82324	0.423377
162	1.48955	0.31533
163	1.98961	0.26893
164	1.81578	0.63193
165	1.56261	0.463895
166	4.25949	2.11976
167	1.54734	0.857713
168	1.28829	0.376033
169	1.54868	0.537709
170	0.932192	0.299584
171	2.07927	0.483592
172	1.61568	0.589767
173	1.10521	0.278368
174	1.23675	0.177635
175	1.80941	0.586153
176	1.52881	0.300718
177	1.50026	0.352923
178	2.92824	0.47875
179	2.96246	0.87278
180	1.84555	0.744938
181	1.97759	0.381844
182	1.23669	0.519372
183	1.74026	0.43669
184	2.39442	0.595671
185	1.78057	0.26912
186	1.75814	0.345872
187	2.69358	0.611492
188	1.85907	1.22965
189	1.47447	0.314805
190	1.65368	0.29823
191	1.49396	0.405483
192	1.58523	0.247741
193	1.52223	0.355383
194	1.24612	0.342013
195	1.30406	0.394132
196	1.67503	0.330353
197	1.57554	0.357739
198	1.50366	0.337257
199	1.44503	0.30354
200	1.51291	0.435539
201	1.18062	0.228052
202	2.33179	0.417773
203	2.61044	0.259414
204	1.96481	0.327041
205	2.07846	0.446169
206	3.43608	6.65598
207	2.27062	8.91208
208	2.48199	0.495249
209	1.42234	0.649564
210	2.29676	3.7873
211	3.09071	1.42221
212	1.2242	0.241668
213	1.68499	0.267721
214	1.68647	0.327275
215	1.61325	0.307864
216	1.29355	0.385072
217	2.83993	1.10829
218	1.17953	0.412868
219	1.2498	0.319084
220	2.31166	0.361519
221	1.3004	0.425943
222	1.01224	0.240859
223	1.57832	0.269173
224	0.937757	0.223528
225	1.08952	0.239391
226	1.9396	0.245559
227	1.35237	0.419366
228	1.35963	0.292187
229	2.31495	0.559349
230	1.71731	0.602755
231	2.04907	0.419868
232	2.03949	0.362051
233	2.43985	1.16289
234	1.35481	0.5725
235	1.89257	0.362029
236	1.26631	0.380569
237	1.3088	0.246321
238	1.7732	0.29822
239	1.18867	0.285151
240	1.60529	0.459946
241	1.39416	0.473224
242	1.23023	0.40637
243	1.43459	0.32377
244	2.4158	0.655337
245	1.82382	0.26938
246	1.72493	0.338128
247	1.48315	0.251919
248	1.18665	0.170851
249	1.1867	0.256229
250	1.3673	0.316818
251	1.39877	0.35542
252	1.21224	0.935839
253	1.31541	0.63424
254	1.37526	0.43924
255	1.49226	0.479024
256	1.44816	0.801126
257	1.28392	1.56408
258	1.1075	0.288457
259	1.43263	0.598998
260	0.952945	0.234325
261	1.3268	0.201122
262	1.60742	0.457451
263	1.77143	1.74469
264	1.55623	0.300411
265	1.61528	0.321368
266	1.16318	0.30883
267	1.22915	0.860731
268	2.16659	0.74789
269	1.84167	0.410732
270	1.4385	0.35693
271	1.82751	0.43771
272	2.21701	0.331244
273	1.14945	0.284563
274	1.98545	0.488424
275	1.44912	0.328555
276	0.969508	0.378623
277	3.17321	0.662566
278	1.59674	0.42944
279	1.10411	0.432787
280	1.43867	0.282012
281	1.53278	0.238402
282	1.17181	0.341148
283	1.69731	0.297693
284	1.88336	0.299761
285	1.5366	0.237883
286	2.0746	0.32718
287	1.01476	0.187243
288	1.39113	0.300412
289	1.57518	0.337689
290	1.83643	0.197272
291	1.05685	0.316315
292	1.46119	0.305662
293	1.2154	0.24584
294	1.06242	0.256864
295	1.68597	0.323937
296	4.1478	0.94408
297	1.46102	1.41614
298	1.81865	3.48173
299	1.58027	2.27284
300	1.14006	0.567319
301	1.33108	0.523792
302	1.785	1.4676
303	1.45392	0.642718
304	1.61926	1.39984
305	1.2594	0.570286
306	1.32709	0.526474
307	1.49446	0.83381
308	1.59266	0.509277
309	1.82979	0.320996
310	1.77638	0.510004
311	1.31309	0.265617
312	0.736755	0.180824
313	2.14786	0.329689
314	1.21054	0.325148
315	1.29576	0.306685
316	1.2459	0.382519
317	0.956041	0.228021
318	1.34816	0.273768
319	1.38664	0.365444
320	0.928612	0.412065
321	1.32896	0.402058
322	2.184	0.811791
323	1.39648	0.24747
324	1.27321	0.393956
325	1.6185	0.243971
326	0.988631	0.256689
327	1.21208	0.32236
328	1.14894	0.303932
329	0.834373	0.21454
330	1.04033	0.241891
331	1.36187	0.259669
332	1.47304	0.280503
333	0.997523	0.711378
334	1.22668	0.260881
335	0.987479	0.302288
336	1.08604	1.70639
337	2.30292	4.09169
338	1.10482	0.701521
339	1.1998	0.512083
340	1.34423	0.472174
341	1.03877	0.333596
342	1.20456	0.471895
343	1.70474	0.263094
344	0.901389	0.164344
345	1.1811	0.426855
346	1.7747	0.409056
347	1.42791	0.232689
348	1.10163	0.29137
349	1.63648	0.262459
350	1.08556	0.440418
351	1.43412	0.254256
352	1.45252	0.448741
353	2.05996	1.28678
354	1.24788	0.34011
355	1.23645	0.330398
356	1.25051	0.400743
357	1.57006	0.526225
358	1.60475	0.715647
359	1.29746	0.607314
360	1.63582	0.959223
361	1.52561	0.632953
362	1.39454	0.32788
363	1.13358	0.711556
364	1.34282	0.333126
365	1.67779	0.384177
366	0.995365	0.472374
367	1.40068	0.58936
368	1.86529	0.597911
369	0.864166	0.38249
370	1.46123	0.367667
371	1.15416	0.315355
372	1.33758	0.368575
373	4.40816	0.479035
374	1.15661	0.266569
375	1.21908	0.322498
376	1.46771	0.621118
377	0.857598	0.583717
378	0.944338	0.279579
379	1.7847	0.285777
380	1.20659	0.291387
381	0.924502	0.2449
382	1.73174	0.406528
383	4.94097	0.821338
384	1.78896	1.19107
385	1.46922	0.449927
386	1.44265	0.344256
387	0.899702	0.294369
388	1.90039	0.267456
389	2.58214	0.509321
390	1.19752	0.378672
391	1.47558	0.789195
392	2.28646	0.306801
393	2.31775	4.69555
394	1.457	1.18677
395	1.35027	0.64167
396	0.929188	0.288145
397	1.91466	0.500454
398	0.84266	0.214893
399	1.12557	0.325038

## Sheet: Figure 2d
Figure 2d: Sequences for motif analysis with MEME. Sequences of 15 nt upstream of the corresponding start codon are given.
annotated ORFs with TIS detection (796)		re-annotated ORFs (28) after re-annotation		re-annotated ORFs (28) before re-annotation
>Cj1199		>Cj0055c		>Cj0055c
ATTTAAGGAGCAAAA		AAAGAGGAAAAACTA		TTTTAGAAAGATATC
>Cj1462		>Cj0061c		>Cj0061c
TTAAAGGAAGAATCC		AAGAAAGACGAAGAA		AAGAGCTAAAGAAAA
>Cj1170c		>Cj0170		>Cj0170
CAAGGAGTTATGATT		CAAAAAGGGGCAAAA		ACTTTAATCCTTTTT
>Cj0772c		>Cj0182		>Cj0182
CTAAAAAGGAAAAAA		TTAAAGGTGATGATT		TTTATTTTAAAGGTG
>Cj1419c		>Cj0234c		>Cj0234c
AAAAAAGGAAATAAA		TTAAAGGAAATGATA		AAATAATTAAAGGAA
>Cj1464		>Cj0254		>Cj0254
ATCAAGGAGGCAGAA		AAGAAAGAAGGAAAA		AAGCTAAAGCAAAAT
>Cj0127c		>Cj0454c		>Cj0454c
TAATTAGGTGAATAT		TTCCAGGAGTTGCAG		ATTATCGCTTAGATA
>Cj1708c		>Cj0459c		>Cj0459c
TTTAAAGGAAATATT		CTTAAGGATTTAGCT		AAATTATAGATTAAA
>Cj0494		>Cj0511		>Cj0511
TTATGGGGTGTTATT		ATGATGGAGCTTATT		TTAAACTAAAACTCA
>Cj1668c		>Cj0555		>Cj0555
ATTCAAGGAGATAAA		TTTTAAAGGATGATA		ATAATATTTTAAAGG
>Cj0939c		>Cj0563		>Cj0563
AGCTAAGGAAAAAAA		AAACAAGGAGAGAAA		CAACCTGTCGCAAGG
>Cj0547		>Cj0695		>Cj0695
AAAAAGGATTTTAAA		TAAAGGGAATTGATT		TTATTATAAAGGGAA
>Cj1465		>Cj0791c		>Cj0791c
AGAAAAGGAGAAAAT		TTATAAGGATTGTAT		AAATTTTTATAAGGA
>Cj1496c		>Cj0900c		>Cj0900c
TCAAAGGAGAAAAAG		AATAAGGTTGTATTT		AAGATTTAAAAAAAT
>Cj0714		>Cj0976		>Cj0976
AATAAGGGATTTTTT		ATGTCAAGGATAAAA		TAGCATTAAAAGCAA
>Cj0771c		>Cj1111c		>Cj1111c
TACAAAGGAGTTTTT		AACTAAGGATTGATA		ATAGTGTTTTCTAGT
>Cj0958c		>Cj1200		>Cj1200
TAAAAGGACAAATCA		CGTAAAGGAGAAAAA		TAGAAAAATTTAGTT
>Cj0552		>Cj1358c		>Cj1358c
TTGTGGAGATGGTTG		TTAAGGAGGAAAATT		TGAAGATTTTAAGAA
>Cj1092c		>Cj1361c		>Cj1361c
TTATAGGAGAAGATA		GATTATGGTTTAAAA		GATTTTAGCTAAAAT
>Cj0918c		>Cj1407c		>Cj1407c
TGATTAAGGTTTTTT		AATTTGAAGGAAAAA		TAGGTCAAAGAAGAG
>Cj0373		>Cj1502c		>Cj1502c
TATAAAGGATTAGAA		ATCAAGGAGAGATTG		TAGAGCAATATCTTA
>Cj1116c		>Cj1514c		>Cj1514c
AAAAAAGGATAAGTA		TGCATGGGAGCTTTA		GAAAATTTTGAATGC
>Cj0391c		>Cj1539c		>Cj1539c
CACAAAGGAGCAAAT		TTAAAAAGGATATTT		TATTTTAGCATAATT
>Cj1510c		>Cj1552c		>Cj1552c
CAGTAAGGATGGAAA		ATGATAAGGACGGTT		CTTAGAGAAGATTAA
>Cj0965c		>Cj1564		>Cj1564
TTTTAAGGTAAAGCG		CAAATTATTAGTTTT		CAAATTATTAGTTTT
>Cj0451		>Cj1618c		>Cj1618c
TTTAAGGTTTTGATC		ACTCTAGGAAATATA		AAAATATCGATAAAA
>Cj0418c		>Cj1622		>Cj1622
CAAAAAGAAGGATAA		ATACAAGGTAGGCAA		TAAAATTTTAAAAAT
>Cj1466		>Cj1710c		>Cj1710c
GTATAAGGATTTATA		AATTAAAGGATGAAT		ATGACAAATTAAAGG
>Cj0355c
ATAAGGATAGAACAA
>Cj0506
TCTTTAGGAAAATTC
>Cj0526c
AGAGGATAATAAAAA
>Cj0152c
GTGATAGGATGTTAA
>Cj0548
TAAGGAGAGTTAAAA
>Cj0447
ATAAAAGGTTTTATT
>Cj0906c
ACCTAAGGAAAAACA
>Cj0285c
AATTGAGGGGTCAAA
>Cj1498c
ATCAAGGAAATTTTT
>Cj1293
GCAAAGGAAGGCAAA
>Cj0475
ATGCGGAGAAAATAA
>Cj1169c
TCTAAGGAGCAAAAG
>Cj0398
ATTAAGGTTTAAGAA
>Cj1192
AAGGAGTGAATAAAC
>Cj0311
AAGAAAGGATAAAAG
>Cj0804
AAAAAGGATTAAAAA
>Cj1706c
AATAAGGATTGCAAA
>Cj1707c
AAGTAAGGATAAGAT
>Cj0204
TTTTAAAACGGAGAA
>Cj1009c
TTTTTGGAGTTTAAA
>Cj0830
AATAAGGAGGGAAAA
>Cj1178c
TTAAGGATTAAAGTG
>Cj0103
TTTAAGAGGAGAGAA
>Cj1034c
TTATGGGAGAAATAG
>Cj0884
ATCAGGAGGTCTATC
>Cj1022c
TAAATAAGGAAAAAA
>Cj1110c
AAAAAGGTGAGTTTT
>Cj1503c
CTTAGGAGATACGAA
>Cj0350
ATAAAGGTGGTAGCT
>Cj0102
TAACCAAGGAGAATT
>Cj1047c
TTTTAAAGGTTTAGA
>Cj0018c
TTCAAAGGAGATACT
>Cj1666c
CTTAGGATAGCAATT
>Cj0393c
AAAAAAGGAAAAACA
>Cj1029c
TTCTAAGGAGAAAAA
>Cj1623
TAGGGAGTGATACTT
>Cj0810
TAAAAGGCAAGCTTT
>Cj1642
AATCAAGGATAATCA
>Cj0828c
AACAAAGGAAAAATA
>Cj0194
TTTTTGGAGAAAAAT
>Cj0105
AAGGAGAAAAAGTAA
>Cj1692c
ATAAAAAGGAAAAAT
>Cj1023c
AATAAAGGATAAGTA
>Cj1287c
TTAGAGGAAAATAAA
>Cj0040
AAAAAGGAAGTTAAA
>Cj0686
TCAAAGAGTGAAGTT
>Cj0878
TTAAAGGTTAGGTTA
>Cj0812
CAAGGAGTTTGAACA
>Cj1267c
TATAAAGGAAATATA
>Cj1357c
ATAAGGAGAAGATGA
>Cj1119c
TAAAGAAGGTGTATA
>Cj0233c
TTTAAAGGTTTAACG
>Cj1071
TCAATAAGGAAAAAG
>Cj1118c
TGAAAGGACGAAATT
>Cj0473
GTATAAGGAGAGTAA
>Cj0725c
TATTAAGGAGAAACA
>Cj0531
TTTAAAGGACTAAAA
>Cj1611
AAAAGGAAAATATAA
>Cj0653c
TATTAAGGAGAAAAT
>Cj0535
ATAAAGGAAAAAAAC
>Cj1411c
AGAAAAGGTAAAAAT
>Cj1234
TAAAAAGAGTAAATT
>Cj0541
AACAAGGAAAAGATA
>Cj0687c
TTTTAAAGGACGAAA
>Cj1400c
ATCAAAGGATAAAAG
>Cj0698
AAAAAAGGATTAAAA
>Cj0245
TGAAAGGAAATAAAA
>Cj0283c
AACTAGGATAAGAAT
>Cj0762c
ATCAAGGATTGAAAA
>Cj0276
TTAAAAAGGATAGAA
>Cj1156
ATCTTACGAGGACTT
>Cj1201
TTAAGGAGAACAAAT
>Cj0989
TTAAAAAGGAAAAAT
>Cj0697
TTTATAGGTGAAAAT
>Cj1697c
TACAGGAGTTGAGTA
>Cj0436
TATATGTAAGGAAAA
>Cj1490c
TTAAGGAGAAAGTCG
>Cj0400
AAAAAGGGGAGTGAT
>Cj1027c
AATAGAAGGATTTTT
>Cj1720
ACAAAAAGGAAGTTG
>Cj0936
AGAAAGGTTAAGATA
>Cj1377c
AGATTAAGGAAGACA
>Cj0450c
CATAAGGACAAAAAA
>Cj0399
CAGAGAGTGATTGAA
>Cj0718
AACTAAAGGAAGAAA
>Cj0726c
AAACAAGGAGCGATC
>Cj0996
TATAGAGAGTAGTAA
>Cj1331
AAGTAAGGAAAAAAA
>Cj0261c
TATAAAGGAAAGTAT
>Cj1682c
ATAAAAGGAGCGAAA
>Cj0339
TGTAAGGAAAATGTA
>Cj1001
TTTCAAGGATAATCA
>Cj0260c
TCAAAGGAGTTTTTA
>Cj0269c
ATAAAAGGTAAAAAA
>Cj1020c
AAAATAAGGAAAATC
>Cj0691
AATAAAGCGTGGATT
>Cj1183c
ATTTAGGAGTATTTT
>Cj0235c
TTTTAGGAAATTTCA
>Cj1026c
TTTGAAGGTGTAAAA
>Cj0139
TTTAAGGATTTGGTA
>Cj1479c
AGAAGGAAAATAATC
>Cj1075
ACTTGAGGAGAAAAC
>Cj1299
AGAAAGTGGTATACA
>Cj1103
AAATAAGGTTGAAAA
>Cj0427
AATTTTTAGGAGAAA
>Cj0640c
TTTCAAGGAATAAAT
>Cj1182c
TATAAGGAGAAACTC
>Cj1686c
TAACAAGGGTGCAAA
>Cj1592
AAGACAAGGATAAAC
>Cj1045c
AAATAAGGAGTAAAA
>Cj0255c
ATTTTAAGGAAAATA
>Cj0011c
TAAAAGGATAAGAAA
>Cj0977
ATTTAAAGGTTAGAT
>Cj0424
GAAATAGGAGAAAAA
>Cj0253
AAGAAGGAGGTAAAA
>Cj0509c
AATAAAGGATAAAAC
>Cj0374
AAGAATGGATAGAAA
>Cj1399c
CAAAAAGGATAAAAA
>Cj0448c
AAATAAGGCAAAACA
>Cj0759
ATAAAAGGATAAAAA
>Cj0039c
TTTGGAGAGGAAAAT
>Cj0147c
AAGAAAGGAAAAATT
>Cj1536c
TAAAAGGAAATTTTT
>Cj0724
AAAAAGGATTAAAGA
>Cj1468
TTTAAGGAGTGAAGA
>Cj1541
ATACAAGGTCAAATA
>Cj1266c
AGATAAGGAATAAAA
>Cj0426
AATTTAAGGAAAATC
>Cj0042
AAAAAGGAGTTTATA
>Cj1339c
TTAAAAGGATTTAAA
>Cj1189c
TAAGAGGGTGGGAAA
>Cj0720c
GAGAAGGAGTAGGCC
>Cj1356c
CAAAAAGGAGTTAAA
>Cj1126c
TTATTAGGATAAAAG
>Cj0053c
TTTAAAGGAAATTTA
>Cj0251c
TTTAAGGAGAAAACA
>Cj1591
TTCAAGGAGACGCTC
>Cj1704c
ATACGGAGGCTTAAG
>Cj0978c
ATTCTAAGGAAAAAC
>Cj1242
ATAAAGGAGGAGAAA
>Cj1703c
GAAAAGGAAAGTAAG
>Cj1324
TTGAAGGGGTGGGGA
>Cj0574
TTTTGGAGTGTTATT
>Cj1350
TTAAAAAGGAAATTT
>Cj1186c
TCGAAAGGACAAGTT
>Cj1495c
TAAAAGGTTTTTAAG
>Cj0115
AATTAAGGAGATAAA
>Cj0240c
ATTAAGGATTTTAAA
>Cj1072
TTTAAAGGATAAACT
>Cj1574c
AAAAAAGGAGAGGGT
>Cj0089
TAAGAAAGGAATTTA
>Cj1306c
AAAAAAGGCCTTTAT
>Cj0681
TAAGAAGGCAAAAAT
>Cj0612c
AATAAGGAGATAAGA
>Cj0761
AAAAAAGGAGATTTT
>Cj0518
TACAAAGGAATCAAA
>Cj0779
AAAAAAGGAAATTAA
>Cj0407
AATTAGGAAAGATAT
>Cj0558c
AATAAAGGATTAAAA
>Cj1208
TTTAAAGGCATATTA
>Cj0859c
AATTAAGGAGAAAAT
>Cj0197c
TTTTCAAGGAAAAAG
>Cj0980
AACAAAGGAGATAAA
>Cj0485
GATAAAGGAGAATAA
>Cj0434
ATAAAAGAGAGAAAA
>Cj0013
TTATCAGGAGTTACA
>Cj0337c
TCAAGGAGATAATTA
>Cj1070
CCATAAGGAGAAAAG
>Cj0491
AAGAAAGGAATTATT
>Cj1403c
GCAAAAGGAAATTAA
>Cj0642
ACACTGGGGAAATTG
>Cj0319
CGAAAAGGATATGTG
>Cj0605
AGATTAAGGAAAAGA
>Cj0690c
TTTAGAAAGAAAGCC
>Cj0883c
TAACAAGGAGAATCT
>Cj0474
GTAAGGAGATTTGTT
>Cj1215
AATTAAGGTTATCTC
>Cj1656c
CTAAAAGGAGGATGT
>Cj0200c
TAAGGAGAAATAATT
>Cj1037c
CAAAAAAGGCAAATT
>Cj0435
TATTAAGGATAGATA
>Cj1702c
AGTAAGGGATAAGAT
>Cj0855
TATAGAAGGAAAATA
>Cj1002c
AATAAAAGAGGTAAA
>Cj1387c
ATTGAAGGCAGTTTT
>Cj0545
TATAGAGGATAGAAA
>Cj0572
TTTAAGGAAATAAAA
>Cj0493
TAAGAAGGAGTGTGT
>Cj1162c
CTATAAGGAGTGAAA
>Cj1594
ATTTAGGAGAATATT
>Cj1342c
AATAGGGGGAATGTA
>Cj1216c
ATTTAAAGGATTAAA
>Cj1695c
GTTCAGGAGTAAGCG
>Cj1171c
GATTAAGGAGAAATA
>Cj1271c
TTAAAAAGGTTTATT
>Cj1705c
AAAAGAGGGATAATT
>Cj0334
TATTTAGGAGAAAAT
>Cj1279c
TTAATTTAGGAGAGA
>Cj1190c
AAAAGGGGTAAATTT
>Cj0262c
AATATAGGAGTTATA
>Cj1698c
AGATAAGGATAGAAA
>Cj1489c
TAAAAAGGAGAAAAT
>Cj1073c
AAACAAGGAAAATAA
>Cj0995c
AAAAAGGACAAAAAA
>Cj0477
ATAAAAGGATAAAAA
>Cj1537c
CATAAAGGAGTTTTT
>Cj0067
TTTGAAAGGAAAATC
>Cj1292
TTAAAAAGGTTAAAA
>Cj1727c
CAATAAGGATAAAAA
>Cj1693c
TGGTAAGGATAAAAT
>Cj0835c
TTTAAGGAGTAGAAA
>Cj0193c
TATAAGGAAAAAACT
>Cj1273c
ATTAAGGAGAAAATT
>Cj0244
AAATAAGGAAAGCGT
>Cj1291c
TTGTAGGAGAATTTT
>Cj1202
TTATAAGGAGTTTTC
>Cj0345
AAAAAAAGGTTTATT
>Cj1486c
TCTTTCAAGGGGTGA
>Cj0037c
AAAAGGAGGAAAATC
>Cj1672c
CGAAGGAGAAGAATA
>Cj1673c
TTTTTAAGGAAAGTT
>Cj0534
GGATAAGGATGGAAA
>Cj1214c
ATTTAAGGAGCAAAT
>Cj1540
TTATAAGGAAAAAAA
>Cj0671
TTCAAAGGAGTTAAA
>Cj0872
AACCAAGGATATAAT
>Cj0203
ACAAAAGGATAGGAT
>Cj0715
ATACAAGGAGAGAAA
>Cj0002
AACCAAGGAGAAAAA
>Cj0758
TATAAAGGAGGCGGC
>Cj1139c
AAATAAAGAGCTAAA
>Cj0007
TATAAGGAGAGCAAA
>Cj1338c
TTGAAAGGATTTAAA
>Cj1225
CTTAAGGAGGATAAA
>Cj0256
GAAGGTGGGATTTAT
>Cj0228c
TTTATAGGAGAAGTA
>Cj1648
ATTTATGGAGTAAAA
>Cj0330c
TATAAAGGAGAAAAA
>Cj1726c
AATAAAGGAGAAAAA
>Cj0860
TTATTAAGGTTTGCA
>Cj0601c
TTCGAAAGGATAATC
>Cj1586
CAAAAAGGAGAAACT
>Cj0700
AAAAAAGGGAAAAAA
>Cj0780
TTTGGAGGAATAAGG
>Cj1571c
TTATAGGAGTTTGAT
>Cj0998c
TAAAAAGGAATAAAG
>Cj0265c
ATTAAGGAATTAGTA
>Cj1523c
TAAAAAGGATCTAGT
>Cj0469
AAAAATGGAGCTAAA
>Cj1650
TTTGAAAGGTAAACA
>Cj0632
TTTTAAGGAGTGAAT
>Cj0005c
TTTAAGGATATTTCA
>Cj0314
AATTAAAGGTTAAAT
>Cj0470
ATACGGAGGAAAAAA
>Cj1606c
AGACAAGGAAAAAAT
>Cj0146c
ATAAAGGAAATATAA
>Cj1198
ATTTAAGGAGTTAAA
>Cj1221
AAAAAAGGATAAAAA
>Cj1195c
GATTAAGGAAAAATC
>Cj1545c
TAAAAAAGGATAAAA
>Cj0384c
GAACAAAGGAAAAAA
>Cj1593
TCATAAGGATAAATC
>Cj0015c
AAAAAAGGCAAAAGC
>Cj0229
ATAAAAAGGAAAAAA
>Cj0802
TAAAGGAGTTTTTTA
>Cj0709
TAGAAAGGTGATAAA
>Cj1451
TCAAGGAGTTTTTAA
>Cj1624c
AATTAAGGATAAAAA
>Cj0576
TTTGATGGAGATTAA
>Cj0025c
TTATAAGGACTTTTT
>Cj0896c
ATTGGAGCAGTTTAG
>Cj0533
TATAAAGGAGAATAA
>Cj0982c
AAAGAAAGGAAATGT
>Cj1584c
TTTGAGGAGTTACAA
>Cj0287c
ATAAAAGGATAAATC
>Cj0408
TACAAAGGAGTAAAG
>Cj0753c
ATAACGGAGTAAAAG
>Cj0016
AATTTAAGGATAAAA
>Cj1259
ACAAGGAGAATTCTC
>Cj0527c
AGTTAAAGGTAAATT
>Cj0776c
TTTAAGGGATAGCAA
>Cj0207
GAGTGAGGTACACTT
>Cj1091c
GTGTAAGGAGAATTT
>Cj1563c
AATAAAGGAGAAAAT
>Cj1505c
TATCAAGGAAAAATA
>Cj1176c
ATGAAGGAGAATAAA
>Cj0095
CTTAAGGAGTAAAGA
>Cj0842
AAATATGGAAAAAGA
>Cj0899c
AAAAAGGAGAACAAA
>Cj0665c
AACAAAGGATATCTT
>Cj0441
TTTAAAGGAGAACAA
>Cj1309c
GATAAAGGATATAAA
>Cj0402
ACTAAAGGAGAAAGA
>Cj1249
TTTCAAGGAAGAAAT
>Cj0113
TTTGAAAGGTCATAA
>Cj0933c
TTTTAAGGAAAAATA
>Cj1569c
AACAAAGGAAAAACA
>Cj0410
GAATAGGAGTTGATT
>Cj1153
CTAAGGAGAAAACAA
>Cj1689c
TAAAAGGATAAGAAG
>Cj0646
TCAAGGAGAATAAAA
>Cj0903c
TTTTGAGGAGTTTAG
>Cj1590
TGAAAGGAGAAAATT
>Cj1430c
TAAAAAAGGAAAATA
>Cj1450
ATATAAGGGGAAGAA
>Cj0270
AAAAAAGGAGAAATT
>Cj1164c
AAAAAAAGGTATTGT
>Cj1639
TTTTAAGGATAAATT
>Cj0124c
AACAAGGAAAAAAAC
>Cj0268c
TAAAAAAGGAAATAA
>Cj1485c
TATAAAGGAAGCACA
>Cj0169
AATAAAGGAGAAATT
>Cj0026c
AAAAAAGGAATAAGC
>Cj0112
GATTAGGAGAAAAAA
>Cj0409
ACAATGGAGCAAATT
>Cj0893c
TTTTAAAGGACCATA
>Cj0392c
CAAAAGGAGTTTACC
>Cj1487c
TAAAAGGAGTGCTTA
>Cj1258
AACTCAAGGATAAAA
>Cj0476
CGGAAAGGAGAAAAT
>Cj0471
TTAAGGAAAATTGAA
>Cj1476c
TAAAGGAAGGTCTCA
>Cj0248
AAGGATAAATTAAAT
>Cj1149c
GATTAAGGATAAAAA
>Cj0092
TTAAAAGGATACGAA
>Cj1112c
TTACAAGGGCAGATC
>Cj1699c
CAAGAGAGAGCCAAA
>Cj1219c
AACTAAAGGATAAAA
>Cj1570c
GCAAGGAGAAAATAA
>Cj1248
CATAGGTGGTAAATA
>Cj0415
ATATGGAGAGTTAAA
>Cj1696c
ACCGGAGGTATTATA
>Cj1724c
CAATAAGGAAAGCTC
>Cj0807
GATCAAAGGATTTTA
>Cj1141
ACTTAAAGGAAAAAT
>Cj0513
AAATTAAGGAAAAAT
>Cj0357c
TTTGAAAAGGATATT
>Cj1701c
GAAAAAGGAAAGCTA
>Cj0630c
TTATAAAGGAAGAAA
>Cj0840c
AAGGAGAATTATAAA
>Cj0680c
AAATAAAGTAGAAAA
>Cj1046c
TTTTGTAGGAGGTGG
>Cj0853c
TAGCAAGGAAGAAAA
>Cj1008c
AAAAAGAGTAGTTCA
>Cj0231c
AAAGAAAGGTTAAAA
>Cj1428c
ATTTAGAGGTTATTG
>Cj0045c
CCAAAAAGGAAAAAT
>Cj1061c
AATTAGGTGGAAAAA
>Cj1566c
AAATAGGAGAGGCAA
>Cj1459
ATTTAAGGAAAAACC
>Cj0817
AATTGAAAGGAAATT
>Cj0479
ATAAGGATGAAGATA
>Cj0449c
ATACAAGGAGAGTTT
>Cj0512
AACAAGGACAATAAA
>Cj0024
AAAGCAAGGAAGGCA
>Cj1596
AACGAAGGATAAAGA
>Cj1394
AAATAAGGAGATAAG
>Cj1084c
TAAGAAAGGCTTAAA
>Cj0383c
CATAAAGGAAAACAA
>Cj1725
TTCAAAAGGAAAAAA
>Cj0172c
TTTTGAAGGATAGGA
>Cj1041c
AATAAAGGAGAAAAT
>Cj0554
TTTTAAGGAGAAACA
>Cj1228c
ACAAAAGGAAATGAA
>Cj0543
TTGATATGGAGAATA
>Cj1534c
AAAAAGGAGTCAATC
>Cj0239c
AAATAAGGATGAAAA
>Cj1418c
AAACTAAGGAAAAAC
>Cj0553
ATAAAGGGTTGAGTG
>Cj1094c
GAATAAAGGAAAAAT
>Cj0029
TTTATAGGAGTATGT
>Cj1420c
GAAAAAGGAATGAAT
>Cj0034c
AATAAAGGAGAAAAA
>Cj0397c
TTTCAAGGATAAATT
>Cj1585c
TTAAAAAGAGGGACT
>Cj1625c
ATTTAAGGAAGAATA
>Cj1051c
ATTATAAGGAAATAA
>Cj0059c
GGAGGATGAAGAAAT
>Cj1626c
AAAAAAGGAGAAATT
>Cj0757
GATATGAAGGAAAAT
>Cj1058c
AATTAAGGATGAAAG
>Cj1132c
AAAAAAAGGTTAAAA
>Cj1086c
AGAAAGGAGAGTTCC
>Cj1382c
TATAAGGAGAAAATA
>Cj0333c
AAATAAGGAGAAAAA
>Cj1595
TAATAGGGGCTAAAT
>Cj1573c
CATAAAGGAAGCAAA
>Cj0376
ATTGAAGGATAGAGT
>Cj0336c
TGACAAAGGTTAAAA
>Cj1087c
TTTTAAAGGAGTGGT
>Cj1408
AATGAAGGAAAATTT
>Cj1056c
AAGTGGAGCAAATCG
>Cj0915
AAATAAGGAGTAAAA
>Cj0370
AAGGTGGTGAGGACT
>Cj0664c
TAATAAAGGAATAAA
>Cj0004c
TTATGGAGTTTAAGT
>Cj1509c
AGGAAAGGAACGCTT
>Cj1694c
CAAAAGGAAAGTAAG
>Cj1018c
AAATAAAGGTAGAGA
>Cj0829c
AAACAAAGGTTAACA
>Cj1372
AAATAAAGGAAATTA
>Cj0414
TATCAAGGAGAAGTA
>Cj0196c
TTTTAGGAATTTAAA
>Cj1054c
AGTATAAAGGTTTAA
>Cj0162c
TAAGAAAGGCCAAGA
>Cj1245c
TAAAGGAAAATTGAT
>Cj1506c
TTTAGGAGTTATAAG
>Cj0094
TTATAAGGAAAAGCA
>Cj0716
ACGAAAGAAAAAACC
>Cj1674
TTAAAGGAAGCATAG
>Cj0224
ATTTAAAGGGTAAAG
>Cj1607
AAGAGGAATGAAAAA
>Cj0062c
TAAAGAGAAGAGATT
>Cj1483c
TAAAGAGGAAAAAAA
>Cj0206
CAAAGGGTTAAAAAT
>Cj1114c
GCGTAAGGAAAAATA
>Cj1715
ATACAAAGGATTATC
>Cj0887c
CTTTAGAGGAAAAAA
>Cj0983
TTTAAGGAGAAAACT
>Cj0453
TTAAAGGATAAATTT
>Cj1577c
ACCTAAAAGGTTGAT
>Cj0342c
TGTTTAGGAAAGACT
>Cj0364
AAAAAGGATATAAAA
>Cj0562
TTATAAGGAAATTTA
>Cj0586
AATATAGGAGTTTAG
>Cj0091
TAGGAAGGATAAATC
>Cj0922c
AATAAAGGAAAAAAC
>Cj1550c
ACTAAAGGAGAATGT
>Cj0708
TACAAAAGGGAATTG
>Cj1553c
TATTTAAGGATAAAA
>Cj1405
AATTAAAGGACAATA
>Cj0012c
AAAAAAGGAGTCAAA
>Cj0183
TCTTAAGGAGCTTCA
>Cj1308
ACTAAAGGAGAAAAA
>Cj0462
AAACAAGGAAAAATT
>Cj0778
AGAAAGGTTTATTTT
>Cj1633
CTTAGAAAGGAATCA
>Cj0734c
TATCAAAGGAAAAAA
>Cj0559
GAAAGGTAAATATAA
>Cj0551
TAACAAAGGAAATTT
>Cj0710
TTTTAAGGAGTGTAA
>Cj1445c
TCAAGGAAAAGTTTA
>Cj0649
CCAAGGAGTAAACGC
>Cj1516
CAAAAGGAAAAACTA
>Cj0317
TATCAGGAGAAAAAG
>Cj0994c
GTTAAAAGGAGAAAA
>Cj1185c
TAGCGGAGGCTTAAG
>Cj1718c
AGAAAGGAAAATGGC
>Cj0117
ATTTTTAAAGGTTGT
>Cj0279
CTCTTAGGAAAATTT
>Cj1412c
AAAAGAAATTATTGT
>Cj1137c
TTTTTAGGAATATAT
>Cj0289c
ATAAAAGGAAATACT
>Cj1436c
TTCTTCAAGGATTTG
>Cj0086c
ATAATTAGGGATAAT
>Cj0782
AAATGATGGAGAACT
>Cj1481c
TAAAAAGGAATTAAA
>Cj1643
TGGAGGTATGAAATT
>Cj1015c
TAAAAGGAGCAAAAA
>Cj1098
AAATAAGGTAAAAAC
>Cj1130c
TGATTGGGAAAAACA
>Cj0298c
ATTGAGGTATGCAAA
>Cj0388
TAAAAAGGTGATAAA
>Cj1317
CAAAGAAAGAAAAGT
>Cj0205
CATTCAAGGATTAAA
>Cj0800c
TACAAGGGGAAAGTT
>Cj1000
ATAAAGGAATCACTC
>Cj1230
AGAAAGGAATAAAAT
>Cj1290c
TGGAGAAATTATAAA
>Cj1576c
AGAAAAGGCGTTAAA
>Cj1597
TTTCAAGGATATGTT
>Cj1568c
AAGTGGAGGCTTAGT
>Cj0236c
TGCAAGGAGAATTTT
>Cj1250
TAAAAGGAGATATAA
>Cj0225
TTGTAAAGGATAAAA
>Cj1432c
ATTTGAAAGTGTATT
>Cj0919c
GATAAAGGGTTGTTA
>Cj1431c
TAAGAAAGGATAATA
>Cj1223c
AGAAAGATTTAAATT
>Cj1621
TTATTAAGGATATCC
>Cj1233
TTTAAAGGATTATGA
>Cj1204c
ATTTTTGAGGAAACC
>Cj0603c
GTTTTTAGGAAATTT
>Cj0057
TGTAAGGATTGACTA
>Cj0167c
ATTTTAGGATTTGTT
>Cj0793
TTAGAGGAATGATAA
>Cj1605c
GATAAGGAAAAGAAA
>Cj0770c
TTTTAGGAGTATAAT
>Cj0030
TTTGGAAAGTGATAC
>Cj1030c
ATTTAGGATGAAATT
>Cj1362
AATATAAGCAAAGAT
>Cj0243c
TTGGAAAGATTTAAA
>Cj1347c
TATATAAGGAAAAAT
>Cj1261
TACAAGGACACTAGA
>Cj1729c
TATAAAGGATTTAAG
>Cj0164c
TTTTAAAGTAGAAAA
>Cj0389
TTTAAGGAGTAGAAA
>Cj1567c
TATGGATGGTGTAAA
>Cj0097
TTTCAAGGAATAAGC
>Cj1515c
AATCAAGGAAAAATA
>Cj0528c
TAAAAAGGATAAAAA
>Cj0606
TTAGGATTTGTTATT
>Cj1256c
TTAGAAAGGTTTAAA
>Cj1224
CCTTAAGGAGTTAAA
>Cj1627c
TTAATAGGGTTTAAC
>Cj1172c
AGAAAGTGAGAATTT
>Cj1654c
TCTTAAGATTGTTAA
>Cj0596
TAAAAAGGAAACCTA
>Cj0785
TGTTTAGGAGTATTG
>Cj0129c
TTAGGTAAAAAATCA
>Cj0428
TGAAAGGAGAAAACT
>Cj0130
ACTAAGGTAGAAAGT
>Cj0429c
TAAAAGAAGGCAAAA
>Cj1019c
ATTAAAAGGAATACT
>Cj0158c
TCCAAAGGAGATTTA
>Cj0694
TAATCAAGGAATGAT
>Cj1529c
CTTAAAGGAAAATAA
>Cj0184c
ATCTAGGCAAAGAAT
>Cj1074c
AAATCAAGGTAAAGT
>Cj1307
TTAAAAAGGTAAATC
>Cj1316c
AATTAAAGGAAATTT
>Cj0273
AAGGTTAATTTAATA
>Cj0275
TATTAGAAACAAAGC
>Cj1345c
ATTTAAGGAGTTAAA
>Cj1655c
TACTTAGGAGCAAGG
>Cj0442
GCAAGGAGCTTATTC
>Cj1543
ATCAAAAGGAAATTT
>Cj0326
TTATAAGGATAGATT
>Cj1024c
TTTAAAAGGCTTAGG
>Cj0542
AGATAGGGAATTTTA
>Cj0386
TTTTCTAGGAAAAAA
>Cj0323
TTAAGGGTTATTTTA
>Cj0163c
TTGGATTGATTTATT
>Cj1341c
ATTTAAGGAAACCTA
>Cj0023
AAAAAGGTTTCAAAG
>Cj0081
CTCGAAGGAAAATAA
>Cj0090
AAATAAGGCTAAAAG
>Cj0096
TCAAAGGCAATTTAA
>Cj0121
GATTAAGGAAGGTTT
>Cj0122
TCCAAGGTGATAAAG
>Cj0136
AGGAGATATTTTTAA
>Cj0155c
TTTTAAGGAAAACTA
>Cj0159c
CGATAAAGAGGGTGT
>Cj0238
GGATAGGAAAGTTCA
>Cj0259
ATATAGGAGATAAAA
>Cj0027
TAAGGCTTATTGTCA
>Cj0281c
AATAAAGGTAATATA
>Cj0293
TTTGCAAGGAAGACA
>Cj0310c
AATTTAAGGCTTCAT
>Cj0343c
TTTTTAGGAAAAGCT
>Cj0354c
TTTTGAAAGGTTATG
>Cj0363c
ATATATAGGCCACTT
>Cj0082
CAAAGGAGAAAAATA
>Cj0365c
AAAGAGGTAAGGTTC
>Cj0385c
AGTCAAGGAAAAAAA
>Cj0417
TAAAAAGGATAAAAA
>Cj0425
TAGAGGAGTTTAGAT
>Cj0456c
AATTTAAGGAATGAA
>Cj0014c
CATAAAGGAGTTATT
>Cj0460
AAGGTTTTATAAAAT
>Cj0465c
TTAAGAAAGGCTTAT
>Cj0684
TATAGGAAGTTCTAG
>Cj0467
AATTTAAGGTAGAGA
>Cj0703
TTATAAGGGATAAAA
>Cj0153c
AGGTAAAATTTTAAT
>Cj0472
TTAAGGTTTAAATAA
>Cj0478
AATTTACCATGAGGT
>Cj0492
TTTGAAGGAAAAATA
>Cj0176c
ATCTAAAAGGAATTA
>Cj0510c
AAGAAAGTTAATACA
>Cj0530
AAAAAGAAGTTGCGT
>Cj0537
AAGGAGAATATATAA
>Cj0566
CAAGGAAATGCATTA
>Cj0192c
GAAAGAAGATAAATA
>Cj0808c
TTAAGGTATATTAAA
>Cj0199c
CATCTAAGGCAAATA
>Cj0104
GAAGGTATCTTAAAT
>Cj0106
TTTATAAGGTCTTTT
>Cj0578c
AAAACGGAAAAATAA
>Cj0581
TTAAGGAACAATATT
>Cj0623
ATATAAGGAAAGAAA
>Cj0267c
CTAAAGGATACACAA
>Cj0704
ATAAAGAGAGATACA
>Cj0706
TTTTAAGGAAAATAA
>Cj0777
TTTATAAGGAAAATA
>Cj0787
AAATTTTAGGAAACA
>Cj0790
AAAAGGTTTAGCTAA
>Cj0186c
TTTTCAAGGAAATTT
>Cj0797c
ATTTTAGGAAGAAAA
>Cj0821
TAACAAAGGTAAAAA
>Cj0845c
TTTAAAGGCTATAAG
>Cj0856
AATTAGGGAAAATCT
>Cj0891c
AAAGGAAATTTGGTT
>Cj0923c
TAAAAGGAAAATTGC
>Cj0924c
TAAGAGGAGAAGAAA
>Cj0925
GTAATTAGGAAACCA
>Cj0935c
GTCAAGGTTGTAACA
>Cj0961c
TTAAGGAAAAATCAA
>Cj0962
TTTAAAAGGTTAAAA
>Cj0981c
GATTTAGGATAAAAT
>Cj0301c
TATTAAGGAGTCATA
>Cj0303c
CACAAGGAAAACTAA
>Cj1004
AATTTAGGAAAAATA
>Cj1005c
TTAAAAGGCTAGATA
>Cj1096c
ATGAAAGGACTTTTT
>Cj1140
ATTTAAGGTAATAAA
>Cj1146c
AAATTTAGGAAAAAT
>Cj1173
TCGGGGAGAAGCTTT
>Cj0371
TTTTAGGATAAACTT
>Cj1197c
ATTCAAGGAAATTTT
>Cj1229
TTAAGGAAATATAAC
>Cj1237c
CAAATAAGGAAAGTC
>Cj0406c
AAATAAAGGTAAAAA
>Cj1314c
TTTGCAAGGCTTTAA
>Cj1260c
TTTTAAAGGAATAAT
>Cj1269c
GGTTAATGGTGAATA
>Cj0419
TTTCAAAGGAATGTA
>Cj0421c
ATCAAGGATTTGATA
>Cj1282
AACTGAAGGCAAATT
>Cj1284
TATAAAGGTAAAATC
>Cj0433c
AAAGAAGGCTAGGTT
>Cj1305c
TAAAAAGGAAAATAT
>Cj1329
TTTATAAGGCTTAGT
>Cj1348c
TCACAAAGGATTAAA
>Cj1367c
AAGAGAGTAGAAATT
>Cj1371
TTTAGGAGTTTTTGC
>Cj1425c
TAAATTAGGAGATTT
>Cj1374c
TTTGGAGCTTTTGTT
>Cj0497
GGAATTAGAAAAAGA
>Cj0498
GGCGTGTATAAAACC
>Cj1441c
AATGAAAGGTAAAAT
>Cj1375
AATAGGAAATTGATA
>Cj0529c
AATTGGATACTAGAG
>Cj1402c
AAATAAGGCTTAATC
>Cj1424c
AGAGGGGGTTAAATC
>Cj0573
CTAAAAAGGAAAAAA
>Cj1429c
AATAAAGGATAAATT
>Cj1433c
TTAAAGGATGTTTTA
>Cj1448c
TAGGTATAAAAATAA
>Cj1454c
TAATATAGGAAAAAA
>Cj0613
AGTTAAGGAGAAAAA
>Cj1455
TAGCAAAGAAATTTT
>Cj0728
AATAAAGGAGATTGG
>Cj1456c
CTAGGAGCAAAAATA
>Cj0769c
ATTCTTAGGATAAAA
>Cj1457c
CAGTGAAAGGAAAAT
>Cj1480c
GCAAAGGTAAAAATT
>Cj1491c
GAGGGTAGAGTAGAA
>Cj0795c
ATCAAGGAAATTTAA
>Cj1500
TTTTAGGATCTTTCT
>Cj0801
TTATGAAAAAATTTA
>Cj1508c
TTTAAAGGATAAGGT
>Cj1531
TTCTAAAGGAAACAT
>Cj0760
CATAAAAGGAAAAAT
>Cj1628
TTTTTGGAGAAAAAT
>Cj1632c
AATAAGGATTGGAAA
>Cj1679
CCATCAAGGAAAAAT
>Cj1700c
AAGGGGTAAATAATC
>Cj1712
TTCATAAGGATCAAA
>Cj1713
AAAAGGAAAATAATT
>Cj0838c
TTTTAAAGGAAAAAA
>Cj0847
TTTAAAAGGAAAAAA
>Cj1721c
TCAAGGAGGCAAACC
>Cj0888c
AGTCAAGGATAAAAA
>Cj0926
TGAGGTAAAAATATA
>Cj0937
AAAAAGGATTATTCA
>Cj0688
AAATTCAAGGAGAAA
>Cj0943
TTTTAAGGAAAATAA
>Cj0945c
AGCCAAGGAAATATA
>Cj1049c
TTATGAAAGATGGTA
>Cj1050c
TTATAAGGTTTAGCG
>Cj1716c
ATTTAGGAGTTTAAT
>Cj1151c
GAAAAGGATATTTAA
>Cj1191c
GGGATGTTTTAAATT
>Cj0437
AATAAGGAGAATGAT
>Cj0143c
TCGAAAGGAAATATT
>Cj0549
TTAAGGATAAAAAAG
>Cj0579c
AAAGAGTAATGATTA
>Cj1011
TAAGAGGCAAATAAA
>Cj0064c
ATATAAGGAATATAA
>Cj1095
CTACAAGAGGTAACA
>Cj0463
TTTAGAAAGGTTTTA
>Cj0499
CTTTAAGGAGGGAAA
>Cj1062
AAAAAAGGAAAATTT
>Cj1067
TTCACAAGGCTTGTT
>Cj0335
TATTTAGGCTAAAAT
>Cj1194
AAAAAAGGGTTATTA
>Cj1501
CTTAAAGGATAAACA
>Cj1220
TAAGGATGGACAAAA
>Cj1243
AAACAAAGGAAAATA
>Cj1598
TAAAGTGAGTAAAAA
>Cj1270c
ATTAAAGGTAAAAGA
>Cj1613c
CAAGAAAGGATAAAA
>Cj1378
TTCTTAAGGCTTAAG
>Cj1406c
AAAAAGGAATTAAAA
>Cj1687
AAAAAGGTAAAAATT
>Cj1631c
AAAAAAGGATAAATA
>Cj1637c
TTTTAGAGCGAGACT
>Cj0696
CAAGGAGAAATTTTT
>Cj0284c
GAACAGGGGTAAAAT
>Cj0404
AAGAAAGGACAAATT
>Cj1364c
TCAAAGGAAAAAATT
>Cj0320
TAGAGTAGGTGAGAG
>Cj0438
TGGAAGGAGAGTACA
>Cj1513c
AACAAAGGAGGACTC
>Cj0066c
TTTAAGGTTAAATCC
>Cj0098
ACACAAAGCGAAAAA
>Cj0125c
ATAGAAAGTTTTAAA
>Cj0318
AAGGGATGAGAATTA
>Cj0372
TCTTAAGGATAAATA
>Cj0483
TCGTGGAGATAAGGA
>Cj0505c
TCTCTAAGGTTTTTT
>Cj0783
TGATTTAAGGAATAA
>Cj0689
AGAAAGGAATGATAA
>Cj0619
AGATAAGATAATATC
>Cj0755
AACAAAAGGAGAAAA
>Cj0264c
AATAAGGAGAAAAGC
>Cj0881c
ACTTTAAGGAATATA
>Cj0949c
AAAAAAGGTAGTTAA
>Cj1609
AAAAAAGGAAGAAAT
>Cj1167
AAATAAGGAGAAAAA
>Cj0069
ATAAGGAGTAAAATA
>Cj0488
TATAAAGGAGGATGA
>Cj1036c
AGTAGGGAATAATAG
>Cj0914c
AAGGAGAATAAAAGT
>Cj0358
AATAGGAGTTTATAA
>Cj1427c
GACGAAAGGAAAAGT
>Cj1555c
TAAAAAGGAGATATT
>Cj0041
TTTTTTGAAGGAAAA
>Cj0054c
ACTAAAGGTTGAAAA
>Cj0058
ATTTGGGATAAGCTT
>Cj0107
AGGAGAAGATAAATA
>Cj1493c
ATTTATGAATTTGAT
>Cj0145
ATGGGGTAAAAACAA
>Cj0294
AATGGTTAAAGGCAA
>Cj0306c
ATTTACAGGAAAAAA
>Cj0346
AAAAAAGGAAAATCA
>Cj1519
TTAAAAGGATAAAAA
>Cj1207c
AAGGATTGATAAATA
>Cj1209
AGAAAGAAAGAAAAA
>Cj0508
TTTAAAGGCTTATTT
>Cj1238
TTCTAAAGGAAAAAT
>Cj1572c
AATTAGGAGCAAACC
>Cj1241
TATAAGGAACTTAAA
>Cj0539
TTTCAAGGAAAATTA
>Cj0608
TATCAAAGGAATAAA
>Cj0702
AGAAAGGAAATATAG
>Cj1603
ATTTTGGAGAAATAA
>Cj0788
GTGGTTGATAAAAAT
>Cj0604
TATAAAGGTTTGAAA
>Cj1276c
AAAATGGAAAAATGA
>Cj1277c
AATTAAGGAAAAAGG
>Cj1288c
AAGAAAAGGCAAAAA
>Cj0858c
TTTTCAAGGAAAAAT
>Cj0624
AAAGGAGCTTTTTTA
>Cj1675
TTAAAAAGGATAAAA
>Cj1385
ATTTAGGAGAAAACA
>Cj1681c
AGAAAGTTTATAATC
>Cj0942c
TATAAAGGTTTAGAA
>Cj0443
AAAAAGTAGATTAAT
>Cj1289
AAATAAAGGTTTGAA
>Cj1439c
TGAGGAATGTGATTC
>Cj1579c
AAAAAAGGAGAATAA
>Cj1587c
TTTTGGAGTTTATAA
>Cj1327
AATAAAGGCAAAACT
>Cj1634c
ATTAGGAGCTTTATA
>Cj1717c
AAATTTTAAAGGAGA
>Cj1651c
TATTAAGGAAATAAA

## Sheet: Figure 3a
Figure 3a: Sucrose density gradients (A260 measurement) of TTS experiment for untreated (no drug), TIS(Onc) and TTS(Api).
Ribo-seq (no drug)				TIS profiling (Onc)				TTS profiling (Api)
Distance (mm)	no drug minus	No drug plus		Distance (mm)	Onc minus	Onc plus		Distance (mm)	Api minus	Api Plus		minus:	mock treated
0	0.008015	0.00033		0	0.000704	0.000333		0	0.000504	0.01383		plus:	MNase treated
0.02	0.009808	0.000343		0.02	0.000704	0.000324		0.02	0.000514	0.013684
0.04	0.015346	0.000355		0.04	0.000641	0.000311		0.04	0.000482	0.014014
0.06	0.029309	0.001006		0.06	0.000606	0.000314		0.06	0.000438	0.014118
0.08	0.04193	0.004869		0.08	0.000641	0.000317		0.08	0.00045	0.014055
0.1	0.057123	0.014061		0.1	0.00073	0.000314		0.1	0.000523	0.014036
0.12	0.066966	0.022597		0.12	0.000799	0.000314		0.12	0.000549	0.013842
0.14	0.073605	0.029616		0.14	0.000818	0.000327		0.14	0.000527	0.013966
0.16	0.076973	0.035434		0.16	0.000894	0.000384		0.16	0.000568	0.013769
0.18	0.078356	0.037673		0.18	0.001193	0.000501		0.18	0.001469	0.013928
0.2	0.079273	0.038913		0.2	0.00177	0.000653		0.2	0.005576	0.013287
0.22	0.079765	0.040296		0.22	0.00204	0.00066		0.22	0.012095	0.013294
0.24	0.079933	0.041108		0.24	0.002132	0.001418		0.24	0.018895	0.013455
0.26	0.080456	0.041765		0.26	0.002281	0.006483		0.26	0.029017	0.013766
0.28	0.082239	0.042567		0.28	0.00249	0.014502		0.28	0.036591	0.013503
0.3	0.088846	0.043674		0.3	0.002798	0.024107		0.3	0.043376	0.013043
0.32	0.100363	0.044877		0.32	0.003007	0.029312		0.32	0.047725	0.012853
0.34	0.113222	0.046399		0.34	0.003137	0.03281		0.34	0.051128	0.012926
0.36	0.131442	0.048442		0.36	0.003273	0.034955		0.36	0.054684	0.012884
0.38	0.141237	0.049393		0.38	0.003515	0.036144		0.38	0.056657	0.012818
0.4	0.140885	0.049355		0.4	0.003854	0.037641		0.4	0.059734	0.012545
0.42	0.132102	0.048204		0.42	0.004136	0.039414		0.42	0.061948	0.012336
0.44	0.119182	0.042913		0.44	0.00426	0.04048		0.44	0.064393	0.012637
0.46	0.110942	0.033378		0.46	0.004352	0.041038		0.46	0.066446	0.012304
0.48	0.103741	0.026019		0.48	0.00458	0.042599		0.48	0.068358	0.012402
0.5	0.098676	0.020161		0.5	0.004964	0.046482		0.5	0.070493	0.012583
0.52	0.096405	0.017592		0.52	0.00511	0.050256		0.52	0.072403	0.01232
0.54	0.09512	0.017017		0.54	0.005164	0.05366		0.54	0.072165	0.012117
0.56	0.095034	0.017128		0.56	0.005126	0.056283		0.56	0.068603	0.01198
0.58	0.095012	0.017763		0.58	0.00518	0.058265		0.58	0.062604	0.012491
0.6	0.09472	0.018676		0.6	0.005424	0.056403		0.6	0.05483	0.012675
0.62	0.093848	0.019212		0.62	0.005503	0.050253		0.62	0.049358	0.012424
0.64	0.090146	0.019577		0.64	0.005348	0.047741		0.64	0.043659	0.01192
0.66	0.081576	0.019498		0.66	0.005189	0.052029		0.66	0.03989	0.011888
0.68	0.067546	0.019387		0.68	0.005145	0.059226		0.68	0.038035	0.011952
0.7	0.050707	0.019168		0.7	0.005383	0.066376		0.7	0.035735	0.012206
0.72	0.035408	0.018943		0.72	0.005494	0.069722		0.72	0.035078	0.011739
0.74	0.023637	0.018854		0.74	0.005395	0.070975		0.74	0.033975	0.011676
0.76	0.017281	0.018768		0.76	0.005243	0.070721		0.76	0.032741	0.011854
0.78	0.013807	0.018492		0.78	0.005227	0.069719		0.78	0.031691	0.012076
0.8	0.01284	0.018584		0.8	0.005497	0.068606		0.8	0.031259	0.012237
0.82	0.01663	0.018416		0.82	0.005909	0.067511		0.82	0.031291	0.012348
0.84	0.025766	0.018391		0.84	0.005849	0.070306		0.84	0.031535	0.011695
0.86	0.037464	0.018327		0.86	0.005735	0.078753		0.86	0.031612	0.011901
0.88	0.052188	0.018185		0.88	0.006115	0.090917		0.88	0.031605	0.012396
0.9	0.067128	0.018083		0.9	0.007013	0.10253		0.9	0.032287	0.012447
0.92	0.081357	0.018004		0.92	0.008615	0.111998		0.92	0.033112	0.01226
0.94	0.093318	0.018175		0.94	0.010138	0.119804		0.94	0.034438	0.011619
0.96	0.098333	0.018058		0.96	0.012396	0.12356		0.96	0.034714	0.011628
0.98	0.102327	0.017477		0.98	0.015051	0.122164		0.98	0.036211	0.011873
1	0.103703	0.017211		1	0.01684	0.116232		1	0.03774	0.011999
1.02	0.104049	0.017227		1.02	0.018645	0.105267		1.02	0.039034	0.011454
1.04	0.104201	0.017252		1.04	0.021046	0.093271		1.04	0.040182	0.011238
1.06	0.103833	0.017331		1.06	0.022828	0.087897		1.06	0.041422	0.011336
1.08	0.103205	0.017465		1.08	0.024995	0.088075		1.08	0.041876	0.011482
1.1	0.102821	0.017293		1.1	0.027824	0.09152		1.1	0.042241	0.011549
1.12	0.102387	0.016865		1.12	0.03132	0.095485		1.12	0.043338	0.011841
1.14	0.101432	0.016481		1.14	0.034787	0.098171		1.14	0.044347	0.011368
1.16	0.098089	0.016412		1.16	0.036623	0.100043		1.16	0.04513	0.011375
1.18	0.088801	0.016374		1.18	0.03846	0.097743		1.18	0.045159	0.012472
1.2	0.077008	0.016101		1.2	0.039874	0.088066		1.2	0.044296	0.012469
1.22	0.064374	0.015869		1.22	0.042133	0.071933		1.22	0.042999	0.012072
1.24	0.050104	0.015663		1.24	0.042466	0.061602		1.24	0.041746	0.011968
1.26	0.034469	0.015796		1.26	0.042586	0.05962		1.26	0.039976	0.011885
1.28	0.018765	0.015895		1.28	0.042225	0.06427		1.28	0.039361	0.0116
1.3	0.010344	0.015539		1.3	0.040797	0.069519		1.3	0.037638	0.012209
1.32	0.004777	0.015178		1.32	0.03977	0.0739		1.32	0.035675	0.012018
1.34	0.002848	0.015295		1.34	0.038247	0.07618		1.34	0.033619	0.012069
1.36	0.001678	0.015346		1.36	0.036772	0.077262		1.36	0.031437	0.011879
1.38	0.000822	0.015286		1.38	0.036062	0.077652		1.38	0.029588	0.012015
1.4	0.00059	0.015092		1.4	0.035373	0.076593		1.4	0.028677	0.012012
1.42	0.000463	0.01473		1.42	0.035075	0.073072		1.42	0.027098	0.011651
1.44	0.000419	0.014797		1.44	0.033772	0.071308		1.44	0.02613	0.011606
1.46	0.000435	0.014848		1.46	0.031567	0.075822		1.46	0.025201	0.011311
1.48	0.000463	0.014895		1.48	0.028367	0.088221		1.48	0.023447	0.011762
1.5	0.00045	0.014943		1.5	0.026467	0.098955		1.5	0.021997	0.012209
1.52	0.000416	0.014445		1.52	0.025521	0.106679		1.52	0.020281	0.011765
1.54	0.000438	0.014566		1.54	0.024678	0.110948		1.54	0.01907	0.011
1.56	0.000504	0.014435		1.56	0.023847	0.113022		1.56	0.018105	0.010988
1.59	0.000546	0.014905		1.59	0.022997	0.110853		1.59	0.017119	0.011524
1.6	0.000561	0.014813		1.6	0.022743	0.103069		1.6	0.016339	0.011711
1.62	0.000542	0.014718		1.62	0.02273	0.086613		1.62	0.015711	0.01173
1.64	0.000603	0.014892		1.64	0.022752	0.075873		1.64	0.015577	0.011153
1.66	0.000802	0.014677		1.66	0.022476	0.070436		1.66	0.015086	0.010816
1.68	0.001009	0.014461		1.68	0.022105	0.076028		1.68	0.01447	0.010816
1.7	0.001151	0.014645		1.7	0.021474	0.088522		1.7	0.014058	0.011324
1.72	0.001155	0.014458		1.72	0.020951	0.102726		1.72	0.013322	0.011111
1.74	0.001231	0.014255		1.74	0.020697	0.111792		1.74	0.013002	0.010861
1.76	0.00171	0.014328		1.76	0.020253	0.117114		1.76	0.012558	0.010315
1.78	0.00204	0.014638		1.78	0.019726	0.118469		1.78	0.01244	0.011045
1.8	0.002093	0.014343		1.8	0.019285	0.113524		1.8	0.01206	0.011419
1.82	0.002033	0.014213		1.82	0.019396	0.098879		1.82	0.011511	0.011362
1.84	0.002036	0.014286		1.84	0.019463	0.084237		1.84	0.011279	0.011235
1.86	0.002233	0.014445		1.86	0.01906	0.072035		1.86	0.010934	0.011324
1.88	0.00248	0.014496		1.88	0.018971	0.069519		1.88	0.010315	0.011933
1.9	0.002636	0.014404		1.9	0.01906	0.077687		1.9	0.010061	0.01166
1.92	0.002671	0.01396		1.92	0.018924	0.108515		1.92	0.009579	0.011923
1.94	0.002674	0.013807		1.94	0.018975	0.15728		1.94	0.009947	0.012139
1.96	0.002772	0.01382		1.96	0.018702	0.235938		1.96	0.00982	0.01239
1.98	0.002934	0.013823		1.98	0.018235	0.315636		1.98	0.009395	0.011949
2	0.003026	0.01363		2	0.018093	0.400891		2	0.009405	0.012285
2.02	0.002997	0.01383		2.02	0.018632	0.48464		2.02	0.009262	0.012415
2.04	0.003007	0.013918		2.04	0.018553	0.565163		2.04	0.009142	0.012079
2.06	0.003134	0.014033		2.06	0.018508	0.659452		2.06	0.008834	0.011676
2.08	0.00327	0.014029		2.08	0.018178	0.743562		2.08	0.00872	0.011378
2.1	0.003308	0.01415		2.1	0.017937	0.847002		2.1	0.008342	0.012846
2.12	0.003245	0.0137		2.12	0.018105	0.939993		2.12	0.008215	0.014299
2.14	0.003213	0.0135		2.14	0.018055	1.01887		2.14	0.008304	0.01854
2.16	0.00334	0.013804		2.16	0.017833	1.13049		2.16	0.00839	0.031018
2.18	0.003521	0.014147		2.18	0.017423	1.227		2.18	0.008238	0.053212
2.2	0.003606	0.014239		2.2	0.017281	1.33908		2.2	0.007993	0.100363
2.22	0.003565	0.013899		2.22	0.017239	1.43374		2.22	0.007908	0.161391
2.24	0.00347	0.013671		2.24	0.017401	1.52373		2.24	0.007939	0.224065
2.26	0.003461	0.013722		2.26	0.017363	1.60242		2.26	0.007797	0.323613
2.28	0.003575	0.013642		2.28	0.017094	1.66464		2.28	0.007746	0.41632
2.3	0.00366	0.013849		2.3	0.016894	1.7131		2.3	0.007575	0.529107
2.32	0.003597	0.013887		2.32	0.016789	1.73791		2.32	0.007403	0.627367
2.34	0.003553	0.013773		2.34	0.017176	1.7521		2.34	0.007295	0.726376
2.36	0.003632	0.01369		2.36	0.017417	1.76047		2.36	0.007321	0.825743
2.38	0.00373	0.01382		2.38	0.017328	1.76321		2.38	0.007229	0.925368
2.4	0.00373	0.01401		2.4	0.017484	1.76427		2.4	0.00688	1.04204
2.42	0.003657	0.013922		2.42	0.017915	1.76376		2.42	0.006715	1.14268
2.44	0.003562	0.013319		2.44	0.019628	1.76283		2.44	0.006683	1.25917
2.46	0.003622	0.013154		2.46	0.023634	1.76121		2.46	0.006763	1.3584
2.48	0.003768	0.01336		2.48	0.032763	1.75969		2.48	0.006712	1.43988
2.5	0.003959	0.013608		2.5	0.053964	1.75811		2.5	0.006506	1.55039
2.52	0.003962	0.013455		2.52	0.086178	1.75638		2.52	0.00635	1.63784
2.54	0.003838	0.013214		2.54	0.133786	1.7548		2.54	0.006376	1.72426
2.56	0.003838	0.013154		2.56	0.193637	1.7539		2.56	0.006671	1.77838
2.58	0.004038	0.013512		2.58	0.261561	1.75265		2.58	0.00682	1.8149
2.6	0.004282	0.013674		2.6	0.346077	1.75128		2.6	0.006537	1.84044
2.62	0.004368	0.01363		2.62	0.421074	1.75061		2.62	0.00635	1.8512
2.64	0.004279	0.013427		2.64	0.510789	1.75		2.64	0.006471	1.85981
2.66	0.004225	0.013116		2.66	0.575043	1.74997		2.66	0.006908	1.8639
2.68	0.004453	0.013214		2.68	0.651991	1.75013		2.68	0.007483	1.86634
2.7	0.004923	0.013363		2.7	0.742087	1.75082		2.7	0.009325	1.86848
2.72	0.00517	0.013221		2.72	0.819723	1.7513		2.72	0.013516	1.87014
2.74	0.005576	0.013493		2.74	0.910802	1.75242		2.74	0.023916	1.872
2.76	0.006284	0.013639		2.76	0.988905	1.75375		2.76	0.03865	1.87351
2.78	0.00864	0.014448		2.78	1.0668	1.75575		2.78	0.074131	1.87475
2.8	0.014759	0.016684		2.8	1.14279	1.75782		2.8	0.121558	1.8766
2.82	0.026908	0.020697		2.82	1.21649	1.75967		2.82	0.182393	1.87837
2.84	0.043183	0.032366		2.84	1.29523	1.76207		2.84	0.264752	1.88058
2.86	0.058544	0.050859		2.86	1.35234	1.76461		2.86	0.34176	1.8819
2.88	0.071679	0.089693		2.88	1.4016	1.76761		2.88	0.421569	1.8836
2.9	0.079336	0.138033		2.9	1.42847	1.76966		2.9	0.502637	1.88515
2.92	0.083698	0.196152		2.92	1.44256	1.77161		2.92	0.583849	1.88662
2.94	0.08654	0.261015		2.94	1.45487	1.77373		2.94	0.680167	1.88869
2.96	0.088303	0.329355		2.96	1.46144	1.77578		2.96	0.763012	1.89029
2.98	0.089591	0.411803		2.98	1.46642	1.77844		2.98	0.859585	1.89167
3	0.090641	0.48411		3	1.46968	1.77988		3	0.929044	1.89304
3.02	0.091593	0.5567		3.02	1.4726	1.78123		3.02	1.01241	1.89445
3.04	0.092272	0.641372		3.04	1.47554	1.78268		3.04	1.10829	1.89605
3.06	0.092335	0.71424		3.06	1.47827	1.78395		3.06	1.18955	1.8977
3.08	0.09296	0.787363		3.08	1.48149	1.78551		3.08	1.28034	1.89914
3.1	0.093268	0.860584		3.1	1.48402	1.78684		3.1	1.35263	1.90024
3.12	0.093027	0.933808		3.12	1.48633	1.78864		3.12	1.41543	1.90116
3.14	0.089683	1.0187		3.14	1.48907	1.79029		3.14	1.46418	1.90275
3.16	0.080938	1.08946		3.16	1.49101	1.7921		3.16	1.49779	1.90368
3.18	0.064479	1.16812		3.18	1.4938	1.79444		3.18	1.52167	1.90531
3.2	0.048505	1.21955		3.2	1.49595	1.79633		3.2	1.53343	1.90641
3.22	0.036423	1.2795		3.22	1.49814	1.79833		3.22	1.54183	1.90793
3.24	0.027999	1.31618		3.24	1.50003	1.80013		3.24	1.54618	1.90862
3.26	0.022797	1.34004		3.26	1.50234	1.80223		3.26	1.5494	1.90981
3.28	0.020326	1.35687		3.28	1.50489	1.80523		3.28	1.55292	1.91091
3.3	0.021956	1.36536		3.3	1.50671	1.80746		3.3	1.55542	1.91183
3.32	0.03026	1.37097		3.32	1.50901	1.81055		3.32	1.5582	1.91288
3.34	0.043094	1.37419		3.34	1.51062	1.81276		3.34	1.56018	1.91347
3.36	0.067825	1.37708		3.36	1.5123	1.81516		3.36	1.56226	1.91473
3.38	0.113048	1.38019		3.38	1.51525	1.81866		3.38	1.56492	1.91592
3.4	0.163272	1.3829		3.4	1.51695	1.82085		3.4	1.56753	1.91657
3.42	0.229547	1.38594		3.42	1.5187	1.8236		3.42	1.56976	1.91784
3.44	0.289928	1.38802		3.44	1.5206	1.82618		3.44	1.57201	1.91881
3.46	0.35257	1.39069		3.46	1.5223	1.82884		3.46	1.57416	1.92006
3.48	0.41663	1.39404		3.48	1.52434	1.83186		3.48	1.57726	1.92094
3.5	0.481576	1.39677		3.5	1.5256	1.8344		3.5	1.57927	1.92149
3.52	0.557376	1.40041		3.52	1.52763	1.83665		3.52	1.58221	1.92291
3.54	0.621794	1.40291		3.54	1.52892	1.839		3.54	1.58443	1.92422
3.56	0.696858	1.40532		3.56	1.53074	1.84167		3.56	1.58675	1.92549
3.58	0.761366	1.40836		3.58	1.53279	1.8436		3.58	1.5889	1.9266
3.6	0.815257	1.41133		3.6	1.53414	1.84538		3.6	1.59099	1.92762
3.62	0.890695	1.41443		3.62	1.5355	1.84757		3.62	1.59363	1.9288
3.64	0.954334	1.41714		3.64	1.53684	1.84918		3.64	1.59547	1.92996
3.66	1.02471	1.42009		3.66	1.53821	1.851		3.66	1.59793	1.93166
3.68	1.07967	1.42276		3.68	1.53995	1.85257		3.68	1.60038	1.93273
3.7	1.1263	1.42502		3.7	1.5411	1.85436		3.7	1.60282	1.93336
3.72	1.1614	1.42806		3.72	1.54254	1.85573		3.72	1.60513	1.93444
3.74	1.18415	1.43046		3.74	1.54398	1.85673		3.74	1.6076	1.93527
3.76	1.1995	1.43339		3.76	1.54543	1.85763		3.76	1.60986	1.93589
3.78	1.20669	1.43586		3.78	1.54622	1.85844		3.78	1.61221	1.93687
3.8	1.21097	1.43831		3.8	1.5476	1.85918		3.8	1.61456	1.93744
3.82	1.21372	1.441		3.82	1.54888	1.85951		3.82	1.61727	1.93792
3.84	1.21531	1.44347		3.84	1.54991	1.85975		3.84	1.61934	1.93846
3.86	1.21614	1.44639		3.86	1.55136	1.85991		3.86	1.62179	1.93889
3.88	1.21744	1.4488		3.88	1.55213	1.86017		3.88	1.62393	1.93964
3.9	1.21878	1.4512		3.9	1.55359	1.86039		3.9	1.62579	1.93945
3.92	1.22027	1.45442		3.92	1.55497	1.86007		3.92	1.62811	1.93928
3.94	1.22179	1.45661		3.94	1.55581	1.85936		3.94	1.62986	1.9395
3.96	1.22361	1.45971		3.96	1.55713	1.85849		3.96	1.63217	1.93937
3.98	1.22466	1.46231		3.98	1.55802	1.85794		3.98	1.63438	1.93917
4	1.22675	1.46547		4	1.55916	1.85677		4	1.63692	1.9389
4.02	1.22892	1.4682		4.02	1.56002	1.85573		4.02	1.63817	1.93821
4.04	1.2309	1.47079		4.04	1.56079	1.85452		4.04	1.63938	1.93803
4.06	1.23284	1.47365		4.06	1.56192	1.85322		4.06	1.64141	1.93772
4.08	1.23459	1.47589		4.08	1.56306	1.85201		4.08	1.64299	1.93722
4.1	1.23652	1.47926		4.1	1.56395	1.85043		4.1	1.64467	1.93632
4.12	1.2385	1.48197		4.12	1.56495	1.84887		4.12	1.64611	1.93584
4.14	1.24062	1.48483		4.14	1.5656	1.84719		4.14	1.64742	1.93545
4.16	1.24292	1.48789		4.16	1.56645	1.84513		4.16	1.64875	1.93486
4.18	1.24438	1.48998		4.18	1.56712	1.84324		4.18	1.65016	1.93431
4.2	1.24629	1.49204		4.2	1.56796	1.84112		4.2	1.65209	1.93295
4.22	1.24791	1.49472		4.22	1.56868	1.83929		4.22	1.65327	1.93199
4.24	1.25022	1.49767		4.24	1.56928	1.83747		4.24	1.65419	1.93101
4.26	1.25256	1.50077		4.26	1.56941	1.83505		4.26	1.65528	1.93036
4.28	1.25404	1.50324		4.28	1.56993	1.8334		4.28	1.65633	1.9296
4.3	1.25596	1.50588		4.3	1.5707	1.83089		4.3	1.65779	1.92854
4.32	1.25794	1.50807		4.32	1.57118	1.82851		4.32	1.65893	1.92729
4.35	1.25977	1.51095		4.35	1.57156	1.8256		4.35	1.65966	1.92585
4.36	1.26133	1.51389		4.36	1.57183	1.82285		4.36	1.66023	1.92403
4.38	1.2629	1.51642		4.38	1.57197	1.82021		4.38	1.66097	1.92312
4.4	1.26471	1.51895		4.4	1.57195	1.81778		4.4	1.66192	1.92152
4.42	1.26636	1.52091		4.42	1.57247	1.81488		4.42	1.66254	1.91961
4.44	1.26815	1.52344		4.44	1.57216	1.8114		4.44	1.66313	1.91771
4.46	1.26991	1.52554		4.46	1.57168	1.8083		4.46	1.66357	1.91623
4.48	1.27099	1.52781		4.48	1.57158	1.80532		4.48	1.66375	1.91445
4.5	1.27266	1.52981		4.5	1.5717	1.80149		4.5	1.66437	1.91236
4.52	1.2742	1.53172		4.52	1.5715	1.79909		4.52	1.66496	1.90975
4.54	1.27583	1.53405		4.54	1.57134	1.79533		4.54	1.66488	1.90726
4.56	1.27736	1.53563		4.56	1.57109	1.79184		4.56	1.66465	1.90512
4.58	1.27873	1.53672		4.58	1.57084	1.7883		4.58	1.66385	1.90274
4.6	1.27966	1.53852		4.6	1.57064	1.78476		4.6	1.66342	1.89974
4.62	1.28068	1.53974		4.62	1.57064	1.78131		4.62	1.66338	1.89743
4.64	1.28238	1.54109		4.64	1.57019	1.77762		4.64	1.66251	1.89454
4.66	1.28427	1.54202		4.66	1.5697	1.77397		4.66	1.66227	1.89216
4.68	1.28544	1.54301		4.68	1.56933	1.77035		4.68	1.66171	1.88937
4.7	1.28678	1.54413		4.7	1.56925	1.76626		4.7	1.66133	1.886
4.72	1.28808	1.54519		4.72	1.56911	1.76285		4.72	1.66117	1.88328
4.74	1.28923	1.54635		4.74	1.56842	1.75801		4.74	1.66053	1.88055
4.76	1.29038	1.54761		4.76	1.56737	1.75389		4.76	1.66018	1.87752
4.78	1.29177	1.54932		4.78	1.5669	1.74975		4.78	1.65925	1.874
4.8	1.29248	1.55069		4.8	1.56638	1.74605		4.8	1.65854	1.87125
4.82	1.2936	1.55194		4.82	1.56606	1.74212		4.82	1.65742	1.868
4.84	1.29509	1.5538		4.84	1.56473	1.73722		4.84	1.65637	1.8645
4.86	1.29601	1.55509		4.86	1.56377	1.73304		4.86	1.65487	1.8614
4.88	1.29716	1.55592		4.88	1.56282	1.72768		4.88	1.65333	1.85852
4.9	1.29823	1.5574		4.9	1.56183	1.72397		4.9	1.65256	1.85546
4.92	1.2993	1.5586		4.92	1.56046	1.71938		4.92	1.65172	1.85231
4.94	1.30062	1.55984		4.94	1.55825	1.71427		4.94	1.65042	1.84829
4.96	1.30165	1.56126		4.96	1.55645	1.7094		4.96	1.64926	1.84498
4.98	1.3031	1.56238		4.98	1.5546	1.70351		4.98	1.64721	1.84083
5	1.30388	1.56355		5	1.55262	1.69894		5	1.64546	1.83742
5.02	1.30482	1.56464		5.02	1.55097	1.69436		5.02	1.64386	1.83355
5.04	1.30616	1.5657		5.04	1.54911	1.68957		5.04	1.64212	1.82892
5.06	1.30781	1.56661		5.06	1.54692	1.68436		5.06	1.63987	1.82469
5.08	1.30945	1.56702		5.08	1.54424	1.67806		5.08	1.6368	1.8204
5.1	1.31039	1.56787		5.1	1.54198	1.67308		5.1	1.63464	1.81609
5.12	1.31149	1.56857		5.12	1.53944	1.66716		5.12	1.63213	1.81224
5.14	1.31227	1.56866		5.14	1.53649	1.66165		5.14	1.63009	1.80686
5.16	1.31349	1.56912		5.16	1.5336	1.65723		5.16	1.62704	1.80237
5.18	1.31481	1.56922		5.18	1.53085	1.65067		5.18	1.62373	1.79737
5.2	1.31575	1.569		5.2	1.52766	1.64502		5.2	1.62072	1.7927
5.23	1.31646	1.56885		5.23	1.52397	1.63857		5.23	1.61764	1.78699
5.24	1.31703	1.56912		5.24	1.52049	1.63305		5.24	1.61479	1.78185
5.26	1.31775	1.56933		5.26	1.5168	1.62719		5.26	1.61163	1.77797
5.28	1.31812	1.56961		5.28	1.51249	1.62126		5.28	1.60828	1.77211
5.3	1.3179	1.5696		5.3	1.50967	1.61521		5.3	1.60486	1.76721
5.32	1.31839	1.56961		5.32	1.50531	1.60823		5.32	1.60118	1.76128
5.34	1.31837	1.56979		5.34	1.50171	1.60212		5.34	1.59826	1.75619
5.36	1.31843	1.56993		5.36	1.49785	1.59574		5.36	1.59487	1.75084
5.38	1.31844	1.56977		5.38	1.49235	1.58822		5.38	1.58992	1.7458
5.4	1.318	1.5697		5.4	1.48836	1.58275		5.4	1.5865	1.74043
5.42	1.3173	1.56913		5.42	1.484	1.57552		5.42	1.58242	1.7339
5.44	1.31667	1.56906		5.44	1.47933	1.56909		5.44	1.57866	1.72781
5.46	1.31597	1.56882		5.46	1.47455	1.56254		5.46	1.57451	1.72148
5.48	1.31505	1.56842		5.48	1.46883	1.5549		5.48	1.56934	1.71466
5.5	1.31407	1.56799		5.5	1.46402	1.54791		5.5	1.56524	1.70985
5.52	1.31254	1.56747		5.52	1.4584	1.5414		5.52	1.56113	1.70244
5.54	1.31123	1.56712		5.54	1.453	1.53495		5.54	1.55711	1.69623
5.56	1.31009	1.56644		5.56	1.44764	1.52703		5.56	1.55182	1.68859
5.58	1.3086	1.56597		5.58	1.44206	1.52002		5.58	1.54702	1.682
5.6	1.30724	1.56498		5.6	1.4364	1.51296		5.6	1.54223	1.67591
5.62	1.30536	1.56374		5.62	1.43024	1.5049		5.62	1.53713	1.66783
5.64	1.30344	1.56262		5.64	1.42436	1.49798		5.64	1.5332	1.66146
5.66	1.30165	1.56086		5.66	1.41756	1.49127		5.66	1.52778	1.65372
5.68	1.30012	1.55966		5.68	1.41221	1.48359		5.68	1.52273	1.64709
5.7	1.29809	1.55871		5.7	1.40568	1.47643		5.7	1.5176	1.64024
5.72	1.29582	1.55666		5.72	1.39895	1.4687		5.72	1.51176	1.63233
5.74	1.29416	1.55505		5.74	1.39267	1.46154		5.74	1.50649	1.62537
5.76	1.29168	1.55339		5.76	1.38541	1.45305		5.76	1.50109	1.61869
5.78	1.28965	1.55183		5.78	1.37895	1.44682		5.78	1.49587	1.61161
5.8	1.28751	1.55045		5.8	1.37379	1.43948		5.8	1.49039	1.60461
5.82	1.28473	1.54822		5.82	1.3664	1.43096		5.82	1.48405	1.59688
5.84	1.28238	1.5467		5.84	1.36007	1.4235		5.84	1.47897	1.58993
5.86	1.28023	1.54457		5.86	1.35284	1.41469		5.86	1.47218	1.58148
5.88	1.27789	1.54303		5.88	1.34672	1.40692		5.88	1.46622	1.57562
5.9	1.27507	1.54083		5.9	1.33889	1.39932		5.9	1.46028	1.56903
5.92	1.27228	1.5384		5.92	1.33377	1.39153		5.92	1.45458	1.56133
5.94	1.26962	1.53641		5.94	1.32761	1.38395		5.94	1.44846	1.55409
5.96	1.26664	1.53434		5.96	1.32012	1.37498		5.96	1.44128	1.54575
5.98	1.26431	1.53226		5.98	1.31399	1.36682		5.98	1.43498	1.53808
6	1.2614	1.5294		6	1.30668	1.35709		6	1.42776	1.5313
6.02	1.25861	1.52716		6.02	1.3002	1.34937		6.02	1.42226	1.52479
6.04	1.25523	1.52455		6.04	1.29401	1.3426		6.04	1.41594	1.51758
6.06	1.25166	1.52174		6.06	1.28752	1.33315		6.06	1.40868	1.50891
6.08	1.24883	1.51984		6.08	1.28113	1.32443		6.08	1.4023	1.5017
6.1	1.24502	1.51655		6.1	1.27385	1.31446		6.1	1.39461	1.49356
6.12	1.24192	1.51357		6.12	1.26735	1.30607		6.12	1.38782	1.48589
6.14	1.23854	1.51078		6.14	1.26088	1.29777		6.14	1.38097	1.47991
6.16	1.23473	1.50768		6.16	1.25361	1.28929		6.16	1.37442	1.47174
6.18	1.23099	1.50471		6.18	1.24818	1.28085		6.18	1.36776	1.46429
6.2	1.22712	1.50129		6.2	1.24027	1.27058		6.2	1.35931	1.45564
6.22	1.22356	1.49786		6.22	1.23372	1.26156		6.22	1.352	1.44797
6.24	1.22011	1.49483		6.24	1.22716	1.25298		6.24	1.34512	1.44029
6.26	1.21517	1.49081		6.26	1.21943	1.24307		6.26	1.3368	1.43253
6.28	1.21152	1.4875		6.28	1.21224	1.23565		6.28	1.33066	1.42451
6.3	1.20692	1.48381		6.3	1.20495	1.22549		6.3	1.32222	1.41525
6.32	1.20269	1.48013		6.32	1.19837	1.2168		6.32	1.31471	1.40706
6.34	1.19757	1.47652		6.34	1.19057	1.20637		6.34	1.30608	1.39749
6.36	1.19406	1.47256		6.36	1.18349	1.19722		6.36	1.29871	1.38944
6.38	1.18981	1.46915		6.38	1.17671	1.18842		6.38	1.2911	1.38249
6.4	1.1847	1.46462		6.4	1.1678	1.17843		6.4	1.28344	1.37276
6.42	1.17997	1.46084		6.42	1.16064	1.17086		6.42	1.27545	1.36414
6.44	1.17442	1.45587		6.44	1.15323	1.16069		6.44	1.26641	1.35401
6.46	1.16984	1.45238		6.46	1.1456	1.15227		6.46	1.2586	1.3455
6.48	1.16522	1.44849		6.48	1.13792	1.1434		6.48	1.2505	1.33681
6.5	1.16015	1.44378		6.5	1.12866	1.13316		6.5	1.24089	1.32668
6.52	1.15518	1.43921		6.52	1.12064	1.12444		6.52	1.23387	1.31911
6.54	1.14938	1.4341		6.54	1.11144	1.11545		6.54	1.22447	1.3085
6.56	1.14408	1.42965		6.56	1.10461	1.10678		6.56	1.21643	1.29952
6.58	1.13918	1.42602		6.58	1.09614	1.09847		6.58	1.20815	1.29041
6.6	1.13327	1.42052		6.6	1.08659	1.08845		6.6	1.19826	1.27986
6.62	1.12859	1.41596		6.62	1.07821	1.07949		6.62	1.1891	1.271
6.64	1.12228	1.41011		6.64	1.06859	1.06976		6.64	1.17951	1.26176
6.66	1.11683	1.40511		6.66	1.06033	1.06275		6.66	1.1726	1.2524
6.68	1.11056	1.40007		6.68	1.05149	1.05291		6.68	1.16247	1.24349
6.7	1.10498	1.39506		6.7	1.04328	1.04404		6.7	1.15373	1.23291
6.72	1.09939	1.39108		6.72	1.03479	1.03549		6.72	1.1449	1.22401
6.74	1.09348	1.38493		6.74	1.02493	1.02558		6.74	1.13497	1.21364
6.76	1.08778	1.37993		6.76	1.01626	1.01718		6.76	1.12593	1.20599
6.78	1.08128	1.37427		6.78	1.0063	1.00906		6.78	1.11724	1.1952
6.8	1.0755	1.36942		6.8	0.999258	1.00035		6.8	1.10884	1.1859
6.82	1.06965	1.36434		6.82	0.99037	0.991997		6.82	1.10004	1.17731
6.84	1.06239	1.35891		6.84	0.98107	0.982364		6.84	1.08964	1.16722
6.86	1.05618	1.35353		6.86	0.973568	0.974342		6.86	1.08059	1.15816
6.88	1.0502	1.34737		6.88	0.964366	0.964325		6.88	1.07025	1.14928
6.9	1.04445	1.34195		6.9	0.956183	0.955533		6.9	1.06286	1.14087
6.92	1.03869	1.33657		6.92	0.94799	0.948272		6.92	1.05403	1.13221
6.94	1.03119	1.3299		6.94	0.940396	0.938721		6.94	1.0436	1.12199
6.96	1.02495	1.32525		6.96	0.932749	0.930617		6.96	1.03469	1.11325
6.98	1.01761	1.31917		6.98	0.923506	0.920638		6.98	1.02468	1.10326
7	1.01258	1.31352		7	0.91608	0.912074		7	1.01615	1.09491
7.02	1.00648	1.30789		7.02	0.90861	0.903278		7.02	1.00696	1.08791
7.04	0.999086	1.30052		7.04	0.900135	0.894685		7.04	0.998182	1.07807
7.06	0.992327	1.29441		7.06	0.893962	0.886172		7.06	0.989355	1.06939
7.08	0.98421	1.28832		7.08	0.885027	0.87671		7.08	0.978672	1.05964
7.1	0.977917	1.28219		7.1	0.877684	0.868082		7.1	0.970076	1.05119
7.12	0.971342	1.27612		7.12	0.869053	0.857907		7.12	0.959656	1.04156
7.14	0.964661	1.26869		7.14	0.861304	0.8492		7.14	0.950711	1.03474
7.16	0.957626	1.26214		7.16	0.854189	0.842263		7.16	0.943337	1.02609
7.18	0.949642	1.25439		7.18	0.847094	0.832351		7.18	0.93325	1.01596
7.2	0.942785	1.24802		7.2	0.839608	0.823628		7.2	0.924701	1.00737
7.22	0.93449	1.24147		7.22	0.830885	0.813363		7.22	0.914323	0.997691
7.24	0.928451	1.23463		7.24	0.823453	0.804859		7.24	0.905254	0.989041
7.26	0.921457	1.22765		7.26	0.816002	0.796298		7.26	0.896763	0.982088
7.28	0.913321	1.21973		7.28	0.807416	0.786475		7.28	0.888221	0.971998
7.3	0.906127	1.21283		7.3	0.801326	0.779576		7.3	0.87966	0.962879
7.32	0.898219	1.20457		7.32	0.792273	0.769787		7.32	0.869573	0.953157
7.34	0.891044	1.19842		7.34	0.784749	0.76116		7.34	0.860828	0.944678
7.36	0.883815	1.19119		7.36	0.776915	0.753087		7.36	0.852286	0.936222
7.38	0.876707	1.18268		7.38	0.767973	0.743717		7.38	0.842494	0.927911
7.4	0.869662	1.17577		7.4	0.76018	0.735718		7.4	0.835218	0.919151
7.42	0.861504	1.16726		7.42	0.750829	0.727474		7.42	0.825553	0.909441
7.44	0.854208	1.16007		7.44	0.744472	0.719712		7.44	0.81703	0.901362
7.46	0.845866	1.15262		7.46	0.735521	0.710815		7.46	0.806915	0.893455
7.48	0.838701	1.14509		7.48	0.727712	0.703056		7.48	0.798909	0.883679
7.5	0.832496	1.13763		7.5	0.720029	0.69557		7.5	0.790437	0.875305
7.52	0.824614	1.12892		7.52	0.711002	0.6868		7.52	0.780822	0.867296
7.54	0.817607	1.1213		7.54	0.703151	0.680678		7.54	0.773933	0.85982
7.56	0.809433	1.11259		7.56	0.695437	0.672365		7.56	0.764129	0.850827
7.58	0.802611	1.10511		7.58	0.687904	0.665313		7.58	0.756151	0.843243
7.6	0.796007	1.09892		7.6	0.680161	0.658494		7.6	0.748129	0.835116
7.62	0.789333	1.09073		7.62	0.671074	0.650272		7.62	0.73823	0.82654
7.64	0.782675	1.08342		7.64	0.663458	0.643065		7.64	0.730062	0.820611
7.66	0.774599	1.07454		7.66	0.654637	0.636204		7.66	0.721967	0.812298
7.68	0.767621	1.06689		7.68	0.648565	0.629645		7.68	0.713933	0.804894
7.7	0.76095	1.05914		7.7	0.641536	0.62312		7.7	0.706057	0.797868
7.72	0.753455	1.05189		7.72	0.632909	0.615222		7.72	0.696611	0.79018
7.74	0.747628	1.04448		7.74	0.625648	0.608323		7.74	0.688614	0.783319
7.76	0.739143	1.03558		7.76	0.617297	0.600435		7.76	0.679765	0.776661
7.78	0.732267	1.0283		7.78	0.61067	0.594192		7.78	0.673078	0.770193
7.8	0.725532	1.02112		7.8	0.603613	0.588905		7.8	0.66511	0.763792
7.82	0.717603	1.01292		7.82	0.596555	0.581416		7.82	0.656372	0.756186
7.84	0.710767	1.00667		7.84	0.589831	0.575176		7.84	0.648546	0.749861
7.87	0.702885	0.997865		7.87	0.581888	0.567665		7.87	0.639573	0.742683
7.88	0.697118	0.990563		7.88	0.575538	0.561705		7.88	0.632601	0.736174
7.9	0.689579	0.98297		7.9	0.568376	0.554635		7.9	0.625385	0.730224
7.92	0.682756	0.974311		7.92	0.561712	0.549607		7.92	0.617937	0.724172
7.94	0.676079	0.966837		7.94	0.55623	0.54372		7.94	0.610483	0.71812
7.96	0.668384	0.959136		7.96	0.549392	0.536787		7.96	0.602227	0.711303
7.98	0.661206	0.95133		7.98	0.543384	0.531185		7.98	0.595401	0.705121
7.98	0.659984	0.949931		7.98	0.542325	0.530164		7.98	0.594199	0.704135
8	0.654145	0.942138		8	0.536425	0.524251		8	0.587223	0.698032
8.02	0.647608	0.934452		8.02	0.530322	0.51851		8.02	0.580499	0.692931
8.04	0.641029	0.927084		8.04	0.52413	0.513831		8.04	0.574675	0.687225
8.06	0.63327	0.91772		8.06	0.518158	0.507506		8.06	0.566596	0.680694
8.08	0.626594	0.909524		8.08	0.512493	0.502111		8.08	0.559783	0.674829
8.1	0.618838	0.901407		8.1	0.505939	0.4957		8.1	0.552072	0.668387
8.12	0.613471	0.893033		8.12	0.500147	0.490235		8.12	0.545284	0.662811
8.14	0.607194	0.885255		8.14	0.494403	0.485154		8.14	0.538572	0.657872
8.16	0.599626	0.875816		8.16	0.487577	0.479949		8.16	0.532381	0.651557
8.18	0.592692	0.867201		8.18	0.482984	0.475051		8.18	0.525558	0.646009
8.2	0.585235	0.857501		8.2	0.476875	0.469148		8.2	0.518726	0.639322
8.22	0.579024	0.850583		8.22	0.471524	0.464092		8.22	0.512505	0.633883
8.25	0.571462	0.842088		8.25	0.464885	0.458307		8.25	0.505334	0.628551
8.26	0.566225	0.832709		8.26	0.459414	0.453133		8.26	0.49958	0.623694
8.28	0.559672	0.824408		8.28	0.45384	0.448125		8.28	0.49349	0.618369
8.3	0.552202	0.814566		8.3	0.447918	0.443259		8.3	0.487783	0.612069
8.32	0.546353	0.806211		8.32	0.443544	0.438834		8.32	0.481896	0.606791
8.34	0.539952	0.798236		8.34	0.436969	0.433213		8.34	0.474563	0.600247
8.36	0.533973	0.790066		8.36	0.431608	0.428208		8.36	0.46905	0.59522
8.38	0.529171	0.78172		8.38	0.426562	0.423241		8.38	0.463404	0.589961
8.4	0.522028	0.772404		8.4	0.420573	0.417833		8.4	0.456857	0.584543
8.42	0.516445	0.764969		8.42	0.415257	0.414179		8.42	0.451966	0.578957
8.44	0.510275	0.755942		8.44	0.409982	0.408758		8.44	0.445254	0.572312
8.46	0.504753	0.749592		8.46	0.404897	0.403955		8.46	0.439735	0.566869
8.48	0.498936	0.74216		8.48	0.400019	0.399927		8.48	0.434584	0.56201
8.5	0.493169	0.733691		8.5	0.39416	0.395147		8.5	0.428693	0.55571
8.52	0.487764	0.726532		8.52	0.389365	0.390912		8.52	0.423168	0.551057
8.54	0.481465	0.718161		8.54	0.383956	0.386304		8.54	0.417427	0.54472
8.56	0.475835	0.7115		8.56	0.378761	0.382272		8.56	0.411946	0.539486
8.58	0.470189	0.704928		8.58	0.374755	0.377927		8.58	0.406826	0.534369
8.6	0.463645	0.698612		8.6	0.369591	0.373546		8.6	0.400939	0.528003
8.62	0.459138	0.692335		8.62	0.365144	0.369683		8.62	0.395988	0.52264
8.64	0.453108	0.684862		8.64	0.360113	0.365074		8.64	0.390097	0.517343
8.66	0.447953	0.678883		8.66	0.355726	0.361264		8.66	0.385742	0.51235
8.68	0.441809	0.672713		8.68	0.350905	0.357328		8.68	0.379991	0.506526
8.7	0.436528	0.665342		8.7	0.347397	0.353791		8.7	0.374935	0.501714
8.72	0.431088	0.660416		8.72	0.343375	0.35021		8.72	0.370634	0.496779
8.75	0.42489	0.653993		8.75	0.338509	0.346378		8.75	0.365147	0.491054
8.76	0.420748	0.648372		8.76	0.334423	0.342515		8.76	0.359815	0.486692
8.78	0.415016	0.641422		8.78	0.330252	0.338582		8.78	0.355285	0.482432
8.8	0.410087	0.635421		8.8	0.3267	0.335943		8.8	0.351263	0.477795
8.82	0.405129	0.629677		8.82	0.323395	0.333025		8.82	0.346765	0.473621
8.84	0.399188	0.623666		8.84	0.319265	0.329218		8.84	0.341506	0.469015
8.86	0.394868	0.617626		8.86	0.315741	0.325821		8.86	0.33737	0.465034
8.88	0.390173	0.610721		8.88	0.311706	0.322532		8.88	0.332339	0.460524
8.9	0.385124	0.604539		8.9	0.308163	0.319417		8.9	0.328587	0.457697
8.92	0.38047	0.59863		8.92	0.30501	0.316962		8.92	0.325412	0.453958
8.94	0.375376	0.591464		8.94	0.301543	0.313492		8.94	0.3208	0.449672
8.96	0.371024	0.58526		8.96	0.297864	0.310301		8.96	0.316816	0.445869
8.98	0.365886	0.579389		8.98	0.293943	0.306935		8.98	0.312169	0.442196
9	0.362108	0.572959		9	0.29086	0.303992		9	0.308728	0.438863
9.02	0.356909	0.566669		9.02	0.286943	0.30128		9.02	0.304848	0.435913
9.04	0.352703	0.559799		9.04	0.28398	0.298914		9.04	0.301965	0.43158
9.06	0.348868	0.553744		9.06	0.280285	0.296455		9.06	0.298485	0.428278
9.08	0.344012	0.546569		9.08	0.277129	0.293658		9.08	0.294555	0.42443
9.1	0.339721	0.541119		9.1	0.274214	0.290806		9.1	0.29185	0.421135
9.12	0.334921	0.533751		9.12	0.270798	0.28772		9.12	0.288332	0.417487
9.14	0.331629	0.527727		9.14	0.267873	0.285325		9.14	0.28497	0.414394
9.16	0.327781	0.521758		9.16	0.264679	0.282918		9.16	0.28209	0.410937
9.18	0.323268	0.514856		9.18	0.26118	0.280148		9.18	0.278693	0.407248
9.2	0.319211	0.508794		9.2	0.258843	0.277731		9.2	0.275701	0.404266
9.22	0.314913	0.503094		9.22	0.25549	0.27507		9.22	0.272672	0.400102
9.24	0.311706	0.497328		9.24	0.25261	0.272682		9.24	0.269862	0.396546
9.26	0.308575	0.491793		9.26	0.24978	0.269944		9.26	0.267042	0.393383
9.28	0.304442	0.485522		9.28	0.246158	0.267492		9.28	0.263626	0.38964
9.3	0.300693	0.479961		9.3	0.243595	0.265672		9.3	0.262008	0.38611
9.32	0.296227	0.473589		9.32	0.241467	0.263017		9.32	0.259112	0.382072
9.34	0.292735	0.469497		9.34	0.238767	0.261063		9.34	0.256089	0.378605
9.36	0.28968	0.464666		9.36	0.235726	0.258503		9.36	0.253171	0.375053
9.38	0.286543	0.459172		9.38	0.232516	0.2553		9.38	0.249901	0.371348
9.4	0.283263	0.454494		9.4	0.22974	0.252702		9.4	0.247313	0.368839
9.42	0.279137	0.449117		9.42	0.22718	0.250767		9.42	0.244702	0.364636
9.44	0.275898	0.444594		9.44	0.225486	0.248458		9.44	0.242272	0.360874
9.46	0.272713	0.440572		9.46	0.222102	0.245876		9.46	0.239205	0.357236
9.48	0.269247	0.436439		9.48	0.219568	0.243931		9.48	0.236509	0.353893
9.5	0.2661	0.43209		9.5	0.217579	0.241768		9.5	0.234006	0.350819
9.52	0.26289	0.427237		9.52	0.214962	0.239221		9.52	0.230907	0.347619
9.54	0.25974	0.423136		9.54	0.212891	0.236928		9.54	0.228976	0.344345
9.56	0.256654	0.418651		9.56	0.21075	0.235021		9.56	0.225969	0.340682
9.58	0.254059	0.415098		9.58	0.208539	0.232922		9.58	0.223285	0.337706
9.6	0.251122	0.412171		9.6	0.206487	0.230644		9.6	0.220846	0.33469
9.62	0.24796	0.407727		9.62	0.203857	0.228639		9.62	0.217553	0.330953
9.64	0.245654	0.404355		9.64	0.201754	0.226647		9.64	0.215013	0.328574
9.66	0.242599	0.400536		9.66	0.199125	0.224475		9.66	0.2127	0.325088
9.68	0.239963	0.396958		9.68	0.196853	0.222924		9.68	0.210417	0.322313
9.7	0.237147	0.393447		9.7	0.195623	0.220751		9.7	0.207996	0.319636
9.72	0.234155	0.389206		9.72	0.193485	0.218607		9.72	0.205291	0.316277
9.74	0.231396	0.386507		9.74	0.191588	0.217097		9.74	0.202775	0.313733
9.76	0.228681	0.382786		9.76	0.189726	0.215095		9.76	0.200431	0.310675
9.78	0.22613	0.379795		9.78	0.187433	0.213322		9.78	0.198382	0.308461
9.8	0.222933	0.376848		9.8	0.185047	0.21146		9.8	0.195797	0.306098
9.82	0.220465	0.373099		9.82	0.183874	0.209697		9.82	0.194065	0.302806
9.84	0.217795	0.370323		9.84	0.182351	0.208098		9.84	0.192289	0.300468
9.86	0.214864	0.367751		9.86	0.180854	0.205903		9.86	0.189856	0.297914
9.88	0.212941	0.365321		9.88	0.178723	0.204533		9.88	0.18794	0.295447
9.9	0.20982	0.362317		9.9	0.176788	0.202357		9.9	0.185647	0.29335
9.92	0.206931	0.359748		9.92	0.175037	0.200847		9.92	0.183915	0.291193
9.94	0.204504	0.357607		9.94	0.17387	0.199708		9.94	0.182361	0.289081
9.96	0.2019	0.355558		9.96	0.172388	0.198262		9.96	0.180616	0.286289
9.98	0.199594	0.353963		9.98	0.170301	0.196511		9.98	0.178558	0.283939
10	0.197196	0.351828		10	0.168357	0.194513		10	0.176302	0.281522
10.02	0.19462	0.349642		10.02	0.166777	0.193279		10.02	0.174539	0.279159
10.04	0.192457	0.347229		10.04	0.165356	0.192035		10.04	0.173406	0.277503
10.06	0.19036	0.345103		10.06	0.163875	0.190563		10.06	0.171703	0.274721
10.08	0.188429	0.343492		10.08	0.162235	0.188794		10.08	0.170114	0.273097
10.1	0.186066	0.341357		10.1	0.160322	0.186884		10.1	0.167707	0.270706
10.12	0.183601	0.338832		10.12	0.158822	0.185631		10.12	0.16607	0.268479
10.14	0.181929	0.336143		10.14	0.157696	0.184473		10.14	0.164535	0.26688
10.16	0.180026	0.333627		10.16	0.155967	0.183081		10.16	0.162898	0.264292
10.18	0.178358	0.331321		10.18	0.154226	0.181771		10.18	0.161486	0.261907
10.2	0.175985	0.327962		10.2	0.15276	0.179947		10.2	0.159434	0.259664
10.22	0.174092	0.324746		10.22	0.151444	0.178666		10.22	0.157886	0.257634
10.24	0.172011	0.322332		10.24	0.14963	0.177159		10.24	0.155726	0.25522
10.26	0.170603	0.318646		10.26	0.148015	0.1759		10.26	0.154613	0.253044
10.28	0.169029	0.315157		10.28	0.146607	0.174326		10.28	0.152856	0.251547
10.3	0.166755	0.311303		10.3	0.144995	0.172718		10.3	0.150924	0.249466
10.32	0.164836	0.307719		10.32	0.143901	0.171357		10.32	0.14924	0.248064
10.34	0.162635	0.303259		10.34	0.142407	0.169851		10.34	0.147558	0.245942
10.36	0.160757	0.299964		10.36	0.141043	0.169026		10.36	0.146226	0.244026
10.38	0.159269	0.29656		10.38	0.13993	0.167453		10.38	0.144412	0.242485
10.4	0.157715	0.292719		10.4	0.138401	0.165902		10.4	0.142683	0.241327
10.42	0.155796	0.28916		10.42	0.137243	0.16515		10.42	0.141268	0.239605
10.44	0.153626	0.285182		10.44	0.135898	0.164078		10.44	0.139429	0.23766
10.46	0.152326	0.281731		10.46	0.134699	0.162847		10.46	0.138147	0.23577
10.48	0.150765	0.279248		10.48	0.13358	0.161946		10.48	0.137215	0.234336
10.5	0.149262	0.275901		10.5	0.132178	0.161011		10.5	0.135017	0.232801
10.52	0.147806	0.273205		10.52	0.130769	0.15985		10.52	0.133418	0.231608
10.54	0.145861	0.269373		10.54	0.129964	0.158559		10.54	0.132295	0.229949
10.56	0.144615	0.266477		10.56	0.129174	0.157855		10.56	0.131543	0.228186
10.58	0.143248	0.263451		10.58	0.128045	0.156367		10.58	0.130148	0.226746
10.6	0.141735	0.26067		10.6	0.126912	0.15506		10.6	0.12892	0.224957
10.62	0.140152	0.257913		10.62	0.126268	0.154486		10.62	0.127746	0.22332
10.64	0.138791	0.254833		10.64	0.125038	0.153677		10.64	0.12677	0.221458
10.66	0.137621	0.251874		10.66	0.1242	0.152748		10.66	0.126078	0.219945
10.68	0.136298	0.24873		10.68	0.122947	0.151999		10.68	0.12572	0.217652
10.7	0.135505	0.246015		10.7	0.121913	0.151209		10.7	0.124527	0.216082
10.72	0.134297	0.243662		10.72	0.121133	0.150286		10.72	0.123991	0.214477
10.74	0.133113	0.241162		10.74	0.119902	0.149214		10.74	0.123033	0.212301
10.76	0.132098	0.238739		10.76	0.118995	0.148586		10.76	0.122357	0.210299
10.78	0.130598	0.2359		10.78	0.118415	0.147609		10.78	0.121349	0.20839
10.8	0.12971	0.233134		10.8	0.117304	0.146334		10.8	0.120962	0.206458
10.82	0.128498	0.230758		10.82	0.116524	0.145595		10.82	0.119959	0.204771
10.84	0.12677	0.227609		10.84	0.116074	0.145043		10.84	0.118608	0.203232
10.86	0.125479	0.225309		10.86	0.114998	0.144231		10.86	0.117745	0.201453
10.88	0.124416	0.222759		10.88	0.113879	0.143463		10.88	0.116883	0.199464
10.9	0.123579	0.220503		10.9	0.113079	0.142762		10.9	0.115639	0.198024
10.92	0.122278	0.218375		10.92	0.111757	0.141773		10.92	0.114304	0.196508
10.94	0.120993	0.215435		10.94	0.111202	0.141075		10.94	0.112918	0.19475
10.96	0.119839	0.213053		10.96	0.110783	0.140615		10.96	0.111991	0.193199
10.98	0.118687	0.210775		10.98	0.10941	0.139876		10.98	0.110694	0.191502
11	0.117974	0.208488		11	0.108331	0.13882		11	0.109435	0.190037
11.02	0.116876	0.206575		11.02	0.107119	0.137741		11.02	0.107782	0.188223
11.04	0.115791	0.204292		11.04	0.10658	0.137113		11.04	0.106418	0.187033
11.06	0.114618	0.202011		11.06	0.1062	0.136415		11.06	0.105736	0.185809
11.08	0.113546	0.2		11.08	0.105768	0.135683		11.08	0.104496	0.183633
11.1	0.112746	0.198319		11.1	0.104731	0.134801		11.1	0.103399	0.181987
11.12	0.111233	0.196438		11.12	0.103744	0.133929		11.12	0.10167	0.181038
11.14	0.110526	0.19469		11.14	0.103329	0.132923		11.14	0.100439	0.179316
11.16	0.109299	0.192543		11.16	0.103266	0.13246		11.16	0.099342	0.178091
11.18	0.108084	0.190544		11.18	0.102127	0.131886		11.18	0.098374	0.176861
11.2	0.107792	0.18886		11.2	0.101388	0.130988		11.2	0.097645	0.175357
11.22	0.107012	0.187024		11.22	0.100195	0.129957		11.22	0.096132	0.174247
11.24	0.105835	0.185406		11.24	0.09964	0.128914		11.24	0.095038	0.173032
11.26	0.104674	0.183744		11.26	0.099269	0.128143		11.26	0.094549	0.171453
11.28	0.103792	0.182015		11.28	0.098885	0.127521		11.28	0.093727	0.170066
11.3	0.103256	0.180604		11.3	0.098184	0.126354		11.3	0.093321	0.168861
11.32	0.102349	0.178884		11.32	0.097312	0.12539		11.32	0.092151	0.167992
11.34	0.101245	0.177327		11.34	0.096709	0.124521		11.34	0.091615	0.167247
11.36	0.100002	0.17615		11.36	0.09604	0.12408		11.36	0.090981	0.165845
11.38	0.099218	0.174456		11.38	0.095555	0.123318		11.38	0.090175	0.16417
11.4	0.098562	0.173146		11.4	0.094327	0.122373		11.4	0.089407	0.162888
11.42	0.098064	0.171535		11.42	0.09361	0.121035		11.42	0.088767	0.162035
11.44	0.097372	0.170219		11.44	0.093093	0.120131		11.44	0.08812	0.160944
11.46	0.095916	0.168883		11.46	0.092548	0.119189		11.46	0.087691	0.160211
11.48	0.095072	0.16783		11.48	0.092059	0.11858		11.48	0.087092	0.159038
11.5	0.094441	0.166102		11.5	0.091238	0.117958		11.5	0.086381	0.157588
11.52	0.094118	0.164798		11.52	0.090064	0.117101		11.52	0.085395	0.15651
11.54	0.093461	0.163485		11.54	0.089388	0.115982		11.54	0.084618	0.156047
11.56	0.091907	0.161645		11.56	0.088824	0.115284		11.56	0.083964	0.154508
11.58	0.091114	0.160525		11.58	0.088557	0.11496		11.58	0.083282	0.153417
11.6	0.090717	0.159672		11.6	0.088221	0.114361		11.6	0.082797	0.152056
11.62	0.089664	0.158727		11.62	0.087821	0.113302		11.62	0.08215	0.150724
11.64	0.088878	0.157433		11.64	0.087196	0.112892		11.64	0.081608	0.150245
11.66	0.087625	0.15618		11.66	0.086216	0.112267		11.66	0.080783	0.149271
11.68	0.086898	0.154838		11.68	0.086051	0.111953		11.68	0.080155	0.148539
11.7	0.086283	0.153782		11.7	0.085658	0.1113		11.7	0.079609	0.147324
11.72	0.086134	0.152548		11.72	0.084789	0.11044		11.72	0.07893	0.146163
11.74	0.085065	0.151555		11.74	0.084247	0.110034		11.74	0.078394	0.145614
11.77	0.083999	0.149712		11.77	0.083584	0.109882		11.77	0.077532	0.145119
11.78	0.083276	0.148596		11.78	0.083238	0.109327		11.78	0.077383	0.144187
11.8	0.082423	0.147638		11.8	0.082832	0.108861		11.8	0.076964	0.143102
11.82	0.081373	0.14662		11.82	0.082169	0.108629		11.82	0.076812	0.142455
11.84	0.080326	0.145735		11.84	0.081953	0.108157		11.84	0.076098	0.14202
11.86	0.079333	0.144666		11.86	0.081379	0.107624		11.86	0.075213	0.141129
11.88	0.078141	0.143638		11.88	0.080973	0.107548		11.88	0.075111	0.140396
11.9	0.07769	0.142601		11.9	0.080193	0.107148		11.9	0.074905	0.139521
11.92	0.077494	0.141706		11.92	0.080034	0.106596		11.92	0.074655	0.139077
11.94	0.076954	0.141151		11.94	0.079359	0.106025		11.94	0.074293	0.138966
11.96	0.076288	0.140016		11.96	0.079032	0.105356		11.96	0.073361	0.138179
11.98	0.075638	0.138867		11.98	0.07887	0.105121		11.98	0.073158	0.137408
12	0.07482	0.137986		12	0.078693	0.10461		12	0.073107	0.13645
12.02	0.07429	0.137262		12.02	0.078191	0.104058		12.02	0.073085	0.135924
12.04	0.073687	0.136431		12.04	0.077763	0.103386		12.04	0.072859	0.135391
12.06	0.073021	0.135638		12.06	0.077145	0.103167		12.06	0.071946	0.134937
12.08	0.072488	0.134652		12.08	0.076932	0.102625		12.08	0.071546	0.134163
12.1	0.072095	0.133427		12.1	0.077075	0.101987		12.1	0.072057	0.133678
12.12	0.071651	0.132844		12.12	0.07684	0.101223		12.12	0.07174	0.133079
12.14	0.071435	0.132336		12.14	0.076282	0.100496		12.14	0.070823	0.132425
12.16	0.071324	0.131391		12.16	0.075942	0.100154		12.16	0.070633	0.132032
12.18	0.070537	0.130636		12.18	0.075835	0.099656		12.18	0.07088	0.131353
12.2	0.069703	0.129758		12.2	0.075616	0.09938		12.2	0.070525	0.130782
12.22	0.069481	0.129282		12.22	0.075241	0.099094		12.22	0.070157	0.129891
12.24	0.069557	0.128695		12.24	0.074242	0.097794		12.24	0.06951	0.129799
12.26	0.069205	0.127851		12.26	0.074147	0.097451		12.26	0.06878	0.129694
12.28	0.068561	0.127157		12.28	0.074344	0.097461		12.28	0.068117	0.12893
12.3	0.067686	0.126322		12.3	0.074052	0.096963		12.3	0.068127	0.128806
12.32	0.067584	0.125656		12.32	0.073725	0.09643		12.32	0.067711	0.128321
12.34	0.067435	0.125012		12.34	0.073284	0.095723		12.34	0.066747	0.127835
12.36	0.067372	0.124571		12.36	0.072774	0.095405		12.36	0.066699	0.127737
12.38	0.06688	0.123531		12.38	0.072751	0.095142		12.38	0.066167	0.127404
12.4	0.066944	0.123125		12.4	0.072606	0.0948		12.4	0.065466	0.126693
12.42	0.067032	0.122684		12.42	0.072066	0.094673		12.42	0.065431	0.126243
12.44	0.067423	0.122386		12.44	0.071318	0.094333		12.44	0.065133	0.126043
12.46	0.067102	0.121752		12.46	0.071251	0.093702		12.46	0.064333	0.125942
12.48	0.066925	0.121304		12.48	0.071042	0.093398		12.48	0.063987	0.125501
12.5	0.06655	0.120708		12.5	0.071064	0.093245		12.5	0.063892	0.125697
12.52	0.066636	0.120096		12.52	0.070772	0.092925		12.52	0.063442	0.125244
12.54	0.067131	0.119664		12.54	0.070341	0.092617		12.54	0.062858	0.12453
12.56	0.067369	0.119052		12.56	0.069989	0.092414		12.56	0.06243	0.124375
12.58	0.067188	0.118446		12.58	0.069386	0.091869		12.58	0.06203	0.124235
12.6	0.067356	0.117847		12.6	0.069415	0.091716		12.6	0.061916	0.123658
12.62	0.067131	0.117479		12.62	0.069351	0.091659		12.62	0.062173	0.123039
12.65	0.067429	0.117114		12.65	0.068913	0.091247		12.65	0.061482	0.122814
12.66	0.067534	0.116918		12.66	0.068618	0.090609		12.66	0.061501	0.122668
12.68	0.067895	0.116105		12.68	0.068501	0.090276		12.68	0.061542	0.12269
12.7	0.067591	0.115544		12.7	0.06807	0.090556		12.7	0.061263	0.121974
12.72	0.067023	0.114976		12.72	0.067835	0.090289		12.72	0.060917	0.121196
12.74	0.066931	0.114548		12.74	0.067711	0.089734		12.74	0.060739	0.120534
12.76	0.066893	0.11424		12.76	0.06761	0.089537		12.76	0.06039	0.120131
12.78	0.0665	0.113562		12.78	0.067277	0.089071		12.78	0.060023	0.119963
12.8	0.066002	0.113051		12.8	0.067048	0.088852		12.8	0.059997	0.119779
12.82	0.065491	0.112543		12.82	0.06696	0.088843		12.82	0.059753	0.119128
12.84	0.064787	0.112071		12.84	0.066823	0.088389		12.84	0.059747	0.118408
12.86	0.064818	0.11169		12.86	0.066351	0.087688		12.86	0.059223	0.118097
12.88	0.063934	0.110907		12.88	0.065757	0.087346		12.88	0.058785	0.117409
12.9	0.063597	0.11044		12.9	0.065431	0.08712		12.9	0.058551	0.116765
12.92	0.063432	0.110139		12.92	0.065434	0.087032		12.92	0.058551	0.116508
12.94	0.062963	0.109895		12.94	0.06518	0.086457		12.94	0.057894	0.115424
12.96	0.062639	0.109784		12.96	0.064828	0.086058		12.96	0.057682	0.114456
12.98	0.062005	0.109089		12.98	0.064282	0.085458		12.98	0.057539	0.114513
13	0.061748	0.10894		13	0.064441	0.085214		13	0.056968	0.114082
13.02	0.061415	0.108575		13.02	0.064565	0.085262		13.02	0.057171	0.113425
13.04	0.061209	0.108277		13.04	0.064225	0.084595		13.04	0.057117	0.112759
13.06	0.061231	0.108404		13.06	0.063661	0.084383		13.06	0.056537	0.112011
13.08	0.060451	0.107662		13.08	0.06328	0.084405		13.08	0.056248	0.111887
13.1	0.06013	0.107151		13.1	0.063045	0.084291		13.1	0.055737	0.111424
13.12	0.059728	0.106821		13.12	0.062715	0.083856		13.12	0.056058	0.109844
13.14	0.05974	0.106796		13.14	0.062858	0.083403		13.14	0.055626	0.109356
13.16	0.059696	0.106872		13.16	0.062582	0.083149		13.16	0.055525	0.109
13.18	0.05923	0.106393		13.18	0.062262	0.082464		13.18	0.05522	0.108236
13.2	0.058681	0.106181		13.2	0.061834	0.082394		13.2	0.055128	0.107773
13.22	0.0585	0.105552		13.22	0.061792	0.082207		13.22	0.055017	0.106935
13.24	0.05817	0.105464		13.24	0.061586	0.081804		13.24	0.055131	0.106044
13.26	0.05811	0.105486		13.26	0.06132	0.081452		13.26	0.055198	0.106219
13.28	0.057926	0.105172		13.28	0.061149	0.081018		13.28	0.054846	0.106019
13.3	0.057158	0.104281		13.3	0.060914	0.08064		13.3	0.054621	0.105832
13.32	0.056721	0.103744		13.32	0.060939	0.080266		13.32	0.054545	0.10508
13.34	0.056819	0.103602		13.34	0.060777	0.079838		13.34	0.054402	0.104407
13.36	0.056778	0.103469		13.36	0.060476	0.079409		13.36	0.054304	0.103798
13.38	0.05641	0.103246		13.38	0.06021	0.079051		13.38	0.054164	0.103735
13.4	0.05569	0.102996		13.4	0.059984	0.078775		13.4	0.053323	0.10351
13.42	0.055366	0.10233		13.42	0.059553	0.078261		13.42	0.053327	0.10312
13.44	0.055027	0.102517		13.44	0.059762	0.077769		13.44	0.053631	0.102787
13.46	0.054446	0.10272		13.46	0.059559	0.07782		13.46	0.053561	0.102216
13.48	0.054459	0.102444		13.48	0.059058	0.077379		13.48	0.053336	0.102028
13.5	0.053961	0.101784		13.5	0.059093	0.077173		13.5	0.05307	0.101914
13.52	0.053472	0.1014		13.52	0.058947	0.076831		13.52	0.053174	0.101959
13.54	0.05306	0.101096		13.54	0.058881	0.076669		13.54	0.053235	0.101429
13.56	0.052867	0.100766		13.56	0.05856	0.07632		13.56	0.05274	0.10115
13.58	0.053041	0.100293		13.58	0.058386	0.076145		13.58	0.052806	0.100684
13.6	0.052568	0.100163		13.6	0.058411	0.075568		13.6	0.052454	0.100392
13.62	0.051833	0.099516		13.62	0.058418	0.075429		13.62	0.052511	0.10037
13.64	0.051972	0.099053		13.64	0.058424	0.075267		13.64	0.052946	0.099618
13.66	0.051531	0.098999		13.66	0.05805	0.074874		13.66	0.052778	0.09904
13.68	0.051861	0.098949		13.68	0.05785	0.074315		13.68	0.052515	0.09886
13.7	0.051262	0.098244		13.7	0.057019	0.074125		13.7	0.052137	0.098841
13.72	0.050713	0.097194		13.72	0.057177	0.073903		13.72	0.052365	0.098238
13.74	0.050339	0.096668		13.74	0.057555	0.073402		13.74	0.052584	0.097711
13.76	0.05031	0.096119		13.76	0.056911	0.073208		13.76	0.052226	0.097207
13.78	0.050418	0.095732		13.78	0.056537	0.072793		13.78	0.05168	0.096899
13.8	0.049749	0.095072		13.8	0.056885	0.072409		13.8	0.05163	0.0967
13.82	0.04887	0.094187		13.82	0.056974	0.072355		13.82	0.05189	0.096525
13.84	0.048737	0.093797		13.84	0.056736	0.072339		13.84	0.052229	0.096154
13.86	0.048772	0.093157		13.86	0.056625	0.071778		13.86	0.051572	0.095529
13.88	0.048642	0.093023		13.88	0.055889	0.071622		13.88	0.051166	0.095196
13.9	0.048461	0.092662		13.9	0.055667	0.070934		13.9	0.051287	0.095279
13.92	0.048515	0.091913		13.92	0.055988	0.070782		13.92	0.051303	0.094917
13.94	0.047944	0.091028		13.94	0.055962	0.071112		13.94	0.051147	0.094279
13.96	0.047826	0.091082		13.96	0.055769	0.071042		13.96	0.051322	0.093854
13.98	0.048026	0.091418		13.98	0.055468	0.070417		13.98	0.05117	0.093693
14	0.047379	0.090667		14	0.055065	0.069903		14	0.050941	0.093391
14.02	0.047183	0.090264		14.02	0.054865	0.069982		14.02	0.051262	0.09323
14.04	0.046878	0.089902		14.04	0.054966	0.070052		14.04	0.050957	0.092671
14.06	0.04684	0.089493		14.06	0.055147	0.069795		14.06	0.051147	0.092107
14.08	0.046586	0.089207		14.08	0.054878	0.069548		14.08	0.051173	0.092084
14.1	0.047043	0.08889		14.1	0.054275	0.069497		14.1	0.051084	0.092129
14.12	0.046605	0.088735		14.12	0.054357	0.069427		14.12	0.05071	0.091989
14.14	0.046383	0.088649		14.14	0.054855	0.069421		14.14	0.050843	0.091234
14.16	0.046351	0.088415		14.16	0.054621	0.069034		14.16	0.05117	0.09067
14.18	0.046386	0.088218		14.18	0.054478	0.068799		14.18	0.050703	0.090508
14.2	0.045682	0.087974		14.2	0.054177	0.068834		14.2	0.050348	0.090622
14.22	0.045479	0.087622		14.22	0.054456	0.068745		14.22	0.049974	0.090159
14.24	0.045254	0.087355		14.24	0.054491	0.068879		14.24	0.050548	0.089978
14.26	0.045689	0.087355		14.26	0.05456	0.068438		14.26	0.050573	0.089731
14.28	0.045635	0.087079		14.28	0.054446	0.067984		14.28	0.05045	0.089268
14.3	0.044911	0.08706		14.3	0.054361	0.067841		14.3	0.05077	0.089058
14.32	0.045041	0.086803		14.32	0.05398	0.067397		14.32	0.050751	0.088916
14.34	0.045064	0.086568		14.34	0.054878	0.067499		14.34	0.050513	0.088675
14.36	0.044537	0.086197		14.36	0.054897	0.067331		14.36	0.050935	0.088307
14.38	0.044255	0.086096		14.38	0.054659	0.067261		14.38	0.050592	0.088173
14.4	0.044785	0.085744		14.4	0.054599	0.067099		14.4	0.050618	0.087989
14.42	0.044829	0.085509		14.42	0.054234	0.066763		14.42	0.05051	0.08758
14.44	0.044191	0.084792		14.44	0.054491	0.067442		14.44	0.050113	0.087384
14.46	0.044379	0.0847		14.46	0.054243	0.067216		14.46	0.050516	0.087314
14.48	0.044502	0.08464		14.48	0.054104	0.066642		14.48	0.049784	0.086797
14.5	0.044426	0.084129		14.5	0.053799	0.066392		14.5	0.049755	0.086464
14.52	0.04421	0.083422		14.52	0.053317	0.066113		14.52	0.049593	0.086534
14.54	0.044391	0.082933		14.54	0.053767	0.06597		14.54	0.049847	0.086026
14.56	0.043827	0.082223		14.56	0.054005	0.066087		14.56	0.050215	0.085645
14.58	0.04337	0.081991		14.58	0.054021	0.065976		14.58	0.050494	0.085198
14.6	0.044239	0.081823		14.6	0.054047	0.06591		14.6	0.050139	0.085217
14.62	0.043789	0.081332		14.62	0.0543	0.065542		14.62	0.049961	0.085154
14.64	0.043116	0.080532		14.64	0.054614	0.065761		14.64	0.050142	0.084998
14.66	0.043218	0.080037		14.66	0.054681	0.065802		14.66	0.050107	0.084535
14.68	0.043528	0.079584		14.68	0.054345	0.065529		14.68	0.050059	0.084281
14.7	0.043487	0.079682		14.7	0.054376	0.06551		14.7	0.050266	0.08425
14.72	0.043421	0.078902		14.72	0.054586	0.065018		14.72	0.050386	0.083983
14.74	0.042932	0.078036		14.74	0.054364	0.065053		14.74	0.050399	0.08373
14.76	0.042735	0.077582		14.76	0.054614	0.064936		14.76	0.0511	0.083425
14.78	0.042339	0.077088		14.78	0.054744	0.064765		14.78	0.050849	0.083346
14.8	0.04252	0.076894		14.8	0.054323	0.064803		14.8	0.050136	0.08313
14.82	0.043199	0.076624		14.82	0.053986	0.064612		14.82	0.050079	0.082797
14.84	0.043113	0.07567		14.84	0.054189	0.06426		14.84	0.050301	0.082642
14.86	0.042558	0.075191		14.86	0.054357	0.064197		14.86	0.050618	0.082397
14.88	0.042878	0.075077		14.88	0.054675	0.064485		14.88	0.051249	0.081842
14.9	0.042618	0.074969		14.9	0.054538	0.064086		14.9	0.051024	0.082102
14.92	0.042304	0.074696		14.92	0.054732	0.064229		14.92	0.051103	0.081912
14.94	0.042523	0.073922		14.94	0.054599	0.06419		14.94	0.051046	0.081817
14.96	0.042523	0.073728		14.96	0.054627	0.063987		14.96	0.0513	0.081576
14.98	0.042669	0.073351		14.98	0.055043	0.064298		14.98	0.051036	0.08083
15	0.042577	0.072993		15	0.054668	0.064308		15	0.051277	0.080821
15.02	0.042935	0.072707		15.02	0.054995	0.064213		15.02	0.052204	0.0809
15.04	0.042206	0.072425		15.04	0.055182	0.063502		15.04	0.051848	0.080875
15.06	0.043043	0.072171		15.06	0.055382	0.063788		15.06	0.051842	0.080862
15.08	0.043773	0.072415		15.08	0.055353	0.064064		15.08	0.052032	0.080529
15.1	0.044004	0.071743		15.1	0.055296	0.064003		15.1	0.051887	0.080583
15.12	0.043909	0.071603		15.12	0.055204	0.064032		15.12	0.052099	0.08025
15.14	0.043611	0.071384		15.14	0.055836	0.06381		15.14	0.052607	0.080231
15.16	0.043614	0.071419		15.16	0.055855	0.063689		15.16	0.053028	0.080364
15.18	0.043906	0.071055		15.18	0.055709	0.063616		15.18	0.052499	0.080114
15.2	0.044106	0.070798		15.2	0.056172	0.063708		15.2	0.052721	0.079486
15.22	0.043789	0.070972		15.22	0.055439	0.063632		15.22	0.053079	0.079654
15.24	0.043519	0.070788		15.24	0.055877	0.063388		15.24	0.053035	0.079723
15.26	0.043988	0.070433		15.26	0.056464	0.063667		15.26	0.053323	0.079723
15.28	0.043716	0.069706		15.28	0.056641	0.063908		15.28	0.053723	0.079473
15.3	0.043646	0.069706		15.3	0.056191	0.063344		15.3	0.053936	0.079235
15.32	0.042938	0.069592		15.32	0.056841	0.063394		15.32	0.054135	0.078651
15.34	0.043541	0.069348		15.34	0.056876	0.063727		15.34	0.05399	0.079248
15.36	0.043703	0.069123		15.36	0.056644	0.063692		15.36	0.05405	0.079641
15.38	0.043325	0.069009		15.38	0.057552	0.064057		15.38	0.054697	0.079378
15.4	0.043306	0.068774		15.4	0.057866	0.064048		15.4	0.054985	0.079067
15.42	0.043468	0.068869		15.42	0.057523	0.063759		15.42	0.054919	0.079137
15.44	0.043221	0.068552		15.44	0.057393	0.063391		15.44	0.054284	0.079064
15.46	0.042977	0.067949		15.46	0.057491	0.063699		15.46	0.054865	0.07966
15.48	0.043075	0.067864		15.48	0.057904	0.064026		15.48	0.055798	0.079438
15.5	0.043398	0.068054		15.5	0.058395	0.063645		15.5	0.055902	0.07939
15.52	0.0437	0.068108		15.52	0.058427	0.063451		15.52	0.055731	0.079746
15.54	0.043614	0.068041		15.54	0.058116	0.063677		15.54	0.056315	0.079641
15.56	0.043253	0.067816		15.56	0.058903	0.063788		15.56	0.056489	0.079527
15.58	0.042793	0.067733		15.58	0.058973	0.063889		15.58	0.056955	0.079365
15.6	0.043113	0.067581		15.6	0.059309	0.064289		15.6	0.057234	0.078972
15.62	0.043862	0.067588		15.62	0.059046	0.064079		15.62	0.057964	0.079162
15.64	0.043364	0.068022		15.64	0.058855	0.064102		15.64	0.057523	0.07965
15.66	0.043383	0.067902		15.66	0.059537	0.064511		15.66	0.057973	0.079676
15.68	0.043811	0.068079		15.68	0.059778	0.064615		15.68	0.058408	0.079612
15.7	0.044432	0.068057		15.7	0.059747	0.064527		15.7	0.05915	0.078959
15.72	0.044455	0.068133		15.72	0.059401	0.06432		15.72	0.059458	0.079048
15.74	0.044109	0.068174		15.74	0.059601	0.064501		15.74	0.059312	0.079244
15.76	0.043963	0.06826		15.76	0.060292	0.064774		15.76	0.059715	0.079273
15.78	0.04382	0.06839		15.78	0.060517	0.065301		15.78	0.059877	0.079558
15.8	0.043855	0.068149		15.8	0.060616	0.065113		15.8	0.060292	0.079222
15.82	0.044518	0.068073		15.82	0.060933	0.065104		15.82	0.060311	0.078988
15.84	0.044448	0.068415		15.84	0.060647	0.065129		15.84	0.060714	0.07868
15.86	0.044521	0.0682		15.86	0.061228	0.065158		15.86	0.060977	0.078661
15.88	0.044721	0.067848		15.88	0.061748	0.065596		15.88	0.060901	0.078934
15.9	0.045086	0.067569		15.9	0.061973	0.065932		15.9	0.061517	0.07847
15.92	0.04552	0.067419		15.92	0.062198	0.065561		15.92	0.061783	0.078765
15.94	0.045838	0.067924		15.94	0.062481	0.065507		15.94	0.061894	0.078988
15.96	0.045172	0.067419		15.96	0.062452	0.065691		15.96	0.062014	0.078946
15.98	0.045248	0.067366		15.98	0.062836	0.0659		15.98	0.062249	0.079232
15.98	0.045254	0.067264		15.98	0.062868	0.065951		15.98	0.062195	0.079235
16	0.045844	0.067201		16	0.063233	0.066103		16	0.062604	0.079159
16.02	0.046155	0.067052		16.02	0.063293	0.066017		16.02	0.062614	0.079254
16.04	0.04624	0.067058		16.04	0.063413	0.066043		16.04	0.062357	0.079124
16.06	0.046256	0.066652		16.06	0.063708	0.066284		16.06	0.062766	0.079273
16.08	0.046539	0.066626		16.08	0.064003	0.066458		16.08	0.063045	0.079552
16.1	0.046669	0.066849		16.1	0.064133	0.066328		16.1	0.063382	0.079444
16.12	0.046878	0.066798		16.12	0.064422	0.066341		16.12	0.063407	0.079612
16.14	0.047623	0.066601		16.14	0.064952	0.066677		16.14	0.063911	0.080095
16.16	0.047585	0.066573		16.16	0.065294	0.06689		16.16	0.063819	0.079885
16.18	0.047627	0.066858		16.18	0.065716	0.067505		16.18	0.063921	0.079809
16.2	0.047703	0.066617		16.2	0.06597	0.067746		16.2	0.064495	0.079838
16.22	0.047646	0.066785		16.22	0.066144	0.067635		16.22	0.064882	0.079673
16.24	0.048074	0.066893		16.24	0.0665	0.067404		16.24	0.064949	0.079714
16.26	0.048591	0.066712		16.26	0.066715	0.067308		16.26	0.065202	0.079933
16.28	0.048458	0.06669		16.28	0.067416	0.067629		16.28	0.065558	0.079961
16.3	0.048797	0.066281		16.3	0.067873	0.067825		16.3	0.065976	0.080003
16.32	0.049241	0.066379		16.32	0.067978	0.068206		16.32	0.065964	0.07993
16.34	0.049349	0.066633		16.34	0.068257	0.068041		16.34	0.066198	0.079736
16.36	0.049517	0.066284		16.36	0.068409	0.067835		16.36	0.066763	0.079964
16.38	0.049831	0.066452		16.38	0.06858	0.068038		16.38	0.067372	0.079689
16.4	0.049577	0.066557		16.4	0.069411	0.068504		16.4	0.067591	0.079562
16.42	0.049914	0.066677		16.42	0.069427	0.068606		16.42	0.067895	0.079834
16.44	0.05071	0.067071		16.44	0.0699	0.068615		16.44	0.067936	0.079898
16.46	0.050754	0.066703		16.46	0.069957	0.068368		16.46	0.068048	0.079869
16.48	0.05096	0.06656		16.48	0.070496	0.068384		16.48	0.068473	0.080031
16.5	0.051119	0.066354		16.5	0.071137	0.068454		16.5	0.069063	0.079812
16.52	0.051182	0.066855		16.52	0.071461	0.068149		16.52	0.069348	0.079727
16.54	0.051474	0.067083		16.54	0.071784	0.068219		16.54	0.069475	0.079803
16.56	0.052064	0.066807		16.56	0.072123	0.068257		16.56	0.069833	0.079761
16.58	0.051937	0.066588		16.58	0.072593	0.068415		16.58	0.070065	0.080031
16.6	0.051969	0.066411		16.6	0.072653	0.068698		16.6	0.070655	0.080009
16.62	0.052128	0.066462		16.62	0.072974	0.069056		16.62	0.071175	0.079838
16.64	0.052756	0.066636		16.64	0.073427	0.069208		16.64	0.071597	0.079635
16.66	0.053561	0.066274		16.66	0.073386	0.068999		16.66	0.071689	0.079527
16.68	0.053289	0.065834		16.68	0.074265	0.068882		16.68	0.072101	0.079974
16.7	0.053539	0.065079		16.7	0.074956	0.069145		16.7	0.072447	0.080101
16.72	0.053761	0.06491		16.72	0.075175	0.069319		16.72	0.072479	0.079742
16.74	0.053799	0.065297		16.74	0.075486	0.069386		16.74	0.072993	0.079777
16.76	0.054589	0.065085		16.76	0.075701	0.069005		16.76	0.072967	0.080009
16.78	0.055077	0.065202		16.78	0.076123	0.069024		16.78	0.0735	0.079911
16.8	0.054913	0.065009		16.8	0.077084	0.069335		16.8	0.074179	0.07985
16.82	0.055166	0.064685		16.82	0.077443	0.069316		16.82	0.07475	0.079736
16.84	0.055718	0.064308		16.84	0.077357	0.069627		16.84	0.075235	0.079501
16.86	0.056289	0.064622		16.86	0.077471	0.069687		16.86	0.075356	0.080056
16.88	0.056749	0.06426		16.88	0.077801	0.069751		16.88	0.075619	0.080466
16.9	0.057285	0.064057		16.9	0.078426	0.0699		16.9	0.075584	0.079977
16.92	0.057548	0.064102		16.92	0.078867	0.06977		16.92	0.076025	0.080136
16.94	0.057818	0.064619		16.94	0.079159	0.069967		16.94	0.076453	0.079619
16.96	0.058123	0.064238		16.96	0.07965	0.069817		16.96	0.076732	0.079384
16.98	0.058418	0.064076		16.98	0.079761	0.069691		16.98	0.077335	0.079787
17	0.058522	0.064111		17	0.080085	0.06983		17	0.077808	0.079387
17.02	0.059525	0.064479		17.02	0.080999	0.070363		17.02	0.077893	0.079333
17.04	0.059864	0.064777		17.04	0.081227	0.070531		17.04	0.07808	0.079083
17.06	0.06	0.064891		17.06	0.081179	0.07042		17.06	0.077884	0.078927
17.08	0.060508	0.064492		17.08	0.081313	0.070049		17.08	0.07815	0.079549
17.1	0.060885	0.064209		17.1	0.082007	0.070585		17.1	0.078804	0.079457
17.12	0.06144	0.064533		17.12	0.082045	0.070728		17.12	0.079584	0.078892
17.14	0.061497	0.06506		17.14	0.082642	0.070912		17.14	0.079876	0.078775
17.16	0.061675	0.065627		17.16	0.082956	0.07075		17.16	0.079942	0.07914
17.18	0.062065	0.065412		17.18	0.08353	0.070515		17.18	0.079952	0.079374
17.2	0.062287	0.065339		17.2	0.083907	0.070398		17.2	0.080136	0.079314
17.22	0.062284	0.065453		17.22	0.084094	0.070417		17.22	0.080653	0.079105
17.24	0.063093	0.065697		17.24	0.084504	0.070915		17.24	0.081167	0.078956
17.26	0.063248	0.066195		17.26	0.084567	0.070886		17.26	0.081249	0.078832
17.28	0.063426	0.066014		17.28	0.084837	0.070852		17.28	0.081715	0.078908
17.3	0.063788	0.065925		17.3	0.085052	0.070959		17.3	0.082074	0.079178
17.32	0.06414	0.065846		17.32	0.085934	0.071353		17.32	0.082508	0.079181
17.34	0.064197	0.065459		17.34	0.086131	0.071204		17.34	0.082524	0.078981
17.36	0.064891	0.065729		17.36	0.086245	0.070978		17.36	0.082734	0.079416
17.38	0.064818	0.065897		17.38	0.08648	0.07068		17.38	0.082886	0.079584
17.4	0.064841	0.065669		17.4	0.08661	0.070503		17.4	0.083108	0.079498
17.42	0.065367	0.065269		17.42	0.087149	0.070909		17.42	0.083837	0.07953
17.44	0.065602	0.065624		17.44	0.08746	0.070763		17.44	0.084351	0.079733
17.46	0.06596	0.065662		17.46	0.087491	0.071045		17.46	0.08431	0.079657
17.48	0.066417	0.065868		17.48	0.087425	0.071178		17.48	0.084047	0.079486
17.5	0.066665	0.065716		17.5	0.087698	0.071245		17.5	0.084672	0.079838
17.52	0.06681	0.06565		17.52	0.088237	0.0714		17.52	0.085338	0.080003
17.54	0.067007	0.065526		17.54	0.08791	0.071914		17.54	0.085141	0.079638
17.56	0.0674	0.065881		17.56	0.088142	0.071727		17.56	0.08529	0.079657
17.58	0.067743	0.065853		17.58	0.088719	0.071356		17.58	0.085417	0.080095
17.6	0.067638	0.065827		17.6	0.089303	0.071166		17.6	0.085534	0.080006
17.62	0.067924	0.065481		17.62	0.089661	0.071438		17.62	0.085931	0.079752
17.64	0.068282	0.065532		17.64	0.089778	0.071702		17.64	0.086153	0.079638
17.66	0.068371	0.065672		17.66	0.089747	0.071771		17.66	0.086169	0.079473
17.68	0.068574	0.065913		17.68	0.089575	0.072133		17.68	0.086372	0.079841
17.7	0.06865	0.065466		17.7	0.089569	0.071981		17.7	0.086559	0.080063
17.72	0.068872	0.065329		17.72	0.09002	0.071806		17.72	0.086762	0.07985
17.74	0.069237	0.065707		17.74	0.090464	0.071987		17.74	0.087206	0.079796
17.76	0.06938	0.065925		17.76	0.090362	0.072073		17.76	0.087809	0.079574
17.78	0.0695	0.06597		17.78	0.090489	0.072142		17.78	0.087758	0.079771
17.8	0.069878	0.066186		17.8	0.090632	0.071933		17.8	0.087511	0.079574
17.82	0.0699	0.06583		17.82	0.090955	0.072365		17.82	0.087948	0.079616
17.84	0.070055	0.06603		17.84	0.091152	0.07266		17.84	0.087847	0.079781
17.86	0.07036	0.066227		17.86	0.091107	0.072751		17.86	0.08811	0.079736
17.88	0.070284	0.066427		17.88	0.090806	0.07238		17.88	0.088281	0.079749
17.9	0.070725	0.066068		17.9	0.090619	0.072336		17.9	0.088078	0.079641
17.92	0.070677	0.066217		17.92	0.091234	0.07238		17.92	0.088237	0.079987
17.94	0.070874	0.066468		17.94	0.091266	0.072694		17.94	0.088218	0.079898
17.96	0.071191	0.066896		17.96	0.091168	0.072805		17.96	0.088329	0.079936
17.98	0.071216	0.067293		17.98	0.091092	0.072536		17.98	0.088307	0.079917
18	0.070801	0.067359		18	0.091184	0.072523		18	0.088297	0.080063
18.02	0.070769	0.067264		18.02	0.091215	0.072523		18.02	0.088075	0.080066
18.04	0.071394	0.067112		18.04	0.091456	0.072647		18.04	0.087917	0.079758
18.06	0.071416	0.066953		18.06	0.091412	0.072552		18.06	0.088154	0.079736
18.08	0.071267	0.067638		18.08	0.091193	0.07318		18.08	0.088135	0.079635
18.1	0.07166	0.067775		18.1	0.090952	0.072996		18.1	0.087453	0.080031
18.12	0.071514	0.067984		18.12	0.090879	0.072945		18.12	0.087266	0.080447
18.14	0.071438	0.067956		18.14	0.090828	0.072913		18.14	0.08739	0.079876
18.16	0.071619	0.068051		18.16	0.090949	0.073031		18.16	0.087799	0.079841
18.18	0.071676	0.068165		18.18	0.090743	0.073135		18.18	0.087333	0.079968
18.2	0.071486	0.068612		18.2	0.090365	0.072587		18.2	0.087076	0.080072
18.22	0.071483	0.068587		18.22	0.09046	0.072631		18.22	0.087089	0.079885
18.24	0.071686	0.068663		18.24	0.090353	0.073151		18.24	0.087634	0.08005
18.26	0.071489	0.068691		18.26	0.090594	0.073386		18.26	0.087723	0.080107
18.28	0.071892	0.068612		18.28	0.090238	0.072875		18.28	0.087247	0.079781
18.3	0.072019	0.068771		18.3	0.089842	0.072964		18.3	0.086924	0.079895
18.32	0.071527	0.068936		18.32	0.089956	0.073119		18.32	0.086762	0.079831
18.34	0.07133	0.068882		18.34	0.089848	0.072536		18.34	0.086597	0.07999
18.36	0.071759	0.06879		18.36	0.090131	0.072745		18.36	0.086413	0.079872
18.38	0.071616	0.068809		18.38	0.089766	0.073037		18.38	0.08666	0.079701
18.4	0.071597	0.069066		18.4	0.089468	0.072916		18.4	0.086242	0.079822
18.42	0.07174	0.069354		18.42	0.089284	0.073066		18.42	0.086305	0.080098
18.44	0.071378	0.069072		18.44	0.089357	0.07291		18.44	0.085906	0.079892
18.46	0.071016	0.068967		18.46	0.089363	0.073059		18.46	0.085814	0.079486
18.48	0.071185	0.069218		18.48	0.088846	0.073167		18.48	0.085392	0.07939
18.5	0.071397	0.069396		18.5	0.088392	0.072691		18.5	0.085487	0.079577
18.52	0.071717	0.069269		18.52	0.08798	0.07239		18.52	0.085233	0.079571
18.54	0.070874	0.068844		18.54	0.088532	0.072054		18.54	0.085214	0.079428
18.56	0.070579	0.069053		18.56	0.088402	0.072231		18.56	0.085319	0.079124
18.58	0.070864	0.06917		18.58	0.088132	0.072244		18.58	0.084944	0.079279
18.6	0.070706	0.069281		18.6	0.08791	0.071556		18.6	0.0845	0.079352
18.62	0.070642	0.069256		18.62	0.087507	0.071556		18.62	0.084545	0.079298
18.64	0.070173	0.069329		18.64	0.08738	0.071838		18.64	0.084234	0.079127
18.66	0.070125	0.06905		18.66	0.087238	0.071591		18.66	0.084078	0.078699
18.68	0.070033	0.068993		18.68	0.087022	0.071657		18.68	0.084202	0.078455
18.7	0.070074	0.069082		18.7	0.08628	0.071197		18.7	0.083552	0.078388
18.72	0.070027	0.068967		18.72	0.085779	0.070924		18.72	0.083393	0.078404
18.74	0.069868	0.069132		18.74	0.08594	0.070791		18.74	0.082895	0.078727
18.76	0.069389	0.068952		18.76	0.085937	0.070842		18.76	0.082854	0.078398
18.78	0.069288	0.069024		18.78	0.085487	0.070836		18.78	0.082959	0.077868
18.8	0.06938	0.069139		18.8	0.085084	0.070166		18.8	0.082378	0.077709
18.82	0.069247	0.069024		18.82	0.084925	0.070131		18.82	0.081864	0.077684
18.84	0.068875	0.06911		18.84	0.084643	0.070192		18.84	0.081633	0.077712
18.86	0.068688	0.069345		18.86	0.084186	0.070258		18.86	0.082039	0.077861
18.88	0.068853	0.069367		18.88	0.084164	0.069719		18.88	0.081566	0.077503
18.9	0.068745	0.069618		18.9	0.083495	0.069383		18.9	0.081157	0.077316
18.93	0.068327	0.06997		18.93	0.083022	0.069351		18.93	0.080653	0.077233
18.94	0.067584	0.069687		18.94	0.083232	0.069354		18.94	0.080507	0.07717
18.96	0.067404	0.069323		18.96	0.083222	0.069202		18.96	0.080161	0.07698
18.98	0.067534	0.069545		18.98	0.082626	0.069015		18.98	0.080269	0.076348
19	0.067686	0.07003		19	0.082048	0.068761		19	0.079841	0.076203
19.02	0.066985	0.070131		19.02	0.081585	0.068764		19.02	0.079254	0.076444
19.04	0.066722	0.069811		19.04	0.081531	0.068599		19.04	0.078915	0.07632
19.06	0.06695	0.069605		19.06	0.081243	0.068212		19.06	0.078899	0.075739
19.08	0.06695	0.069538		19.08	0.08031	0.068203		19.08	0.078959	0.074791
19.1	0.066639	0.069878		19.1	0.080031	0.068032		19.1	0.078391	0.074782
19.12	0.066433	0.06984		19.12	0.079514	0.067324		19.12	0.07737	0.075169
19.14	0.066167	0.069741		19.14	0.079403	0.066982		19.14	0.076945	0.075149
19.16	0.065367	0.069529		19.16	0.079425	0.067074		19.16	0.076916	0.075292
19.18	0.065307	0.069811		19.18	0.078778	0.067026		19.18	0.076624	0.074712
19.2	0.065288	0.069894		19.2	0.078258	0.066763		19.2	0.076466	0.074671
19.22	0.065028	0.069913		19.22	0.077795	0.066278		19.22	0.076409	0.074439
19.24	0.064635	0.069361		19.24	0.077668	0.066135		19.24	0.076006	0.074277
19.26	0.064336	0.069316		19.26	0.077363	0.066151		19.26	0.075241	0.074192
19.28	0.064076	0.069557		19.28	0.077151	0.065789		19.28	0.07514	0.073805
19.3	0.063918	0.069586		19.3	0.076891	0.065665		19.3	0.074832	0.073697
19.32	0.063734	0.06989		19.32	0.076193	0.06499		19.32	0.074001	0.073532
19.34	0.063217	0.06943		19.34	0.075686	0.064682		19.34	0.07363	0.073284
19.36	0.062754	0.069009		19.36	0.076025	0.064869		19.36	0.073443	0.073373
19.38	0.062512	0.069044		19.38	0.075895	0.06466		19.38	0.073224	0.073424
19.4	0.062544	0.069259		19.4	0.074994	0.064898		19.4	0.073043	0.073364
19.42	0.06229	0.069256		19.42	0.07481	0.064397		19.42	0.072469	0.073234
19.44	0.061808	0.069075		19.44	0.074579	0.063803		19.44	0.072184	0.072935
19.46	0.061488	0.069053		19.46	0.074166	0.063797		19.46	0.072514	0.072888
19.48	0.061532	0.069005		19.48	0.073795	0.06393		19.48	0.072168	0.072824
19.5	0.061072	0.068577		19.5	0.073659	0.063734		19.5	0.071495	0.072507
19.52	0.060613	0.068422		19.52	0.073043	0.063096		19.52	0.071251	0.072225
19.54	0.060219	0.068932		19.54	0.072171	0.063204		19.54	0.070696	0.072266
19.56	0.059839	0.068603		19.56	0.072025	0.062811		19.56	0.070445	0.072301
19.58	0.059515	0.068381		19.58	0.071987	0.062598		19.58	0.070024	0.072133
19.6	0.059632	0.068111		19.6	0.071759	0.06203		19.6	0.06984	0.071394
19.62	0.059337	0.068003		19.62	0.071667	0.061735		19.62	0.069551	0.071587
19.64	0.058589	0.068111		19.64	0.071096	0.06152		19.64	0.068964	0.071556
19.66	0.058351	0.067845		19.66	0.070845	0.061047		19.66	0.068587	0.071413
19.68	0.058037	0.067635		19.68	0.070509	0.061402		19.68	0.068339	0.071511
19.7	0.057761	0.067924		19.7	0.070065	0.061164		19.7	0.068339	0.071166
19.72	0.057606	0.068101		19.72	0.069243	0.06066		19.72	0.067737	0.071121
19.74	0.057206	0.067518		19.74	0.069085	0.060435		19.74	0.067128	0.070997
19.76	0.05647	0.067004		19.76	0.069281	0.060045		19.76	0.067102	0.070848
19.78	0.056219	0.066972		19.78	0.069018	0.060102		19.78	0.066994	0.070223
19.81	0.056334	0.06695		19.81	0.068806	0.059607		19.81	0.06689	0.069535
19.82	0.05641	0.066915		19.82	0.068441	0.059201		19.82	0.066443	0.069421
19.84	0.056131	0.066503		19.84	0.067838	0.059008		19.84	0.065827	0.069332
19.86	0.055712	0.066274		19.86	0.067508	0.05876		19.86	0.065456	0.069338
19.88	0.05548	0.066205		19.88	0.067492	0.058836		19.88	0.0657	0.069113
19.9	0.055027	0.065922		19.9	0.067293	0.058605		19.9	0.065637	0.068631
19.92	0.055116	0.065992		19.92	0.066703	0.057954		19.92	0.065437	0.068159
19.94	0.055058	0.066094		19.94	0.066474	0.057437		19.94	0.064806	0.068067
19.96	0.054294	0.065488		19.96	0.066385	0.057396		19.96	0.064422	0.067515
19.98	0.053961	0.064806		19.98	0.066021	0.057453		19.98	0.06466	0.067036
20	0.053679	0.064406		20	0.065561	0.056816		20	0.064406	0.066982
20.02	0.053438	0.064736		20.02	0.065088	0.05659		20.02	0.063547	0.066861
20.04	0.053479	0.064714		20.04	0.065037	0.056378		20.04	0.063213	0.066728
20.06	0.053295	0.064412		20.06	0.064749	0.056346		20.06	0.062852	0.066341
20.08	0.052695	0.064054		20.08	0.064568	0.056121		20.08	0.063109	0.065811
20.1	0.052454	0.063572		20.1	0.064244	0.055753		20.1	0.062804	0.065716
20.12	0.052534	0.063464		20.12	0.064143	0.055236		20.12	0.062319	0.06558
20.14	0.052426	0.063778		20.14	0.063962	0.055011		20.14	0.061923	0.065415
20.16	0.05189	0.063902		20.16	0.063851	0.054836		20.16	0.061957	0.065113
20.18	0.051557	0.063102		20.18	0.063312	0.054795		20.18	0.062103	0.065183
20.2	0.050894	0.063055		20.2	0.063512	0.054795		20.2	0.061621	0.065139
20.22	0.050878	0.063141		20.22	0.062887	0.055033		20.22	0.061342	0.065209
20.24	0.050948	0.062738		20.24	0.06244	0.054392		20.24	0.061038	0.064742
20.26	0.050313	0.062344		20.26	0.062332	0.053222		20.26	0.060574	0.064707
20.28	0.050002	0.062275		20.28	0.062268	0.053203		20.28	0.060939	0.064539
20.31	0.04927	0.061811		20.31	0.061846	0.05353		20.31	0.060914	0.064114
20.32	0.049206	0.061834		20.32	0.06178	0.053022		20.32	0.060206	0.063645
20.34	0.049206	0.061602		20.34	0.061497	0.05293		20.34	0.059623	0.063404
20.36	0.049225	0.061459		20.36	0.061104	0.052787		20.36	0.059401	0.063505
20.38	0.048318	0.060958		20.38	0.061241	0.052543		20.38	0.059591	0.063467
20.4	0.048229	0.060952		20.4	0.061253	0.052169		20.4	0.059211	0.062868
20.42	0.04802	0.061098		20.42	0.061215	0.051921		20.42	0.059283	0.063004
20.44	0.04821	0.060394		20.44	0.060657	0.051563		20.44	0.059157	0.063207
20.46	0.04776	0.060035		20.46	0.06034	0.051569		20.46	0.058846	0.063077
20.48	0.047395	0.059572		20.48	0.060184	0.051211		20.48	0.059017	0.062925
20.5	0.047338	0.059483		20.5	0.059946	0.051151		20.5	0.058573	0.062972
20.52	0.047052	0.059699		20.52	0.059778	0.051024		20.52	0.058192	0.063236
20.54	0.046174	0.059594		20.54	0.059309	0.050465		20.54	0.058104	0.063356
20.56	0.046561	0.059467		20.56	0.059217	0.050304		20.56	0.058227	0.063746
20.58	0.046006	0.058706		20.58	0.05916	0.050063		20.58	0.057964	0.064048
20.6	0.045375	0.058345		20.6	0.058925	0.050145		20.6	0.057859	0.063984
20.62	0.045191	0.058284		20.62	0.058966	0.050129		20.62	0.058037	0.063797
20.64	0.045026	0.058278		20.64	0.058849	0.049952		20.64	0.057964	0.063908
20.66	0.045463	0.058234		20.66	0.058167	0.049317		20.66	0.057498	0.064209
20.68	0.045022	0.05778		20.68	0.057907	0.049666		20.68	0.057234	0.064156
20.7	0.044509	0.05725		20.7	0.057866	0.049371		20.7	0.057044	0.064051
20.72	0.044451	0.057114		20.72	0.058037	0.049105		20.72	0.057269	0.063962
20.74	0.044467	0.05712		20.74	0.058195	0.04913		20.74	0.057412	0.06414
20.76	0.044106	0.056962		20.76	0.058031	0.048359		20.76	0.056917	0.064473
20.78	0.043484	0.056822		20.78	0.057713	0.047922		20.78	0.056514	0.064549
20.8	0.043091	0.056353		20.8	0.057761	0.047719		20.8	0.056213	0.06387
20.82	0.043306	0.056334		20.82	0.057441	0.047173		20.82	0.056086	0.063163
20.84	0.043478	0.056318		20.84	0.057006	0.047474		20.84	0.056162	0.062792
20.86	0.043459	0.055642		20.86	0.056724	0.047163		20.86	0.055807	0.062677
20.88	0.042697	0.055499		20.88	0.056391	0.047052		20.88	0.05548	0.062703
20.9	0.042193	0.055255		20.9	0.056663	0.046986		20.9	0.055969	0.062014
20.92	0.042095	0.055227		20.92	0.057009	0.047027		20.92	0.055763	0.061053
20.94	0.042003	0.055043		20.94	0.056676	0.046371		20.94	0.05522	0.060632
20.96	0.041809	0.054947		20.96	0.055899	0.045958		20.96	0.055195	0.06067
20.98	0.041657	0.054817		20.98	0.056226	0.04598		20.98	0.055195	0.060283
21	0.041016	0.054272		21	0.056058	0.046056		21	0.054824	0.060283
21.02	0.040667	0.054243		21.02	0.056045	0.045438		21.02	0.054767	0.05974
21.04	0.041	0.054396		21.04	0.056029	0.045409		21.04	0.055144	0.059226
21.06	0.041441	0.054164		21.06	0.055899	0.045486		21.06	0.05496	0.059052
21.08	0.041257	0.053476		21.08	0.055328	0.045403		21.08	0.054522	0.058963
21.1	0.040566	0.053406		21.1	0.055242	0.045283		21.1	0.054281	0.05882
21.12	0.040112	0.053244		21.12	0.055391	0.045251		21.12	0.054941	0.058154
21.14	0.040138	0.053304		21.14	0.055575	0.045359		21.14	0.055027	0.057745
21.16	0.039735	0.052981		21.16	0.055493	0.044861		21.16	0.053856	0.057025
21.18	0.0397	0.052296		21.18	0.05542	0.044677		21.18	0.054047	0.056996
21.2	0.039786	0.051642		21.2	0.055046	0.044591		21.2	0.053945	0.056987
21.22	0.039259	0.051534		21.22	0.055284	0.044858		21.22	0.054342	0.056702
21.24	0.039605	0.051569		21.24	0.055261	0.044654		21.24	0.054519	0.056486
21.26	0.039211	0.051572		21.26	0.054827	0.044033		21.26	0.053704	0.056172
21.28	0.038999	0.051249		21.28	0.055052	0.044201		21.28	0.053571	0.056527
21.3	0.039094	0.050894		21.3	0.054738	0.044125		21.3	0.053777	0.055953
21.32	0.038631	0.050243		21.32	0.054573	0.043934		21.32	0.054088	0.055398
21.34	0.038431	0.049742		21.34	0.054744	0.043817		21.34	0.054402	0.055154
21.36	0.038866	0.049891		21.36	0.054529	0.043706		21.36	0.054012	0.055192
21.38	0.039015	0.050259		21.38	0.054183	0.0435		21.38	0.053504	0.055036
21.4	0.03838	0.049933		21.4	0.054256	0.043614		21.4	0.053387	0.054887
21.42	0.037124	0.049672		21.42	0.054072	0.043167		21.42	0.05411	0.054643
21.44	0.037258	0.049733		21.44	0.054059	0.042983		21.44	0.054288	0.054586
21.46	0.037997	0.049308		21.46	0.053929	0.042751		21.46	0.053707	0.054104
21.48	0.038054	0.049327		21.48	0.053644	0.043043		21.48	0.053212	0.053641
21.5	0.037175	0.048968		21.5	0.05425	0.043126		21.5	0.053476	0.053891
21.52	0.03714	0.04822		21.52	0.054113	0.042742		21.52	0.053301	0.053463
21.54	0.036874	0.04835		21.54	0.053615	0.042843		21.54	0.053457	0.053406
21.56	0.036683	0.048258		21.56	0.053463	0.042653		21.56	0.053114	0.053856
21.58	0.036734	0.047823		21.58	0.053111	0.041784		21.58	0.052737	0.053859
21.6	0.036388	0.047211		21.6	0.052943	0.041755		21.6	0.05287	0.053247
21.62	0.036011	0.047135		21.62	0.053422	0.041479		21.62	0.052806	0.053092
21.64	0.035963	0.047604		21.64	0.053761	0.041219		21.64	0.052429	0.052857
21.66	0.036014	0.047636		21.66	0.053212	0.041698		21.66	0.052397	0.052629
21.68	0.035304	0.04704		21.68	0.052908	0.041749		21.68	0.052321	0.053003
21.7	0.035773	0.046678		21.7	0.052679	0.041552		21.7	0.052191	0.053247
21.72	0.03545	0.046012		21.72	0.052946	0.041276		21.72	0.052273	0.052762
21.74	0.035205	0.045901		21.74	0.052794	0.040931		21.74	0.052597	0.052432
21.76	0.035132	0.045847		21.76	0.052705	0.040912		21.76	0.052543	0.052413
21.78	0.034866	0.045654		21.78	0.052721	0.040969		21.78	0.052036	0.052216
21.8	0.034419	0.04566		21.8	0.052375	0.040607		21.8	0.05234	0.052029
21.82	0.034003	0.045873		21.82	0.052635	0.040325		21.82	0.05234	0.051842
21.84	0.033902	0.045647		21.84	0.052372	0.04088		21.84	0.052124	0.051674
21.86	0.034013	0.044721		21.86	0.052137	0.040956		21.86	0.05209	0.051446
21.88	0.033832	0.045054		21.88	0.051582	0.040579		21.88	0.052001	0.05162
21.9	0.033223	0.045172		21.9	0.051611	0.040959		21.9	0.051734	0.051582
21.92	0.033223	0.044842		21.92	0.051801	0.041207		21.92	0.051439	0.051481
21.94	0.033185	0.044816		21.94	0.05155	0.040502		21.94	0.051471	0.051401
21.96	0.033366	0.044766		21.96	0.051328	0.040363		21.96	0.051658	0.050916
21.98	0.033166	0.044153		21.98	0.051566	0.0401		21.98	0.051319	0.05084
22	0.033267	0.043953		22	0.051309	0.039931		22	0.051106	0.051211
22.02	0.033102	0.043379		22.02	0.051144	0.040531		22.02	0.050272	0.050957
22.04	0.032899	0.043167		22.04	0.050963	0.040537		22.04	0.050745	0.050741
22.06	0.032871	0.043804		22.06	0.0509	0.040731		22.06	0.0511	0.050542
22.08	0.032858	0.044058		22.08	0.050485	0.040645		22.08	0.051141	0.05083
22.1	0.032538	0.043091		22.1	0.05038	0.040563		22.1	0.05104	0.051284
22.12	0.032125	0.043268		22.12	0.050599	0.040249		22.12	0.050922	0.050596
22.14	0.032059	0.042866		22.14	0.050561	0.040268		22.14	0.050827	0.050396
22.16	0.032157	0.042088		22.16	0.050481	0.039951		22.16	0.050878	0.050002
22.18	0.031773	0.042333		22.18	0.050072	0.040122		22.18	0.050878	0.049784
22.2	0.031707	0.042456		22.2	0.049863	0.039827		22.2	0.049558	0.050088
22.22	0.031716	0.042088		22.22	0.050402	0.039728		22.22	0.049523	0.050278
22.24	0.031678	0.042234		22.24	0.05032	0.040366		22.24	0.050034	0.050437
22.26	0.031554	0.042031		22.26	0.05004	0.04048		22.26	0.050231	0.049942
22.28	0.031612	0.042136		22.28	0.050348	0.039938		22.28	0.050132	0.050059
22.3	0.031171	0.042387		22.3	0.049996	0.04003		22.3	0.050098	0.049381
22.32	0.030844	0.041809		22.32	0.049209	0.040122		22.32	0.050053	0.049187
22.34	0.031079	0.041584		22.34	0.049764	0.0397		22.34	0.04953	0.049847
22.36	0.03065	0.040943		22.36	0.04952	0.039928		22.36	0.049647	0.050012
22.38	0.030695	0.041362		22.38	0.049216	0.040693		22.38	0.050155	0.049815
22.4	0.030539	0.040658		22.4	0.049076	0.040128		22.4	0.049876	0.049657
22.42	0.030524	0.040509		22.42	0.049124	0.04028		22.42	0.050266	0.050044
22.44	0.030305	0.04035		22.44	0.048711	0.03984		22.44	0.04998	0.049812
22.46	0.030149	0.040642		22.46	0.048737	0.039754		22.46	0.04965	0.049175
22.48	0.03027	0.040832		22.48	0.048962	0.039808		22.48	0.049628	0.049346
22.5	0.030143	0.040499		22.5	0.048899	0.040036		22.5	0.049127	0.0494
22.52	0.030029	0.040445		22.52	0.048724	0.039725		22.52	0.048987	0.049631
22.54	0.030165	0.040128		22.54	0.048534	0.039855		22.54	0.049238	0.049787
22.56	0.029892	0.039754		22.56	0.048474	0.040036		22.56	0.049603	0.049378
22.58	0.030029	0.039909		22.58	0.048391	0.040055		22.58	0.049438	0.049124
22.6	0.029889	0.039868		22.6	0.048042	0.040017		22.6	0.049542	0.04945
22.62	0.029569	0.039535		22.62	0.047731	0.040242		22.62	0.049454	0.049555
22.64	0.029455	0.039234		22.64	0.047864	0.039938		22.64	0.049162	0.049378
22.66	0.029312	0.039139		22.66	0.047956	0.039732		22.66	0.049339	0.049289
22.68	0.029328	0.039139		22.68	0.048324	0.039621		22.68	0.049374	0.049019
22.7	0.029474	0.038824		22.7	0.048375	0.039278		22.7	0.04919	0.049251
22.72	0.029191	0.038304		22.72	0.047712	0.039506		22.72	0.048749	0.049292
22.74	0.029328	0.037879		22.74	0.047379	0.039827		22.74	0.048946	0.049339
22.76	0.029591	0.037768		22.76	0.047858	0.040464		22.76	0.048921	0.049273
22.78	0.029388	0.038016		22.78	0.047398	0.04054		22.78	0.04887	0.048493
22.8	0.029302	0.037968		22.8	0.046853	0.040544		22.8	0.048724	0.048334
22.83	0.029715	0.037305		22.83	0.046859	0.039792		22.83	0.048607	0.048705
22.84	0.029528	0.037549		22.84	0.047129	0.040376		22.84	0.048451	0.048474
22.86	0.029334	0.037457		22.86	0.047255	0.040366		22.86	0.048851	0.048251
22.88	0.029537	0.037978		22.88	0.0471	0.040604		22.88	0.048902	0.047972
22.9	0.02948	0.038146		22.9	0.047408	0.040309		22.9	0.049273	0.04834
22.92	0.029467	0.037292		22.92	0.04683	0.040807		22.92	0.048702	0.048394
22.94	0.029309	0.037273		22.94	0.046637	0.040966		22.94	0.048172	0.048131
22.96	0.029245	0.037162		22.96	0.046799	0.040712		22.96	0.048632	0.048077
22.98	0.029467	0.037086		22.98	0.046919	0.040636		22.98	0.048575	0.04776
23	0.029464	0.037016		23	0.046355	0.040943		23	0.048385	0.047538
23.02	0.029293	0.037476		23.02	0.046114	0.040883		23.02	0.047792	0.048048
23.04	0.029061	0.036972		23.04	0.045584	0.040163		23.04	0.047817	0.048112
23.06	0.028912	0.036366		23.06	0.046072	0.040807		23.06	0.047712	0.0473
23.08	0.029125	0.036503		23.08	0.046504	0.040978		23.08	0.047747	0.047351
23.1	0.029087	0.037102		23.1	0.046202	0.041416		23.1	0.04795	0.047363
23.12	0.029353	0.036363		23.12	0.04593	0.041616		23.12	0.048001	0.047677
23.14	0.02903	0.035817		23.14	0.04546	0.041184		23.14	0.047636	0.047671
23.16	0.028354	0.035722		23.16	0.045514	0.041581		23.16	0.047744	0.047268
23.18	0.028198	0.035681		23.18	0.045403	0.041613		23.18	0.04775	0.047173
23.2	0.028525	0.036043		23.2	0.045508	0.041425		23.2	0.047665	0.046843
23.22	0.028735	0.036649		23.22	0.04534	0.041946		23.22	0.047471	0.047373
23.24	0.028335	0.036414		23.24	0.045457	0.042069		23.24	0.047255	0.047436
23.26	0.028179	0.036036		23.26	0.045536	0.042456		23.26	0.047468	0.047408
23.28	0.028129	0.036008		23.28	0.045746	0.042276		23.28	0.047801	0.047573
23.3	0.028449	0.036052		23.3	0.045984	0.042301		23.3	0.047538	0.047868
23.33	0.028941	0.036062		23.33	0.045333	0.042288		23.33	0.046872	0.047642
23.34	0.028519	0.035668		23.34	0.045232	0.042466		23.34	0.046513	0.047541
23.36	0.028487	0.035332		23.36	0.045587	0.042317		23.36	0.046748	0.047554
23.38	0.028633	0.035472		23.38	0.04547	0.042669		23.38	0.046865	0.04729
23.4	0.028535	0.035478		23.4	0.045435	0.043164		23.4	0.04698	0.046954
23.42	0.02849	0.0355		23.42	0.04559	0.042881		23.42	0.047202	0.046672
23.44	0.02816	0.035697		23.44	0.045349	0.043078		23.44	0.046393	0.046786
23.46	0.028129	0.035405		23.46	0.04534	0.043405		23.46	0.046656	0.047075
23.48	0.028252	0.035266		23.48	0.045048	0.043573		23.48	0.046662	0.046954
23.5	0.028716	0.035009		23.5	0.044842	0.043525		23.5	0.046475	0.04723
23.52	0.02889	0.03504		23.52	0.044658	0.043452		23.52	0.04658	0.047043
23.54	0.028481	0.035285		23.54	0.044772	0.043649		23.54	0.046336	0.047189
23.56	0.028214	0.034885		23.56	0.045051	0.043846		23.56	0.046386	0.047087
23.58	0.02829	0.034669		23.58	0.045298	0.044245		23.58	0.046374	0.04703
23.6	0.028319	0.034933		23.6	0.045279	0.044534		23.6	0.046688	0.047078
23.62	0.028513	0.03492		23.62	0.044813	0.044458		23.62	0.046313	0.046926
23.64	0.028471	0.035199		23.64	0.044493	0.044873		23.64	0.045819	0.046577
23.66	0.028532	0.035243		23.66	0.04493	0.044661		23.66	0.046206	0.046951
23.68	0.028595	0.035215		23.68	0.045035	0.045133		23.68	0.046259	0.046948
23.7	0.028811	0.03499		23.7	0.044937	0.04533		23.7	0.046675	0.046507
23.72	0.029312	0.034958		23.72	0.0452	0.045184		23.72	0.045892	0.046799
23.74	0.029233	0.03504		23.74	0.044743	0.04547		23.74	0.045723	0.047059
23.76	0.028817	0.034704		23.76	0.045352	0.045476		23.76	0.046009	0.047468
23.78	0.028985	0.034942		23.78	0.045533	0.046079		23.78	0.046199	0.047357
23.8	0.029325	0.03479		23.8	0.04552	0.046307		23.8	0.046069	0.047465
23.82	0.029686	0.034758		23.82	0.045045	0.046221		23.82	0.046539	0.047338
23.84	0.029873	0.03511		23.84	0.04534	0.046478		23.84	0.045809	0.047338
23.86	0.029756	0.035063		23.86	0.045235	0.046662		23.86	0.045822	0.047604
23.88	0.029274	0.034793		23.88	0.045584	0.046894		23.88	0.045685	0.047195
23.9	0.029718	0.035196		23.9	0.045733	0.046983		23.9	0.045666	0.047328
23.92	0.030149	0.035491		23.92	0.045727	0.046999		23.92	0.045863	0.047268
23.94	0.030029	0.035522		23.94	0.045631	0.047033		23.94	0.045413	0.047722
23.96	0.029848	0.035069		23.96	0.045501	0.047303		23.96	0.045222	0.04822
23.98	0.029908	0.034511		23.98	0.04586	0.047398		23.98	0.04546	0.04842
23.98	0.029899	0.034457		23.98	0.046076	0.047433		23.98	0.045619	0.048394
24	0.029708	0.034872		24	0.046225	0.047728		24	0.04567	0.048179
24.02	0.029816	0.035148		24.02	0.046545	0.047976		24.02	0.045593	0.048502
24.04	0.030108	0.035082		24.04	0.046596	0.048258		24.04	0.045292	0.048845
24.06	0.030444	0.034818		24.06	0.046688	0.048112		24.06	0.045178	0.048876
24.08	0.030127	0.034971		24.08	0.046957	0.048182		24.08	0.045501	0.048813
24.1	0.030022	0.034977		24.1	0.046976	0.048848		24.1	0.045673	0.049498
24.12	0.030124	0.03512		24.12	0.047084	0.049159		24.12	0.045917	0.049301
24.14	0.030657	0.034955		24.14	0.047332	0.049244		24.14	0.045324	0.049533
24.16	0.030343	0.034377		24.16	0.047604	0.049286		24.16	0.045435	0.049676
24.18	0.030102	0.03452		24.18	0.047839	0.049339		24.18	0.0456	0.050294
24.2	0.030165	0.035123		24.2	0.048147	0.049457		24.2	0.045587	0.050145
24.22	0.030457	0.034837		24.22	0.048569	0.050142		24.22	0.045505	0.049891
24.24	0.030698	0.034888		24.24	0.048965	0.05084		24.24	0.045175	0.050085
24.26	0.030555	0.035151		24.26	0.049111	0.051021		24.26	0.044858	0.050732
24.28	0.03047	0.035224		24.28	0.049358	0.051021		24.28	0.045552	0.050221
24.3	0.030371	0.034983		24.3	0.050031	0.051224		24.3	0.045793	0.050304
24.32	0.030504	0.035253		24.32	0.050453	0.0511		24.32	0.045882	0.050675
24.34	0.030514	0.035672		24.34	0.050951	0.05129		24.34	0.045552	0.050732
24.36	0.030901	0.035478		24.36	0.050913	0.051658		24.36	0.045292	0.05064
24.38	0.030768	0.035392		24.38	0.051309	0.051737		24.38	0.046044	0.050786
24.4	0.030857	0.035221		24.4	0.05215	0.052489		24.4	0.046269	0.050818
24.42	0.031285	0.035576		24.42	0.053108	0.053006		24.42	0.04592	0.050684
24.44	0.031009	0.036147		24.44	0.053358	0.053368		24.44	0.045815	0.050938
24.46	0.031272	0.036014		24.46	0.054367	0.053593		24.46	0.045879	0.051341
24.48	0.031161	0.035716		24.48	0.055017	0.053726		24.48	0.046431	0.051414
24.5	0.031434	0.035856		24.5	0.05569	0.054034		24.5	0.04611	0.051481
24.52	0.031294	0.035887		24.52	0.055794	0.054148		24.52	0.046437	0.051668
24.54	0.031672	0.036252		24.54	0.056562	0.054789		24.54	0.046405	0.051461
24.56	0.031716	0.036214		24.56	0.057171	0.055201		24.56	0.046729	0.051779
24.58	0.03171	0.036217		24.58	0.058579	0.055525		24.58	0.046697	0.05241
24.6	0.031849	0.036515		24.6	0.058846	0.055642		24.6	0.047179	0.052524
24.62	0.032436	0.036696		24.62	0.059588	0.05627		24.62	0.047284	0.052356
24.64	0.032563	0.036966		24.64	0.060574	0.056851		24.64	0.047202	0.052394
24.66	0.033058	0.03681		24.66	0.061196	0.056578		24.66	0.047382	0.052714
24.68	0.033147	0.036909		24.68	0.062246	0.056974		24.68	0.047934	0.052924
24.7	0.03309	0.037134		24.7	0.063109	0.057821		24.7	0.048109	0.053257
24.72	0.033458	0.03748		24.72	0.0636	0.058522		24.72	0.048299	0.053561
24.74	0.033768	0.037787		24.74	0.064761	0.058795		24.74	0.048534	0.053558
24.76	0.034019	0.038231		24.76	0.065808	0.058919		24.76	0.048677	0.053983
24.78	0.034561	0.038431		24.78	0.066376	0.058868		24.78	0.048835	0.054811
24.8	0.034181	0.038368		24.8	0.06773	0.059655		24.8	0.049305	0.054773
24.82	0.034412	0.038615		24.82	0.068802	0.059804		24.82	0.050136	0.054798
24.84	0.03459	0.038625		24.84	0.069405	0.060511		24.84	0.050364	0.055404
24.86	0.035224	0.038999		24.86	0.069948	0.060955		24.86	0.049831	0.05581
24.88	0.035345	0.039881		24.88	0.07114	0.06131		24.88	0.050123	0.055943
24.9	0.035462	0.039716		24.9	0.072098	0.062433		24.9	0.051135	0.056292
24.92	0.035659	0.03957		24.92	0.073475	0.06289		24.92	0.051953	0.056778
24.94	0.036373	0.040556		24.94	0.074169	0.063169		24.94	0.052099	0.05646
24.96	0.03688	0.040772		24.96	0.075146	0.063397		24.96	0.052201	0.056825
24.98	0.037549	0.040652		24.98	0.076475	0.064038		24.98	0.052435	0.05725
25	0.037873	0.041111		25	0.077272	0.064238		25	0.053095	0.057276
25.02	0.037993	0.041644		25.02	0.078379	0.064901		25.02	0.053463	0.057821
25.04	0.038634	0.042523		25.04	0.079546	0.065605		25.04	0.054262	0.058088
25.06	0.039075	0.042285		25.06	0.08011	0.066322		25.06	0.054649	0.058947
25.08	0.039335	0.042304		25.08	0.080976	0.06617		25.08	0.054611	0.059182
25.1	0.039345	0.042739		25.1	0.082467	0.066569		25.1	0.055471	0.059528
25.12	0.039728	0.043259		25.12	0.083745	0.067245		25.12	0.056537	0.059258
25.14	0.040715	0.043576		25.14	0.084437	0.067838		25.14	0.056635	0.059207
25.16	0.04173	0.044296		25.16	0.085182	0.068533		25.16	0.057136	0.060111
25.18	0.041606	0.044838		25.18	0.086105	0.069297		25.18	0.057006	0.060346
25.2	0.042044	0.044899		25.2	0.087244	0.070084		25.2	0.05785	0.060552
25.22	0.042758	0.045355		25.22	0.088424	0.070328		25.22	0.05863	0.060942
25.24	0.043839	0.045628		25.24	0.088944	0.07088		25.24	0.059065	0.06131
25.26	0.044356	0.046307		25.26	0.089848	0.071369		25.26	0.059563	0.061875
25.28	0.044607	0.047113		25.28	0.090689	0.072041		25.28	0.060324	0.062344
25.3	0.045438	0.047998		25.3	0.091945	0.072698		25.3	0.060796	0.062551
25.32	0.045873	0.047893		25.32	0.093169	0.073494		25.32	0.061929	0.062773
25.34	0.046802	0.048102		25.34	0.093632	0.074103		25.34	0.062284	0.062766
25.36	0.047525	0.048762		25.36	0.094432	0.074651		25.36	0.062427	0.06342
25.38	0.04808	0.049485		25.38	0.095586	0.074778		25.38	0.062823	0.063934
25.4	0.048458	0.049517		25.4	0.096157	0.075568		25.4	0.06374	0.063918
25.42	0.048978	0.050212		25.42	0.097239	0.076501		25.42	0.064546	0.064289
25.44	0.049958	0.050668		25.44	0.098359	0.077262		25.44	0.06564	0.064882
25.46	0.050437	0.051576		25.46	0.099396	0.07756		25.46	0.06662	0.065186
25.48	0.051106	0.051956		25.48	0.099846	0.077808		25.48	0.066598	0.065123
25.5	0.052102	0.052581		25.5	0.100845	0.078823		25.5	0.066823	0.065992
25.52	0.052683	0.05312		25.52	0.10134	0.079187		25.52	0.067949	0.066331
25.54	0.053704	0.053609		25.54	0.102136	0.079746		25.54	0.06899	0.066607
25.56	0.05476	0.054323		25.56	0.102955	0.08012		25.56	0.069605	0.066801
25.58	0.05522	0.054776		25.58	0.103548	0.08032		25.58	0.070185	0.067407
25.6	0.055087	0.05543		25.6	0.104763	0.08038		25.6	0.070915	0.067613
25.62	0.056039	0.0553		25.62	0.105451	0.081091		25.62	0.071527	0.067876
25.64	0.057012	0.056204		25.64	0.106101	0.081452		25.64	0.072288	0.06813
25.66	0.05843	0.057304		25.66	0.106666	0.082118		25.66	0.073592	0.068086
25.68	0.059242	0.057697		25.68	0.106828	0.08248		25.68	0.0741	0.068847
25.7	0.059632	0.05805		25.7	0.107592	0.083105		25.7	0.074978	0.069725
25.72	0.059924	0.059017		25.72	0.108306	0.083939		25.72	0.075736	0.069757
25.74	0.06085	0.059442		25.74	0.109086	0.084196		25.74	0.076682	0.070065
25.76	0.062512	0.060076		25.76	0.109048	0.084408		25.76	0.077218	0.07042
25.78	0.063401	0.060593		25.78	0.109197	0.084786		25.78	0.07737	0.070791
25.8	0.064045	0.061339		25.8	0.110206	0.085138		25.8	0.078309	0.071356
25.82	0.06505	0.06177		25.82	0.110628	0.085718		25.82	0.079105	0.071809
25.84	0.066081	0.062294		25.84	0.111072	0.086356		25.84	0.079857	0.071502
25.86	0.066985	0.062976		25.86	0.111497	0.086486		25.86	0.080304	0.071908
25.88	0.068143	0.063819		25.88	0.111712	0.087006		25.88	0.080745	0.07245
25.9	0.069075	0.064549		25.9	0.111915	0.08719		25.9	0.081855	0.073024
25.92	0.069725	0.065205		25.92	0.112477	0.087948		25.92	0.082527	0.073326
25.94	0.070791	0.06571		25.94	0.112956	0.088846		25.94	0.083152	0.073687
25.96	0.071851	0.066132		25.96	0.113114	0.089293		25.96	0.083866	0.074115
25.98	0.072523	0.067115		25.98	0.113324	0.089655		25.98	0.084183	0.074461
26	0.073338	0.067956		26	0.113711	0.090042		26	0.084726	0.074791
26.02	0.07402	0.068079		26.02	0.114028	0.090381		26.02	0.085369	0.075216
26.04	0.074785	0.068714		26.04	0.114453	0.090578		26.04	0.0862	0.075391
26.06	0.075524	0.06938		26.06	0.11478	0.091082		26.06	0.086515	0.075647
26.08	0.076019	0.070287		26.08	0.114707	0.091704		26.08	0.087003	0.075885
26.1	0.076174	0.070636		26.1	0.114948	0.092243		26.1	0.087415	0.076301
26.12	0.076694	0.070687		26.12	0.115338	0.092684		26.12	0.088056	0.07658
26.14	0.07723	0.071882		26.14	0.115646	0.092849		26.14	0.088811	0.076793
26.16	0.077595	0.072958		26.16	0.115557	0.093372		26.16	0.088928	0.077056
26.18	0.077979	0.073443		26.18	0.115614	0.093778		26.18	0.089414	0.077522
26.2	0.078264	0.074217		26.2	0.115446	0.093626		26.2	0.090242	0.078179
26.22	0.078877	0.074613		26.22	0.11556	0.093965		26.22	0.090556	0.078261
26.24	0.079397	0.075251		26.24	0.115883	0.094321		26.24	0.090889	0.078391
26.26	0.079958	0.07585		26.26	0.115779	0.094492		26.26	0.091301	0.078375
26.28	0.079987	0.076885		26.28	0.115592	0.094381		26.28	0.091875	0.078442
26.3	0.080475	0.077849		26.3	0.115233	0.094562		26.3	0.091935	0.079019
26.32	0.081043	0.078239		26.32	0.115052	0.094965		26.32	0.092319	0.079381
26.34	0.081227	0.078686		26.34	0.114691	0.09518		26.34	0.09296	0.079676
26.36	0.081991	0.078991		26.36	0.114523	0.095263		26.36	0.093341	0.079723
26.38	0.082949	0.079327		26.38	0.114361	0.095386		26.38	0.093309	0.079774
26.4	0.08346	0.079787		26.4	0.114104	0.095345		26.4	0.093655	0.080424
26.42	0.084155	0.080412		26.42	0.11398	0.095142		26.42	0.093858	0.080554
26.44	0.084843	0.081097		26.44	0.113447	0.095583		26.44	0.094384	0.080459
26.46	0.085198	0.081776		26.46	0.11339	0.095894		26.46	0.094796	0.080475
26.48	0.085896	0.082274		26.48	0.112524	0.09531		26.48	0.095006	0.080773
26.5	0.086743	0.082581		26.5	0.111716	0.095412		26.5	0.095123	0.080859
26.52	0.086692	0.082807		26.52	0.111639	0.095564		26.52	0.095187	0.081062
26.54	0.087311	0.083622		26.54	0.111164	0.095183		26.54	0.09519	0.080922
26.56	0.087634	0.084291		26.56	0.110406	0.09557		26.56	0.09577	0.081049
26.58	0.088066	0.084982		26.58	0.109895	0.095834		26.58	0.096208	0.080837
26.6	0.088541	0.085008		26.6	0.109451	0.095618		26.6	0.096075	0.081043
26.62	0.08812	0.085316		26.62	0.108912	0.095402		26.62	0.096348	0.081392
26.64	0.08805	0.085959		26.64	0.108753	0.095491		26.64	0.096582	0.081458
26.66	0.088243	0.086543		26.66	0.108366	0.095685		26.66	0.09696	0.081113
26.68	0.088427	0.087133		26.68	0.107808	0.095824		26.68	0.097356	0.081243
26.7	0.088605	0.087355		26.7	0.106996	0.095513		26.7	0.097166	0.081753
26.72	0.088947	0.087634		26.72	0.106456	0.095405		26.72	0.097283	0.081719
26.74	0.088963	0.088196		26.74	0.106035	0.095504		26.74	0.097328	0.082125
26.76	0.088817	0.088548		26.76	0.105768	0.095539		26.76	0.097477	0.082052
26.78	0.088579	0.089081		26.78	0.105112	0.095529		26.78	0.097467	0.08155
26.8	0.088411	0.089899		26.8	0.104626	0.094987		26.8	0.097166	0.081833
26.82	0.0883	0.090077		26.82	0.103779	0.094708		26.82	0.097087	0.081925
26.84	0.08843	0.089842		26.84	0.103174	0.094597		26.84	0.097252	0.082071
26.86	0.088151	0.090334		26.86	0.102561	0.09486		26.86	0.09747	0.081722
26.88	0.088012	0.091206		26.88	0.101775	0.094771		26.88	0.097382	0.08175
26.9	0.088078	0.09146		26.9	0.101267	0.094584		26.9	0.097147	0.08176
26.92	0.087815	0.091101		26.92	0.100614	0.094289		26.92	0.097001	0.08208
26.94	0.087511	0.091136		26.94	0.100192	0.094213		26.94	0.096947	0.082188
26.96	0.08726	0.091786		26.96	0.099466	0.094162		26.96	0.096846	0.081814
26.98	0.087108	0.092652		26.98	0.09885	0.094045		26.98	0.096766	0.081274
27	0.08699	0.0929		27	0.097949	0.093702		27	0.096608	0.081554
27.02	0.086679	0.092586		27.02	0.097185	0.093702		27.02	0.09657	0.081766
27.04	0.086981	0.092817		27.04	0.09696	0.093283		27.04	0.096281	0.081722
27.06	0.087288	0.092849		27.06	0.095865	0.093096		27.06	0.09669	0.080967
27.08	0.08765	0.092614		27.08	0.095022	0.092795		27.08	0.096763	0.080412
27.1	0.088199	0.092735		27.1	0.09472	0.092221		27.1	0.096604	0.080735
27.12	0.088592	0.092827		27.12	0.094007	0.091992		27.12	0.096633	0.080466
27.14	0.088932	0.092671		27.14	0.093423	0.09164		27.14	0.096557	0.08071
27.16	0.089652	0.092915		27.16	0.093109	0.091333		27.16	0.096551	0.080643
27.18	0.08988	0.093163		27.18	0.09217	0.091238		27.18	0.096446	0.080101
27.2	0.090226	0.093521		27.2	0.091345	0.090733		27.2	0.096053	0.080053
27.23	0.090181	0.093274		27.23	0.090556	0.089867		27.23	0.095719	0.079942
27.24	0.090648	0.09302		27.24	0.089636	0.08994		27.24	0.095402	0.079876
27.26	0.090936	0.09277		27.26	0.08915	0.089445		27.26	0.095247	0.079717
27.28	0.090679	0.092969		27.28	0.088415	0.088976		27.28	0.094841	0.079552
27.3	0.090828	0.092779		27.3	0.087666	0.088735		27.3	0.094514	0.078838
27.32	0.091304	0.092668		27.32	0.086914	0.088805		27.32	0.093823	0.078905
27.34	0.091203	0.092712		27.34	0.08653	0.088167		27.34	0.093439	0.079
27.36	0.091095	0.092294		27.36	0.085782	0.088069		27.36	0.093153	0.078521
27.38	0.09079	0.0923		27.38	0.085065	0.087904		27.38	0.092712	0.077852
27.4	0.090349	0.09277		27.4	0.084189	0.087114		27.4	0.09191	0.077278
27.42	0.089601	0.092827		27.42	0.083584	0.086185		27.42	0.091428	0.077237
27.44	0.088646	0.092915		27.44	0.082721	0.086093		27.44	0.090946	0.077119
27.46	0.08791	0.092427		27.46	0.082407	0.086508		27.46	0.090375	0.076831
27.48	0.087304	0.092313		27.48	0.081731	0.086594		27.48	0.089775	0.076447
27.5	0.086838	0.092674		27.5	0.080811	0.086553		27.5	0.089201	0.075961
27.52	0.086778	0.092643		27.52	0.079809	0.086191		27.52	0.08863	0.075781
27.54	0.085975	0.092278		27.54	0.07972	0.085826		27.54	0.08817	0.07541
27.56	0.085258	0.092157		27.56	0.079463	0.086067		27.56	0.087631	0.07533
27.58	0.084748	0.09211		27.58	0.079111	0.086118		27.58	0.087599	0.075023
27.6	0.08425	0.092037		27.6	0.078407	0.085553		27.6	0.086768	0.074464
27.62	0.083803	0.092392		27.62	0.077551	0.08497		27.62	0.085839	0.074309
27.64	0.083384	0.09243		27.64	0.076821	0.084548		27.64	0.085452	0.073989
27.66	0.082642	0.092008		27.66	0.076402	0.084028		27.66	0.085271	0.07377
27.68	0.082334	0.091951		27.68	0.076193	0.084313		27.68	0.084913	0.073554
27.7	0.082312	0.091748		27.7	0.075286	0.084424		27.7	0.084202	0.073097
27.72	0.082343	0.091869		27.72	0.074509	0.083768		27.72	0.083181	0.072986
27.74	0.082178	0.091736		27.74	0.074331	0.08287		27.74	0.082432	0.072726
27.76	0.081351	0.090974		27.76	0.074074	0.082388		27.76	0.081864	0.072523
27.78	0.080894	0.09053		27.78	0.073662	0.082781		27.78	0.081084	0.072469
27.8	0.080586	0.090362		27.8	0.073199	0.082426		27.8	0.080979	0.071854
27.82	0.080142	0.089889		27.82	0.072685	0.081874		27.82	0.080167	0.071857
27.84	0.079711	0.089258		27.84	0.072234	0.08111		27.84	0.079219	0.071451
27.86	0.079324	0.088478		27.86	0.071847	0.080396		27.86	0.078829	0.071733
27.88	0.0788	0.088326		27.88	0.071112	0.080117		27.88	0.078382	0.071248
27.9	0.078616	0.087549		27.9	0.07043	0.079904		27.9	0.077919	0.070138
27.92	0.078068	0.087355		27.92	0.069989	0.079425		27.92	0.077566	0.069836
27.94	0.078223	0.086499		27.94	0.0693	0.078826		27.94	0.076494	0.069871
27.96	0.077582	0.085798		27.96	0.06872	0.078458		27.96	0.076044	0.069878
27.98	0.0771	0.084881		27.98	0.068571	0.078033		27.98	0.075857	0.069529
28	0.076977	0.084151		28	0.068549	0.07756		28	0.075254	0.0693
28.02	0.076751	0.083806		28.02	0.067778	0.077157		28.02	0.074287	0.069091
28.04	0.077088	0.083035		28.04	0.067277	0.076532		28.04	0.073817	0.068815
28.06	0.076831	0.082594		28.06	0.066446	0.076637		28.06	0.073154	0.068447
28.08	0.076199	0.081655		28.08	0.065964	0.076472		28.08	0.072916	0.067733
28.1	0.075904	0.081205		28.1	0.065948	0.076085		28.1	0.072301	0.067239
28.12	0.075914	0.08064		28.12	0.065729	0.075879		28.12	0.071809	0.067182
28.14	0.075663	0.080358		28.14	0.065006	0.075292		28.14	0.071115	0.067439
28.16	0.074956	0.079876		28.16	0.064479	0.07482		28.16	0.069925	0.067007
28.18	0.074204	0.078896		28.18	0.064083	0.074544		28.18	0.069408	0.066687
28.2	0.073649	0.078426		28.2	0.064165	0.074128		28.2	0.069047	0.066363
28.22	0.073018	0.077839		28.22	0.064022	0.07363		28.22	0.068343	0.065881
28.24	0.071936	0.077551		28.24	0.063071	0.073164		28.24	0.067562	0.065621
28.26	0.071181	0.076853		28.26	0.06283	0.073246		28.26	0.06722	0.06544
28.28	0.069957	0.076399		28.28	0.062668	0.073081		28.28	0.066966	0.065393
28.3	0.068806	0.076104		28.3	0.062379	0.07298		28.3	0.066776	0.065253
28.32	0.068349	0.075778		28.32	0.061894	0.072596		28.32	0.066217	0.064495
28.34	0.067714	0.075092		28.34	0.060765	0.072193		28.34	0.065431	0.06406
28.36	0.066915	0.074791		28.36	0.060635	0.071283		28.36	0.065126	0.063597
28.38	0.065405	0.073995		28.38	0.060387	0.071441		28.38	0.064631	0.063432
28.4	0.064695	0.073792		28.4	0.060121	0.071562		28.4	0.064235	0.062982
28.42	0.064495	0.073646		28.42	0.059864	0.07174		28.42	0.063198	0.062839
28.44	0.063264	0.072923		28.44	0.059442	0.072041		28.44	0.062417	0.062367
28.46	0.062138	0.072529		28.46	0.058357	0.072234		28.46	0.061653	0.062516
28.48	0.060809	0.071813		28.48	0.058249	0.072526		28.48	0.06119	0.062351
28.5	0.059626	0.07148		28.5	0.058113	0.072545		28.5	0.06093	0.061951
28.52	0.058903	0.071238		28.52	0.057488	0.072491		28.52	0.060283	0.061418
28.54	0.058249	0.070642		28.54	0.056838	0.072311		28.54	0.059185	0.06073
28.56	0.05725	0.070239		28.56	0.056838	0.072111		28.56	0.058687	0.06066
28.58	0.056267	0.069773		28.58	0.056638	0.071838		28.58	0.058437	0.060467
28.6	0.055528	0.069231		28.6	0.05659	0.071873		28.6	0.058249	0.06008
28.62	0.055366	0.068752		28.62	0.056483	0.071651		28.62	0.05778	0.05941
28.64	0.055242	0.068622		28.64	0.056394	0.071178		28.64	0.0568	0.059417
28.66	0.055055	0.067908		28.66	0.056286	0.070982		28.66	0.055528	0.059065
28.68	0.054389	0.067147		28.68	0.056029	0.070788		28.68	0.055642	0.058763
28.7	0.053986	0.067232		28.7	0.056181	0.07107		28.7	0.055055	0.058979
28.72	0.053	0.066646		28.72	0.055947	0.071067		28.72	0.054507	0.058221
28.74	0.052863	0.066601		28.74	0.055639	0.070458		28.74	0.054376	0.057371
28.76	0.051937	0.066772		28.76	0.055328	0.069909		28.76	0.053704	0.057234
28.78	0.051341	0.065415		28.78	0.055106	0.069576		28.78	0.052984	0.057631
28.8	0.050773	0.065497		28.8	0.055084	0.06905		28.8	0.052619	0.057447
28.82	0.050339	0.065412		28.82	0.054989	0.068311		28.82	0.052613	0.056635
28.84	0.049489	0.064853		28.84	0.054792	0.067971		28.84	0.051712	0.056254
28.86	0.049403	0.064336		28.86	0.054586	0.067657		28.86	0.050821	0.056362
28.88	0.048775	0.063813		28.88	0.05404	0.067375		28.88	0.050561	0.056349
28.9	0.047947	0.063451		28.9	0.054354	0.06714		28.9	0.050548	0.056292
28.92	0.047446	0.06329		28.92	0.054259	0.066966		28.92	0.050326	0.055531
28.94	0.047189	0.062861		28.94	0.054142	0.066858		28.94	0.050266	0.055445
28.96	0.046913	0.06257		28.96	0.053856	0.066566		28.96	0.049581	0.055515
28.98	0.045952	0.062119		28.98	0.053504	0.066195		28.98	0.048807	0.055547
29	0.045092	0.061459		29	0.053526	0.065843		29	0.048749	0.055109
29.02	0.044268	0.061386		29.02	0.053663	0.065554		29.02	0.048632	0.055087
29.04	0.04422	0.061294		29.04	0.053073	0.06537		29.04	0.048594	0.054576
29.06	0.043865	0.060289		29.06	0.052591	0.06479		29.06	0.048305	0.054925
29.08	0.043601	0.06008		29.08	0.052632	0.064609		29.08	0.047839	0.054703
29.1	0.043161	0.059886		29.1	0.052369	0.064619		29.1	0.047319	0.054551
29.12	0.043332	0.059728		29.12	0.052562	0.064292		29.12	0.046907	0.054297
29.14	0.043316	0.059699		29.14	0.053066	0.064289		29.14	0.046907	0.053837
29.16	0.043192	0.059604		29.16	0.053	0.063699		29.16	0.046621	0.054072
29.18	0.043747	0.058906		29.18	0.052997	0.06328		29.18	0.045815	0.054364
29.2	0.043395	0.058525		29.2	0.053028	0.063239		29.2	0.045489	0.054817
29.22	0.043497	0.058027		29.22	0.053453	0.063423		29.22	0.045923	0.054973
29.24	0.043395	0.057742		29.24	0.053606	0.063378		29.24	0.045961	0.055506
29.26	0.043811	0.057717		29.26	0.053419	0.063045		29.26	0.045425	0.055842
29.28	0.04363	0.057231		29.28	0.053365	0.063128		29.28	0.045013	0.0562
29.3	0.043462	0.057171		29.3	0.052978	0.062868		29.3	0.0448	0.057155
29.32	0.043398	0.057009		29.32	0.053346	0.062747		29.32	0.044902	0.057659
29.34	0.043503	0.056847		29.34	0.054215	0.062554		29.34	0.044743	0.057847
29.36	0.042827	0.057114		29.36	0.054519	0.062281		29.36	0.044648	0.058443
29.38	0.043183	0.057006		29.38	0.054551	0.062595		29.38	0.043592	0.058858
29.4	0.043021	0.057041		29.4	0.054833	0.062604		29.4	0.043678	0.059134
29.42	0.043084	0.056863		29.42	0.054982	0.062795		29.42	0.04375	0.059223
29.44	0.042859	0.056759		29.44	0.055065	0.06282		29.44	0.043351	0.059236
29.46	0.042666	0.057025		29.46	0.054773	0.062363		29.46	0.042142	0.059398
29.48	0.041968	0.056797		29.48	0.055391	0.062294		29.48	0.041708	0.05948
29.5	0.041365	0.05661		29.5	0.055728	0.062056		29.5	0.042031	0.059981
29.52	0.041644	0.056013		29.52	0.055296	0.062246		29.52	0.042047	0.060473
29.54	0.041042	0.056105		29.54	0.055223	0.062319		29.54	0.042012	0.060419
29.56	0.040858	0.05574		29.56	0.054767	0.062325		29.56	0.042082	0.060238
29.58	0.041067	0.055709		29.58	0.054694	0.062275		29.58	0.041876	0.059826
29.6	0.040077	0.055223		29.6	0.054782	0.062005		29.6	0.041543	0.059686
29.62	0.040055	0.055001		29.62	0.055173	0.062522		29.62	0.041432	0.058811
29.64	0.039589	0.054922		29.64	0.054589	0.062062		29.64	0.041597	0.057834
29.66	0.039414	0.055046		29.66	0.054237	0.061935		29.66	0.041495	0.057279
29.68	0.039592	0.05502		29.68	0.05391	0.062237		29.68	0.041568	0.057485
29.7	0.039173	0.05484		29.7	0.054186	0.061818		29.7	0.04159	0.057295
29.72	0.038812	0.054538		29.72	0.054678	0.062151		29.72	0.041505	0.056571
29.74	0.038663	0.054212		29.74	0.054329	0.062306		29.74	0.041838	0.056473
29.76	0.038444	0.054012		29.76	0.053898	0.061805		29.76	0.041444	0.055921
29.78	0.03779	0.054091		29.78	0.053555	0.061961		29.78	0.041038	0.05561
29.8	0.037318	0.053885		29.8	0.053771	0.062221		29.8	0.040239	0.055756
29.82	0.03733	0.053193		29.82	0.053777	0.062068		29.82	0.040623	0.055537
29.84	0.036439	0.053111		29.84	0.053691	0.062807		29.84	0.040918	0.055122
29.86	0.036005	0.053184		29.86	0.054009	0.062747		29.86	0.041213	0.054522
29.88	0.035881	0.053124		29.88	0.053675	0.062367		29.88	0.041121	0.054158
29.9	0.034926	0.052632		29.9	0.054135	0.062899		29.9	0.04115	0.05457
29.92	0.034676	0.052346		29.92	0.054748	0.063068		29.92	0.041089	0.054586
29.94	0.034755	0.051829		29.94	0.055284	0.062722		29.94	0.04087	0.054392
29.96	0.034029	0.052201		29.96	0.055452	0.062506		29.96	0.04061	0.054703
29.98	0.033245	0.052204		29.98	0.055442	0.062547		29.98	0.040655	0.054402
30	0.033334	0.051817		30	0.0553	0.062595		30	0.040712	0.055176
30.02	0.03321	0.051192		30.02	0.055547	0.063128		30.02	0.040731	0.055997
30.04	0.032791	0.051128		30.04	0.056156	0.063378		30.04	0.040591	0.055909
30.06	0.032604	0.051268		30.06	0.05601	0.063331		30.06	0.040223	0.056213
30.08	0.032424	0.051547		30.08	0.055956	0.063483		30.08	0.039754	0.056847
30.1	0.032097	0.051062		30.1	0.056403	0.063502		30.1	0.03984	0.057479
30.12	0.031957	0.050491		30.12	0.056914	0.063781		30.12	0.040141	0.05777
30.14	0.03177	0.050015		30.14	0.056911	0.064156		30.14	0.040004	0.058018
30.16	0.031653	0.050662		30.16	0.057298	0.064248		30.16	0.040322	0.058262
30.18	0.031494	0.050615		30.18	0.057199	0.064133		30.18	0.040049	0.05818
30.2	0.03158	0.050675		30.2	0.057161	0.064454		30.2	0.040023	0.058893
30.22	0.031145	0.05064		30.22	0.056927	0.064327		30.22	0.040331	0.059388
30.24	0.031142	0.050215		30.24	0.057187	0.064768		30.24	0.040458	0.059166
30.26	0.031234	0.050094		30.26	0.057761	0.065313		30.26	0.040921	0.059312
30.28	0.031244	0.050427		30.28	0.05784	0.065592		30.28	0.041115	0.058849
30.3	0.031196	0.049895		30.3	0.057685	0.065507		30.3	0.040515	0.058576
30.32	0.030968	0.049825		30.32	0.057815	0.066439		30.32	0.040686	0.05869
30.34	0.03093	0.049552		30.34	0.058383	0.067473		30.34	0.040981	0.058922
30.36	0.031431	0.05005		30.36	0.059061	0.068		30.36	0.040912	0.059147
30.38	0.03124	0.050034		30.38	0.059258	0.068603		30.38	0.041115	0.058903
30.4	0.031082	0.050148		30.4	0.059528	0.068774		30.4	0.041273	0.058452
30.42	0.031082	0.050148		30.42	0.059813	0.06911		30.42	0.041505	0.058015
30.44	0.031091	0.050183		30.44	0.060311	0.070277		30.44	0.041987	0.057656
30.46	0.031269	0.049895		30.46	0.06119	0.070614		30.46	0.042364	0.056524
30.48	0.031431	0.050592		30.48	0.062002	0.070721		30.48	0.042577	0.056581
30.5	0.03164	0.050786		30.5	0.062436	0.070921		30.5	0.042507	0.056752
30.52	0.031865	0.050519		30.52	0.063455	0.071489		30.52	0.042818	0.056235
30.54	0.032021	0.05037		30.54	0.064479	0.072035		30.54	0.043421	0.055731
30.56	0.032975	0.050564		30.56	0.065475	0.072802		30.56	0.044356	0.055575
30.58	0.033956	0.051033		30.58	0.066011	0.073443		30.58	0.044144	0.055696
30.6	0.03414	0.05109		30.6	0.066741	0.073351		30.6	0.043735	0.05634
30.62	0.034885	0.050672		30.62	0.06774	0.073817		30.62	0.043941	0.056958
30.64	0.034996	0.050538		30.64	0.069082	0.074785		30.64	0.044417	0.057548
30.66	0.035205	0.050929		30.66	0.070281	0.074718		30.66	0.044807	0.058154
30.68	0.036097	0.051563		30.68	0.071311	0.074683		30.68	0.044924	0.05876
30.7	0.036062	0.051636		30.7	0.072545	0.074721		30.7	0.044911	0.059271
30.72	0.03655	0.051455		30.72	0.073801	0.075061		30.72	0.045387	0.060479
30.74	0.036709	0.051566		30.74	0.075584	0.075311		30.74	0.045505	0.061456
30.76	0.036902	0.051652		30.76	0.077046	0.075806		30.76	0.046139	0.061837
30.78	0.037359	0.052235		30.78	0.078712	0.076431		30.78	0.046513	0.06283
30.8	0.03792	0.052356		30.8	0.08031	0.076916		30.8	0.046583	0.063946
30.82	0.037654	0.052388		30.82	0.081966	0.077738		30.82	0.046583	0.064891
30.84	0.038038	0.052683		30.84	0.084367	0.078169		30.84	0.046843	0.066094
30.86	0.037648	0.052762		30.86	0.087238	0.078727		30.86	0.04729	0.066747
30.88	0.037619	0.053466		30.88	0.089236	0.079635		30.88	0.048172	0.066991
30.9	0.037495	0.053948		30.9	0.091958	0.08038		30.9	0.048258	0.068054
30.92	0.037993	0.053482		30.92	0.094828	0.081157		30.92	0.048125	0.068977
30.94	0.038044	0.053092		30.94	0.096826	0.081944		30.94	0.04894	0.069633
30.96	0.037464	0.053913		30.96	0.100233	0.082559		30.96	0.049768	0.069941
30.98	0.037854	0.054776		30.98	0.103871	0.083469		30.98	0.050094	0.070074
31	0.038155	0.055109		31	0.107173	0.084323		31	0.049923	0.070116
31.02	0.038041	0.055417		31.02	0.111481	0.084738		31.02	0.049977	0.070788
31.04	0.038615	0.05587		31.04	0.115544	0.08563		31.04	0.050373	0.070715
31.06	0.038393	0.056115		31.06	0.119674	0.087127		31.06	0.051579	0.07035
31.08	0.037844	0.056349		31.08	0.124121	0.088262		31.08	0.052169	0.07082
31.1	0.038073	0.057368		31.1	0.128454	0.089633		31.1	0.052074	0.070969
31.12	0.038736	0.058002		31.12	0.133868	0.091285		31.12	0.052768	0.071679
31.14	0.038758	0.057961		31.14	0.139254	0.093198		31.14	0.053634	0.071847
31.16	0.038828	0.058598		31.16	0.146141	0.09485		31.16	0.054148	0.071803
31.18	0.039506	0.059369		31.18	0.151216	0.096598		31.18	0.055043	0.072101
31.2	0.040106	0.060086		31.2	0.157436	0.098368		31.2	0.056112	0.07311
31.22	0.040972	0.060593		31.22	0.165055	0.100509		31.22	0.056838	0.074017
31.24	0.041121	0.061053		31.24	0.170796	0.102872		31.24	0.056993	0.075032
31.26	0.041264	0.061951		31.26	0.181006	0.106133		31.26	0.058519	0.075733
31.28	0.042209	0.062662		31.28	0.188686	0.108902		31.28	0.059632	0.076184
31.3	0.04336	0.06334		31.3	0.198154	0.110989		31.3	0.060349	0.076799
31.32	0.044242	0.064581		31.32	0.205135	0.114171		31.32	0.061266	0.077868
31.34	0.044451	0.064673		31.34	0.213703	0.117006		31.34	0.062145	0.079381
31.37	0.044743	0.065469		31.37	0.222936	0.12035		31.37	0.06342	0.080431
31.38	0.045451	0.066814		31.38	0.234235	0.124048		31.38	0.064612	0.081439
31.4	0.046339	0.068159		31.4	0.24534	0.127965		31.4	0.066109	0.082864
31.42	0.047097	0.069472		31.42	0.25503	0.130563		31.42	0.067182	0.084478
31.44	0.04822	0.070128		31.44	0.263391	0.134753		31.44	0.06793	0.086118
31.46	0.048911	0.071273		31.46	0.275451	0.139882		31.46	0.0697	0.088275
31.48	0.049641	0.071673		31.48	0.285008	0.143904		31.48	0.071086	0.089712
31.5	0.050478	0.073459		31.5	0.298336	0.14922		31.5	0.072809	0.092094
31.52	0.050967	0.075406		31.52	0.308436	0.154197		31.52	0.073998	0.093176
31.54	0.051271	0.076555		31.54	0.318865	0.158035		31.54	0.075454	0.095586
31.56	0.052343	0.077582		31.56	0.329732	0.165407		31.56	0.077417	0.097953
31.58	0.053539	0.079298		31.58	0.340501	0.171491		31.58	0.079733	0.099884
31.6	0.05424	0.080786		31.6	0.352687	0.178935		31.6	0.081595	0.102441
31.62	0.055081	0.083013		31.62	0.364455	0.185374		31.62	0.083803	0.104772
31.64	0.055636	0.084513		31.64	0.377121	0.192184		31.64	0.085823	0.106945
31.66	0.056578	0.086331		31.66	0.388448	0.199033		31.66	0.087653	0.109806
31.68	0.057872	0.088443		31.68	0.399749	0.207476		31.68	0.090165	0.11234
31.7	0.059477	0.090949		31.7	0.408374	0.216973		31.7	0.092893	0.115528
31.72	0.061466	0.092659		31.72	0.420855	0.225591		31.72	0.095412	0.118507
31.74	0.063045	0.095675		31.74	0.433642	0.236243		31.74	0.099047	0.121558
31.76	0.06367	0.097559		31.76	0.444785	0.24508		31.76	0.101756	0.124502
31.78	0.065608	0.10017		31.78	0.455569	0.255452		31.78	0.1043	0.127052
31.8	0.067794	0.103557		31.8	0.468032	0.265009		31.8	0.107862	0.130316
31.82	0.069599	0.106793		31.82	0.475854	0.274943		31.82	0.110532	0.133741
31.84	0.071828	0.109828		31.84	0.489249	0.287057		31.84	0.114291	0.138033
31.86	0.073475	0.112915		31.86	0.499824	0.297128		31.86	0.117695	0.142401
31.88	0.074724	0.116543		31.88	0.510488	0.309121		31.88	0.12171	0.146271
31.9	0.077992	0.120886		31.9	0.522541	0.322529		31.9	0.126319	0.149855
31.92	0.080323	0.124606		31.92	0.532301	0.3324		31.92	0.129355	0.154264
31.94	0.08273	0.129593		31.94	0.541554	0.346312		31.94	0.133684	0.159812
31.96	0.084684	0.133164		31.96	0.552243	0.359184		31.96	0.138097	0.163561
31.98	0.08712	0.137313		31.98	0.561696	0.371167		31.98	0.142445	0.169302
31.99	0.087533	0.138296		31.99	0.563263	0.373518		31.99	0.143162	0.170117
32	0.088909	0.143184		32	0.572918	0.387972		32	0.147378	0.175161
32.02	0.091983	0.14845		32.02	0.581761	0.40184		32.02	0.15205	0.179417
32.04	0.095155	0.154629		32.04	0.591845	0.418546		32.04	0.155536	0.185999
32.06	0.09715	0.15964		32.06	0.600285	0.430942		32.06	0.161052	0.191921
32.08	0.100645	0.16581		32.08	0.611448	0.447268		32.08	0.167294	0.197922
32.1	0.103843	0.172198		32.1	0.620513	0.46308		32.1	0.172024	0.205154
32.12	0.107684	0.178666		32.12	0.629623	0.477827		32.12	0.177384	0.211936
32.14	0.110777	0.186215		32.14	0.639931	0.495428		32.14	0.183595	0.218683
32.16	0.113758	0.192987		32.16	0.648137	0.510754		32.16	0.18729	0.225525
32.18	0.117041	0.200492		32.18	0.657586	0.526325		32.18	0.194842	0.233416
32.2	0.120327	0.208666		32.2	0.666084	0.53874		32.2	0.200793	0.239995
32.22	0.123531	0.215431		32.22	0.674347	0.556859		32.22	0.206988	0.247826
32.24	0.128232	0.224732		32.24	0.683555	0.574437		32.24	0.213893	0.256765
32.26	0.131109	0.233048		32.26	0.691637	0.590177		32.26	0.220148	0.264695
32.28	0.135565	0.242123		32.28	0.70017	0.608494		32.28	0.227402	0.272615
32.3	0.139892	0.251423		32.3	0.708084	0.621541		32.3	0.233445	0.280678
32.32	0.144123	0.260892		32.32	0.713524	0.633902		32.32	0.239624	0.28818
32.34	0.148526	0.272079		32.34	0.72178	0.654744		32.34	0.247157	0.299234
32.36	0.154001	0.280129		32.36	0.72853	0.670081		32.36	0.254183	0.308328
32.38	0.158397	0.291364		32.38	0.736197	0.687212		32.38	0.262278	0.318405
32.4	0.163298	0.299646		32.4	0.741123	0.701603		32.4	0.267994	0.325498
32.42	0.168287	0.311985		32.42	0.749049	0.713026		32.42	0.276808	0.334179
32.44	0.172966	0.323896		32.44	0.753623	0.726551		32.44	0.283768	0.344031
32.46	0.178364	0.334988		32.46	0.758616	0.742486		32.46	0.290635	0.353623
32.48	0.18402	0.345877		32.48	0.764427	0.758372		32.48	0.298888	0.364033
32.5	0.187851	0.356633		32.5	0.769505	0.77215		32.5	0.305886	0.372851
32.52	0.193498	0.367862		32.52	0.773803	0.787655		32.52	0.31398	0.381625
32.54	0.198687	0.381276		32.54	0.777984	0.798052		32.54	0.32034	0.388892
32.56	0.20419	0.392321		32.56	0.781939	0.811146		32.56	0.327385	0.399734
32.58	0.209862	0.405795		32.58	0.785882	0.82685		32.58	0.335565	0.40969
32.6	0.214794	0.415495		32.6	0.789514	0.839224		32.6	0.342813	0.418492
32.62	0.220021	0.429436		32.62	0.793085	0.85274		32.62	0.350581	0.428795
32.64	0.224893	0.440265		32.64	0.795759	0.862408		32.64	0.356846	0.437365
32.66	0.230137	0.453206		32.66	0.798715	0.873786		32.66	0.36285	0.444204
32.68	0.235469	0.466966		32.68	0.801852	0.884392		32.68	0.370263	0.455455
32.7	0.240404	0.47875		32.7	0.804162	0.894854		32.7	0.376442	0.463756
32.72	0.246307	0.490597		32.72	0.807197	0.906228		32.72	0.383712	0.473364
32.74	0.251493	0.502999		32.74	0.809024	0.916343		32.74	0.388273	0.481874
32.76	0.254503	0.514412		32.76	0.811327	0.925799		32.76	0.394972	0.490451
32.78	0.261681	0.529177		32.78	0.813807	0.938071		32.78	0.401234	0.498346
32.8	0.267213	0.541075		32.8	0.815641	0.945849		32.8	0.405741	0.507015
32.82	0.273713	0.555292		32.82	0.817382	0.956608		32.82	0.411793	0.516201
32.84	0.279644	0.56737		32.84	0.818886	0.965673		32.84	0.417017	0.524311
32.86	0.285833	0.574948		32.86	0.820345	0.974482		32.86	0.421883	0.533488
32.88	0.290749	0.5926		32.88	0.821658	0.982478		32.88	0.427231	0.540076
32.9	0.296325	0.605256		32.9	0.822968	0.989536		32.9	0.431732	0.548218
32.92	0.303085	0.619913		32.92	0.824544	0.996257		32.92	0.435805	0.557594
32.94	0.309308	0.632481		32.94	0.825122	1.00282		32.94	0.439671	0.565343
32.96	0.31641	0.64697		32.96	0.825858	1.01019		32.96	0.443341	0.574215
32.98	0.321955	0.656299		32.98	0.826524	1.01515		32.98	0.447148	0.581879
33	0.328114	0.669694		33	0.827082	1.0227		33	0.450726	0.588711
33.02	0.334293	0.683806		33.02	0.827926	1.02977		33.02	0.455366	0.596457
33.04	0.340272	0.69597		33.04	0.828097	1.03468		33.04	0.457973	0.603822
33.06	0.346934	0.709197		33.06	0.827967	1.03942		33.06	0.461761	0.612307
33.08	0.352475	0.720077		33.08	0.827948	1.04381		33.08	0.46453	0.619609
33.1	0.356567	0.728172		33.1	0.827742	1.04703		33.1	0.467787	0.626448
33.12	0.363738	0.741595		33.12	0.827764	1.05236		33.12	0.471089	0.634048
33.14	0.367932	0.752243		33.14	0.827222	1.05547		33.14	0.473862	0.640947
33.16	0.373362	0.764154		33.16	0.826828	1.05917		33.16	0.476707	0.647506
33.18	0.377774	0.773483		33.18	0.82646	1.06162		33.18	0.477877	0.653809
33.2	0.382123	0.781812		33.2	0.825785	1.06481		33.2	0.481284	0.65994
33.22	0.386624	0.791195		33.22	0.824906	1.06832		33.22	0.483615	0.666909
33.24	0.391797	0.799638		33.24	0.823644	1.07154		33.24	0.485883	0.671495
33.26	0.395515	0.809132		33.26	0.822175	1.07441		33.26	0.488205	0.678978
33.28	0.399397	0.817094		33.28	0.820989	1.07661		33.28	0.490045	0.683346
33.3	0.403175	0.825252		33.3	0.819101	1.07888		33.3	0.491437	0.68923
33.32	0.406309	0.832002		33.32	0.818324	1.08106		33.32	0.493306	0.693559
33.34	0.409827	0.839611		33.34	0.816732	1.08329		33.34	0.49492	0.698029
33.36	0.413002	0.846329		33.36	0.814489	1.08485		33.36	0.496275	0.702653
33.38	0.415152	0.852867		33.38	0.81291	1.08604		33.38	0.497585	0.707202
33.4	0.417722	0.860035		33.4	0.811279	1.08814		33.4	0.498641	0.710932
33.42	0.419628	0.866205		33.42	0.809548	1.08958		33.42	0.499421	0.714697
33.44	0.422004	0.872108		33.44	0.808428	1.09143		33.44	0.500474	0.717856
33.46	0.424075	0.879562		33.46	0.805506	1.09323		33.46	0.501143	0.721152
33.48	0.425877	0.884421		33.48	0.8036	1.09508		33.48	0.501553	0.723588
33.51	0.427615	0.891199		33.51	0.801802	1.09631		33.51	0.502279	0.727055
33.52	0.428535	0.89709		33.52	0.799749	1.09747		33.52	0.50252	0.729339
33.54	0.430162	0.902656		33.54	0.797545	1.09835		33.54	0.502479	0.731007
33.56	0.43144	0.908969		33.56	0.795106	1.09969		33.56	0.502422	0.733618
33.58	0.432344	0.914862		33.58	0.79338	1.10083		33.58	0.502	0.73561
33.6	0.433391	0.919671		33.6	0.790893	1.10196		33.6	0.501483	0.738033
33.62	0.434301	0.924717		33.62	0.789073	1.10325		33.62	0.50147	0.740088
33.64	0.434974	0.929723		33.64	0.786297	1.10423		33.64	0.500947	0.741833
33.66	0.436271	0.935121		33.66	0.784448	1.10535		33.66	0.500087	0.743181
33.68	0.437137	0.938614		33.68	0.782063	1.10601		33.68	0.499291	0.744992
33.7	0.437702	0.944672		33.7	0.77963	1.10623		33.7	0.498498	0.747032
33.72	0.438155	0.948811		33.72	0.777416	1.10679		33.72	0.497619	0.74824
33.74	0.43905	0.952792		33.74	0.774422	1.10794		33.74	0.496779	0.749944
33.76	0.439554	0.956288		33.76	0.771779	1.10822		33.76	0.495485	0.751
33.78	0.440176	0.959529		33.78	0.769699	1.10905		33.78	0.493896	0.752139
33.8	0.440652	0.96312		33.8	0.765813	1.10938		33.8	0.492668	0.753794
33.82	0.440994	0.967164		33.82	0.763888	1.10981		33.82	0.491875	0.754502
33.84	0.441245	0.970599		33.84	0.76089	1.11018		33.84	0.49093	0.756047
33.86	0.44167	0.973042		33.86	0.758115	1.11004		33.86	0.489629	0.756659
33.88	0.441578	0.97621		33.88	0.755869	1.1097		33.88	0.487767	0.757496
33.9	0.441511	0.978786		33.9	0.752329	1.10916		33.9	0.486185	0.758613
33.92	0.441318	0.98094		33.92	0.749677	1.10921		33.92	0.484967	0.75919
33.94	0.441013	0.98402		33.94	0.746283	1.10867		33.94	0.48353	0.759532
33.96	0.440639	0.986123		33.96	0.743835	1.10789		33.96	0.482026	0.759888
33.98	0.44022	0.987924		33.98	0.740123	1.10766		33.98	0.48037	0.760284
34	0.43951	0.989897		34	0.737297	1.10721		34	0.47829	0.760535
34.02	0.439043	0.991563		34.02	0.734655	1.10675		34.02	0.477078	0.760687
34.04	0.438282	0.993336		34.04	0.731613	1.10644		34.04	0.475521	0.760611
34.06	0.437797	0.995023		34.06	0.728457	1.10569		34.06	0.473928	0.760538
34.08	0.437178	0.996194		34.08	0.725044	1.10445		34.08	0.472184	0.760002
34.1	0.436135	0.997104		34.1	0.722142	1.10362		34.1	0.470528	0.75945
34.12	0.434806	0.998265		34.12	0.719696	1.10284		34.12	0.468181	0.759272
34.14	0.433981	0.999394		34.14	0.716131	1.10185		34.14	0.466801	0.758013
34.16	0.433048	1.00011		34.16	0.713083	1.10093		34.16	0.464755	0.75729
34.18	0.432065	1.00126		34.18	0.709628	1.09963		34.18	0.462725	0.756449
34.2	0.431167	1.00166		34.2	0.707294	1.09863		34.2	0.461149	0.75551
34.22	0.429683	1.0021		34.22	0.704458	1.09715		34.22	0.458763	0.754467
34.24	0.428408	1.00271		34.24	0.701426	1.09567		34.24	0.456911	0.752938
34.26	0.427545	1.00313		34.26	0.698086	1.09406		34.26	0.454751	0.751552
34.28	0.426549	1.00365		34.28	0.694739	1.09167		34.28	0.451538	0.75061
34.3	0.425192	1.00372		34.3	0.691434	1.09021		34.3	0.450155	0.74955
34.32	0.424005	1.00389		34.32	0.689309	1.08955		34.32	0.448258	0.748703
34.34	0.422216	1.00409		34.34	0.686105	1.08735		34.34	0.445476	0.747108
34.36	0.420919	1.00456		34.36	0.683542	1.08534		34.36	0.443189	0.745671
34.39	0.419466	1.00487		34.39	0.679048	1.08307		34.39	0.440769	0.743914
34.4	0.418372	1.00453		34.4	0.67606	1.08075		34.4	0.438828	0.74282
34.42	0.416364	1.00399		34.42	0.672682	1.07825		34.42	0.436563	0.741405
34.44	0.414705	1.00346		34.44	0.669906	1.07686		34.44	0.434025	0.7402
34.46	0.413363	1.00315		34.46	0.667784	1.07475		34.46	0.431846	0.738807
34.48	0.411911	1.00282		34.48	0.663772	1.07191		34.48	0.429293	0.736996
34.5	0.41036	1.00238		34.5	0.660787	1.06962		34.5	0.427085	0.735695
34.52	0.408523	1.00087		34.52	0.657295	1.06729		34.52	0.424376	0.733983
34.54	0.40707	0.99967		34.54	0.654602	1.06574		34.54	0.42241	0.732067
34.56	0.405173	0.999169		34.56	0.651401	1.06461		34.56	0.420285	0.730262
34.58	0.403394	0.998652		34.58	0.648369	1.06244		34.58	0.417998	0.72821
34.6	0.40176	0.997586		34.6	0.645219	1.06057		34.6	0.415349	0.726817
34.62	0.399734	0.995921		34.62	0.641822	1.0586		34.62	0.412377	0.72453
34.64	0.398122	0.994611		34.64	0.639047	1.05631		34.64	0.409963	0.722906
34.66	0.396587	0.992936		34.66	0.636138	1.05436		34.66	0.408377	0.720806
34.68	0.394335	0.991325		34.68	0.632665	1.05253		34.68	0.405779	0.718526
34.7	0.392717	0.989666		34.7	0.630447	1.04936		34.7	0.403416	0.716588
34.72	0.390142	0.987871		34.72	0.627402	1.04623		34.72	0.400184	0.714247
34.74	0.388305	0.986028		34.74	0.624662	1.04396		34.74	0.397995	0.712112
34.76	0.38689	0.984232		34.76	0.621667	1.04151		34.76	0.396048	0.709419
34.78	0.385013	0.982107		34.78	0.61827	1.03874		34.78	0.39371	0.706755
34.8	0.382726	0.980334		34.8	0.614943	1.0354		34.8	0.391271	0.704024
34.82	0.380607	0.977777		34.82	0.612348	1.03233		34.82	0.388736	0.701248
34.84	0.378719	0.976004		34.84	0.609804	1.02893		34.84	0.386513	0.698961
34.86	0.37622	0.97315		34.86	0.606728	1.02532		34.86	0.384036	0.695862
34.88	0.374945	0.97105		34.88	0.604266	1.02232		34.88	0.382678	0.693131
34.9	0.373416	0.968668		34.9	0.601326	1.0182		34.9	0.37996	0.690372
34.92	0.370961	0.966146		34.92	0.598214	1.01379		34.92	0.377222	0.687815
34.94	0.368833	0.96365		34.94	0.595293	1.01089		34.94	0.37543	0.684868
34.96	0.36685	0.961287		34.96	0.592977	1.00675		34.96	0.373479	0.681129
34.98	0.36527	0.958831		34.98	0.59037	1.00302		34.98	0.371862	0.678163
35	0.363022	0.956424		35	0.587242	0.99941		35	0.369239	0.674851
35.02	0.361128	0.953477		35.02	0.583677	0.995413		35.02	0.366609	0.671752
35.04	0.359069	0.951174		35.04	0.581336	0.991813		35.04	0.364493	0.669335
35.06	0.356573	0.948152		35.06	0.577578	0.988686		35.06	0.36247	0.665513
35.08	0.354838	0.945687		35.08	0.575341	0.985634		35.08	0.360516	0.662953
35.1	0.353303	0.942934		35.1	0.572544	0.982697		35.1	0.358657	0.659502
35.12	0.350407	0.940675		35.12	0.568617	0.978751		35.12	0.35617	0.655924
35.14	0.348113	0.937897		35.14	0.566136	0.975738		35.14	0.354121	0.652974
35.16	0.345988	0.934744		35.16	0.563374	0.972173		35.16	0.351634	0.649409
35.18	0.344345	0.932517		35.18	0.559872	0.969492		35.18	0.349887	0.646193
35.2	0.342331	0.929856		35.2	0.556586	0.966121		35.2	0.347942	0.643233
35.22	0.339914	0.926611		35.22	0.553924	0.962698		35.22	0.345712	0.639811
35.24	0.337361	0.924226		35.24	0.551381	0.959957		35.24	0.343711	0.63728
35.26	0.334918	0.920974		35.26	0.548218	0.956824		35.26	0.341319	0.634038
35.28	0.33363	0.918497		35.28	0.545757	0.953687		35.28	0.339267	0.631621
35.3	0.331226	0.915811		35.3	0.541805	0.950378		35.3	0.337107	0.628363
35.32	0.329618	0.912613		35.32	0.538886	0.94799		35.32	0.334782	0.626086
35.34	0.327096	0.909746		35.34	0.53672	0.944954		35.34	0.332739	0.62358
35.36	0.324711	0.906809		35.36	0.533592	0.941906		35.36	0.330655	0.62025
35.38	0.323052	0.903903		35.38	0.530744	0.93907		35.38	0.328819	0.617338
35.4	0.321285	0.90101		35.4	0.527819	0.935565		35.4	0.326265	0.61421
35.42	0.319449	0.89807		35.42	0.524765	0.93187		35.42	0.323801	0.612827
35.44	0.318056	0.895129		35.44	0.522329	0.929888		35.44	0.322643	0.609906
35.46	0.315189	0.891542		35.46	0.519845	0.925139		35.46	0.320083	0.606407
35.48	0.313501	0.889144		35.48	0.5172	0.921631		35.48	0.31817	0.603825
35.5	0.311382	0.885741		35.5	0.514069	0.917558		35.5	0.315925	0.600967
35.52	0.310114	0.883517		35.52	0.51162	0.913701		35.52	0.313482	0.598487
35.54	0.308303	0.880263		35.54	0.508293	0.910088		35.54	0.311592	0.59698
35.56	0.306501	0.876669		35.56	0.505556	0.907173		35.56	0.310285	0.593463
35.58	0.304325	0.873916		35.58	0.503338	0.902381		35.58	0.308115	0.590757
35.6	0.302666	0.870788		35.6	0.500005	0.897363		35.6	0.305619	0.587398
35.62	0.300906	0.868555		35.62	0.497857	0.892966		35.62	0.303678	0.584854
35.64	0.298904	0.864549		35.64	0.494578	0.887774		35.64	0.30128	0.581841
35.66	0.297131	0.861577		35.66	0.492103	0.883517		35.66	0.300059	0.579957
35.68	0.295719	0.858725		35.68	0.489541	0.878915		35.68	0.298761	0.575674
35.7	0.293518	0.854827		35.7	0.486391	0.874769		35.7	0.296807	0.571833
35.72	0.291913	0.851677		35.72	0.484342	0.870369		35.72	0.294606	0.568855
35.74	0.289832	0.848604		35.74	0.481294	0.865443		35.74	0.292326	0.565083
35.76	0.288389	0.845022		35.76	0.478769	0.861716		35.76	0.291171	0.561826
35.78	0.286692	0.841517		35.78	0.476028	0.857139		35.78	0.289299	0.559152
35.8	0.284478	0.837445		35.8	0.473107	0.852505		35.8	0.287723	0.555047
35.82	0.282987	0.8344		35.82	0.470585	0.849121		35.82	0.285909	0.551603
35.84	0.28116	0.830026		35.84	0.46799	0.844458		35.84	0.283888	0.547552
35.86	0.279438	0.827019		35.86	0.465313	0.840385		35.86	0.282667	0.544196
35.88	0.278103	0.823349		35.88	0.463286	0.836969		35.88	0.281436	0.541456
35.9	0.276336	0.819127		35.9	0.460279	0.832389		35.9	0.279022	0.536346
35.92	0.274797	0.815384		35.92	0.457415	0.828141		35.92	0.277075	0.533243
35.94	0.272799	0.810946		35.94	0.45471	0.824211		35.94	0.275019	0.529317
35.96	0.271185	0.807299		35.96	0.45339	0.820618		35.96	0.273633	0.526186
35.98	0.269503	0.803591		35.98	0.449948	0.816621		35.98	0.272247	0.522459
36	0.268228	0.800282		36	0.447395	0.812555		36	0.270468	0.519642
36.02	0.267134	0.796635		36.02	0.444984	0.808815		36.02	0.268482	0.516223
36.04	0.264942	0.792746		36.04	0.441889	0.804146		36.04	0.266319	0.512994
36.06	0.263296	0.789219		36.06	0.439529	0.80091		36.06	0.265386	0.509816
36.08	0.261532	0.785282		36.08	0.437204	0.796527		36.08	0.263451	0.505933
36.1	0.26007	0.781901		36.1	0.434793	0.793558		36.1	0.2621	0.50298
36.12	0.257853	0.779325		36.12	0.432309	0.788936		36.12	0.260318	0.500252
36.14	0.256315	0.775281		36.14	0.429423	0.784413		36.14	0.258522	0.496918
36.16	0.255008	0.77177		36.16	0.426885	0.780984		36.16	0.256613	0.49413
36.18	0.253111	0.768151		36.18	0.424154	0.776613		36.18	0.254992	0.491174
36.2	0.251287	0.764497		36.2	0.422283	0.77451		36.2	0.253688	0.488116
36.22	0.250015	0.761661		36.22	0.41925	0.769511		36.22	0.252001	0.485141
36.24	0.247893	0.758771		36.24	0.416412	0.764963		36.24	0.249993	0.482236
36.26	0.246196	0.75572		36.26	0.414106	0.761099		36.26	0.248416	0.47921
36.28	0.244283	0.751923		36.28	0.411476	0.757074		36.28	0.246643	0.476006
36.3	0.242288	0.749424		36.3	0.409129	0.753465		36.3	0.245305	0.473944
36.32	0.24081	0.745871		36.32	0.407188	0.751311		36.32	0.243494	0.471175
36.34	0.239475	0.7421		36.34	0.403829	0.745785		36.34	0.24179	0.46794
36.36	0.237204	0.738636		36.36	0.401811	0.742255		36.36	0.240192	0.46616
36.38	0.235091	0.73522		36.38	0.399286	0.738271		36.38	0.238498	0.462452
36.4	0.233664	0.732117		36.4	0.396771	0.73495		36.4	0.236867	0.459417
36.42	0.23229	0.728815		36.42	0.393754	0.730427		36.42	0.234866	0.456559
36.44	0.231034	0.725507		36.44	0.391496	0.727477		36.44	0.233873	0.454085
36.46	0.229188	0.722262		36.46	0.389	0.723763		36.46	0.231926	0.451633
36.48	0.226968	0.718151		36.48	0.3865	0.719563		36.48	0.230022	0.449013
36.5	0.225239	0.715135		36.5	0.384229	0.71588		36.5	0.228703	0.446009
36.52	0.223954	0.711509		36.52	0.38159	0.711649		36.52	0.226917	0.442904
36.54	0.222866	0.708845		36.54	0.379186	0.708312		36.54	0.225702	0.440829
36.56	0.221154	0.705349		36.56	0.376686	0.704252		36.56	0.224161	0.43858
36.58	0.218727	0.701442		36.58	0.37426	0.700417		36.58	0.22273	0.435542
36.6	0.217427	0.698108		36.6	0.372233	0.69696		36.6	0.221674	0.432772
36.62	0.215806	0.69485		36.62	0.369714	0.692576		36.62	0.219863	0.429509
36.64	0.214496	0.691571		36.64	0.367364	0.688579		36.64	0.218473	0.426885
36.66	0.213684	0.688218		36.66	0.365045	0.684659		36.66	0.217144	0.424678
36.68	0.211492	0.684193		36.68	0.362508	0.679793		36.68	0.214445	0.422413
36.7	0.209741	0.68124		36.7	0.360639	0.676187		36.7	0.213839	0.419939
36.72	0.208136	0.677678		36.72	0.358245	0.671457		36.72	0.212637	0.417154
36.74	0.20628	0.67488		36.74	0.355488	0.667347		36.74	0.210864	0.41416
36.76	0.204415	0.671359		36.76	0.353103	0.662754		36.76	0.209678	0.411321
36.78	0.203616	0.667638		36.78	0.350721	0.658519		36.78	0.207946	0.408916
36.8	0.202103	0.664095		36.8	0.348548	0.654164		36.8	0.206598	0.406959
36.82	0.200441	0.660092		36.82	0.345595	0.649929		36.82	0.205265	0.403568
36.84	0.198811	0.656841		36.84	0.343625	0.645631		36.84	0.203778	0.401615
36.86	0.196942	0.652594		36.86	0.340688	0.640883		36.86	0.201865	0.398287
36.88	0.19508	0.649895		36.88	0.338648	0.637622		36.88	0.200606	0.395788
36.9	0.194497	0.646279		36.9	0.336247	0.63242		36.9	0.199144	0.39293
36.92	0.192755	0.642218		36.92	0.333212	0.627472		36.92	0.197421	0.390456
36.94	0.191318	0.639237		36.94	0.330903	0.623751		36.94	0.196235	0.388232
36.96	0.189923	0.635351		36.96	0.328086	0.619961		36.96	0.194386	0.384813
36.98	0.188254	0.631729		36.98	0.326272	0.615891		36.98	0.192562	0.382427
37	0.186605	0.629569		37	0.323157	0.613021		37	0.19136	0.37983
37.02	0.185482	0.624741		37.02	0.319807	0.607933		37.02	0.18938	0.376616
37.04	0.183839	0.621417		37.04	0.317333	0.604133		37.04	0.187988	0.373889
37.06	0.181996	0.617147		37.06	0.314659	0.599889		37.06	0.18638	0.371779
37.08	0.180191	0.613589		37.08	0.312004	0.597148		37.08	0.185057	0.368604
37.1	0.178967	0.611216		37.1	0.310472	0.593812		37.1	0.183747	0.366155
37.12	0.177581	0.607613		37.12	0.306964	0.590138		37.12	0.182228	0.363304
37.14	0.175709	0.604558		37.14	0.304496	0.585939		37.14	0.180892	0.361017
37.16	0.174533	0.60079		37.16	0.301467	0.581698		37.16	0.179068	0.358372
37.18	0.173378	0.597589		37.18	0.298765	0.578371		37.18	0.177486	0.357023
37.2	0.171526	0.593945		37.2	0.295805	0.574891		37.2	0.176429	0.353658
37.22	0.16999	0.59115		37.22	0.294568	0.572195		37.22	0.175535	0.350876
37.24	0.168763	0.587357		37.24	0.291751	0.568192		37.24	0.173679	0.348589
37.26	0.167269	0.584378		37.26	0.288395	0.563574		37.26	0.172074	0.345861
37.28	0.166489	0.58093		37.28	0.285585	0.56016		37.28	0.170235	0.343676
37.3	0.164541	0.576566		37.3	0.283089	0.556119		37.3	0.168623	0.34157
37.32	0.163259	0.573194		37.32	0.281512	0.553997		37.32	0.168081	0.338407
37.34	0.162102	0.570634		37.34	0.279184	0.549877		37.34	0.166498	0.336066
37.36	0.160852	0.566143		37.36	0.276428	0.545202		37.36	0.164484	0.333186
37.38	0.159551	0.563206		37.38	0.273805	0.541503		37.38	0.163361	0.330792
37.41	0.157918	0.55951		37.41	0.271118	0.536552		37.41	0.162159	0.327896
37.42	0.15702	0.556931		37.42	0.268923	0.532692		37.42	0.160877	0.326614
37.44	0.155501	0.553924		37.44	0.267109	0.529761		37.44	0.160348	0.323797
37.46	0.154261	0.551149		37.46	0.263819	0.524597		37.46	0.158628	0.321165
37.48	0.152989	0.54831		37.48	0.262173	0.520292		37.48	0.157322	0.318786
37.5	0.151044	0.545465		37.5	0.259781	0.515845		37.5	0.155939	0.316534
37.52	0.149956	0.542759		37.52	0.257675	0.512293		37.52	0.154863	0.314079
37.54	0.149363	0.539651		37.54	0.255163	0.508499		37.54	0.15375	0.311681
37.56	0.148022	0.536393		37.56	0.252781	0.503738		37.56	0.152091	0.309444
37.58	0.147	0.533722		37.58	0.25077	0.500322		37.58	0.150879	0.307104
37.6	0.14543	0.529221		37.6	0.248911	0.495888		37.6	0.149661	0.304572
37.62	0.14458	0.526386		37.62	0.246827	0.491745		37.62	0.148887	0.30232
37.64	0.143429	0.522878		37.64	0.244626	0.487181		37.64	0.147799	0.299098
37.66	0.142785	0.51982		37.66	0.242723	0.483539		37.66	0.146499	0.297315
37.68	0.1417	0.516588		37.68	0.240388	0.47862		37.68	0.144631	0.295415
37.7	0.140301	0.512816		37.7	0.238181	0.475124		37.7	0.143448	0.292433
37.72	0.139264	0.508994		37.72	0.236614	0.47161		37.72	0.142743	0.290248
37.74	0.137779	0.505901		37.74	0.234285	0.467702		37.74	0.141497	0.28759
37.76	0.136882	0.50219		37.76	0.232167	0.464102		37.76	0.14013	0.285411
37.78	0.136333	0.498546		37.78	0.230241	0.461237		37.78	0.139077	0.283479
37.8	0.134271	0.493686		37.8	0.227602	0.456438		37.8	0.137932	0.280973
37.82	0.133123	0.489845		37.82	0.225842	0.45306		37.82	0.137386	0.278616
37.84	0.132203	0.485055		37.84	0.22384	0.449653		37.84	0.136536	0.275324
37.86	0.131179	0.481189		37.86	0.221759	0.446079		37.86	0.135743	0.27304
37.88	0.130148	0.47783		37.88	0.219758	0.442215		37.88	0.134636	0.27108
37.9	0.12957	0.473773		37.9	0.217772	0.43911		37.9	0.133171	0.269082
37.92	0.128527	0.470426		37.92	0.215765	0.43557		37.92	0.132397	0.26681
37.94	0.127033	0.466668		37.94	0.213677	0.431561		37.94	0.131508	0.264019
37.96	0.126373	0.46315		37.96	0.211768	0.428535		37.96	0.130608	0.261681
37.98	0.125482	0.459766		37.98	0.209475	0.42496		37.98	0.12911	0.25916
38	0.124619	0.457168		38	0.207755	0.421534		38	0.128378	0.257514
38.02	0.123455	0.453856		38.02	0.205633	0.417937		38.02	0.127597	0.254557
38.04	0.122532	0.450405		38.04	0.203809	0.414242		38.04	0.126528	0.251978
38.06	0.122113	0.448077		38.06	0.202176	0.41074		38.06	0.125336	0.250167
38.08	0.12132	0.444017		38.08	0.199841	0.407061		38.08	0.124438	0.247912
38.1	0.120657	0.440855		38.1	0.198528	0.404384		38.1	0.123959	0.245828
38.12	0.119931	0.437648		38.12	0.196641	0.400533		38.12	0.123046	0.244255
38.14	0.118865	0.434546		38.14	0.194849	0.39693		38.14	0.122284	0.241099
38.16	0.118437	0.432062		38.16	0.193447	0.393742		38.16	0.121564	0.239002
38.18	0.118117	0.42844		38.18	0.191341	0.38959		38.18	0.120413	0.237248
38.2	0.117149	0.425264		38.2	0.189485	0.386798		38.2	0.119493	0.235224
38.22	0.116125	0.422013		38.22	0.188391	0.383899		38.22	0.118773	0.233937
38.24	0.114516	0.418569		38.24	0.186852	0.37956		38.24	0.117822	0.230524
38.26	0.113727	0.416199		38.26	0.185314	0.376207		38.26	0.117032	0.228741
38.28	0.113235	0.41316		38.28	0.183493	0.3719		38.28	0.116343	0.226822
38.3	0.112578	0.409719		38.3	0.182037	0.368506		38.3	0.1153	0.225014
38.32	0.111693	0.406338		38.32	0.18061	0.365784		38.32	0.114434	0.222673
38.34	0.110983	0.402547		38.34	0.178995	0.361867		38.34	0.113336	0.220729
38.36	0.11018	0.399695		38.36	0.177619	0.358879		38.36	0.112962	0.218191
38.38	0.109016	0.397136		38.38	0.175246	0.35473		38.38	0.112014	0.216243
38.4	0.108182	0.393678		38.4	0.173594	0.351723		38.4	0.11084	0.214477
38.42	0.107268	0.389609		38.42	0.172274	0.348098		38.42	0.11044	0.212482
38.44	0.106659	0.386316		38.44	0.171364	0.345681		38.44	0.110203	0.211137
38.46	0.105755	0.383385		38.46	0.169467	0.342239		38.46	0.109356	0.208561
38.48	0.105286	0.37976		38.48	0.16738	0.337808		38.48	0.108033	0.206417
38.5	0.104966	0.378041		38.5	0.166292	0.334341		38.5	0.106948	0.204733
38.52	0.103719	0.373749		38.52	0.165033	0.330392		38.52	0.105794	0.202617
38.54	0.103028	0.370758		38.54	0.163618	0.327185		38.54	0.105733	0.200688
38.56	0.102555	0.367979		38.56	0.162606	0.324759		38.56	0.105074	0.199524
38.58	0.101876	0.364861		38.58	0.160865	0.320559		38.58	0.104065	0.197069
38.6	0.101527	0.362102		38.6	0.159479	0.316943		38.6	0.103304	0.195214
38.62	0.100636	0.35899		38.62	0.157759	0.31288		38.62	0.102679	0.193491
38.64	0.100271	0.355761		38.64	0.156503	0.310092		38.64	0.101768	0.191842
38.66	0.099729	0.35271		38.66	0.155653	0.30731		38.66	0.101283	0.189897
38.68	0.099307	0.349646		38.68	0.154327	0.303855		38.68	0.100557	0.188654
38.7	0.098577	0.347197		38.7	0.15277	0.299707		38.7	0.099878	0.18683
38.72	0.097416	0.34379		38.72	0.151688	0.296119		38.72	0.09899	0.185108
38.74	0.096677	0.341338		38.74	0.150695	0.292687		38.74	0.09885	0.183849
38.76	0.095942	0.337722		38.76	0.149528	0.288824		38.76	0.098416	0.181831
38.78	0.095964	0.335315		38.78	0.148307	0.285814		38.78	0.097937	0.180626
38.8	0.095472	0.332774		38.8	0.147156	0.282093		38.8	0.096646	0.179382
38.82	0.094003	0.329666		38.82	0.145782	0.278654		38.82	0.095916	0.178136
38.84	0.093309	0.326614		38.84	0.144869	0.276244		38.84	0.095799	0.176781
38.86	0.09249	0.323788		38.86	0.144101	0.272717		38.86	0.095085	0.174533
38.88	0.092119	0.320952		38.88	0.143194	0.270103		38.88	0.094622	0.173105
38.9	0.09131	0.318132		38.9	0.141881	0.266503		38.9	0.094073	0.171897
38.92	0.090755	0.315056		38.92	0.140777	0.263061		38.92	0.093854	0.170257
38.94	0.089594	0.311769		38.94	0.139505	0.260241		38.94	0.093528	0.169191
38.96	0.089119	0.308334		38.96	0.138709	0.257456		38.96	0.093115	0.167364
38.98	0.088481	0.306231		38.98	0.13756	0.254459		38.98	0.092678	0.165692
39	0.088053	0.303373		39	0.136628	0.251718		39	0.09218	0.164446
39.02	0.087406	0.300566		39.02	0.135515	0.247738		39.02	0.091485	0.162657
39.04	0.086771	0.297594		39.04	0.134963	0.244886		39.04	0.091396	0.16109
39.06	0.086245	0.294241		39.06	0.134046	0.241356		39.06	0.091475	0.159358
39.08	0.086007	0.292094		39.08	0.132939	0.238656		39.08	0.091057	0.157671
39.1	0.085877	0.289201		39.1	0.132184	0.235583		39.1	0.090451	0.156066
39.12	0.085097	0.285836		39.12	0.131626	0.232033		39.12	0.08974	0.154686
39.14	0.084852	0.283279		39.14	0.130734	0.229277		39.14	0.089325	0.15322
39.16	0.084611	0.280075		39.16	0.130103	0.226517		39.16	0.088913	0.151444
39.18	0.084348	0.277884		39.18	0.129279	0.223831		39.18	0.08863	0.149668
39.2	0.084294	0.275254		39.2	0.127991	0.220421		39.2	0.08811	0.148218
39.22	0.084158	0.27258		39.22	0.127312	0.218454		39.22	0.087463	0.147311
39.24	0.083638	0.269751		39.24	0.126452	0.215013		39.24	0.086645	0.146204
39.26	0.08359	0.266899		39.26	0.126037	0.212275		39.26	0.086286	0.144662
39.28	0.083032	0.264416		39.28	0.125412	0.209173		39.28	0.085956	0.143029
39.3	0.082981	0.262275		39.3	0.124283	0.205843		39.3	0.085461	0.14164
39.32	0.083092	0.259398		39.32	0.123756	0.202544		39.32	0.084653	0.141005
39.34	0.082816	0.256575		39.34	0.123499	0.200777		39.34	0.084056	0.140295
39.36	0.082121	0.253311		39.36	0.122922	0.197453		39.36	0.083276	0.138756
39.38	0.082239	0.251239		39.38	0.121907	0.194995		39.38	0.08307	0.137348
39.4	0.082464	0.248791		39.4	0.120924	0.192264		39.4	0.082743	0.136124
39.42	0.082115	0.246843		39.42	0.120451	0.189701		39.42	0.082121	0.135546
39.44	0.081868	0.243789		39.44	0.120318	0.187518		39.44	0.08188	0.134918
39.46	0.08129	0.241159		39.46	0.120029	0.185596		39.46	0.081589	0.133875
39.48	0.080608	0.239262		39.48	0.119468	0.182288		39.48	0.081287	0.132939
39.5	0.080037	0.236947		39.5	0.118684	0.179785		39.5	0.080957	0.131461
39.52	0.07908	0.235732		39.52	0.117764	0.177172		39.52	0.080675	0.130341
39.54	0.078372	0.232566		39.54	0.117416	0.174019		39.54	0.080494	0.129662
39.56	0.077643	0.230685		39.56	0.117136	0.171897		39.56	0.080225	0.129221
39.58	0.077011	0.228823		39.58	0.116898	0.169699		39.58	0.080278	0.128086
39.6	0.076888	0.226705		39.6	0.116334	0.167132		39.6	0.080488	0.127141
39.62	0.076428	0.225119		39.62	0.115674	0.164512		39.62	0.080041	0.126373
39.64	0.075885	0.223932		39.64	0.115427	0.161756		39.64	0.079755	0.126078
39.66	0.07521	0.221836		39.66	0.115573	0.159932		39.66	0.079819	0.125314
39.68	0.074915	0.220446		39.68	0.115528	0.15754		39.68	0.079761	0.124248
39.7	0.074794	0.218619		39.7	0.114681	0.154695		39.7	0.079888	0.123712
39.72	0.073979	0.217138		39.72	0.114012	0.152516		39.72	0.079834	0.122697
39.74	0.072974	0.215308		39.74	0.113968	0.149979		39.74	0.079473	0.122322
39.76	0.072387	0.214588		39.76	0.113806	0.14825		39.76	0.07946	0.121891
39.78	0.072076	0.21291		39.78	0.113755	0.146784		39.78	0.080088	0.121089
39.8	0.071746	0.211073		39.8	0.113546	0.143914		39.8	0.079425	0.120055
39.82	0.071185	0.209757		39.82	0.113451	0.142077		39.82	0.079409	0.119658
39.84	0.070398	0.207774		39.84	0.1132	0.1402		39.84	0.079343	0.119103
[truncated: 1,526 more rows]

## Sheet: Figure 3c-d
Figure 3c & 3d: Metagene analysis of ribosome occupancy at annotated stop codons (TTS experiment).
Figure 3c					Figure 3d
	3' mapping
coordinates	RIBO 29 nt	TIS(Onc) 29 nt	TTS(Mono) 29 nt		coordinates	TTS(Di) 58 nt threeprime	TTS(Di) 58nt fiveprime
-250	0.821479	0.78482	0.268697		-250	0.488174	0.267142
-249	0.777609	0.350275	0.262279		-249	0.791688	0.337291
-248	1.09332	0.712231	0.245691		-248	0.293778	0.246499
-247	0.566084	0.241365	0.51462		-247	0.560218	0.288529
-246	0.611421	0.188585	0.574862		-246	0.508786	0.18345
-245	0.818722	0.858141	0.856413		-245	0.278549	0.304887
-244	0.559997	0.370323	0.559067		-244	0.236731	0.375371
-243	0.648975	0.296127	1.02306		-243	0.298594	0.710092
-242	0.979585	0.981497	0.766808		-242	0.296472	0.271392
-241	0.48145	0.272043	0.498614		-241	0.270675	0.31599
-240	0.743333	0.519726	0.368921		-240	0.424579	0.341014
-239	1.19345	0.44695	0.290187		-239	0.499856	0.249305
-238	3.17433	0.28678	0.316972		-238	0.261399	0.419979
-237	0.550124	0.12418	0.192533		-237	0.264465	0.565954
-236	1.3876	0.434634	0.704985		-236	0.196842	0.696258
-235	0.954059	1.37378	0.5388		-235	0.293608	0.402164
-234	0.565349	0.395044	0.247848		-234	0.155226	0.414508
-233	1.07595	1.54624	0.497296		-233	0.355777	0.408282
-232	0.574643	0.599421	0.270646		-232	0.186702	0.456355
-231	0.805363	0.457089	0.552457		-231	1.52937	0.281482
-230	0.807897	0.362215	0.248036		-230	0.686765	0.395204
-229	0.518325	0.342612	0.245034		-229	0.279637	0.38968
-228	0.701315	0.252186	0.325665		-228	0.218726	0.237446
-227	1.08445	0.392357	0.315423		-227	0.62178	0.191738
-226	0.70236	0.321793	0.270719		-226	0.69279	0.273551
-225	0.603062	0.211137	0.309677		-225	0.399533	0.469453
-224	1.11351	1.0883	0.447959		-224	0.386511	0.446989
-223	1.10078	0.350311	0.584318		-223	0.407978	0.310843
-222	0.611426	0.482688	0.341202		-222	0.216145	0.365929
-221	0.972864	0.451532	0.36111		-221	0.309395	0.480815
-220	0.827963	0.157303	0.343567		-220	0.32569	0.271092
-219	0.694023	0.296758	0.288153		-219	0.275338	0.288766
-218	1.13124	0.413319	0.716937		-218	0.438806	0.3811
-217	0.718794	0.315375	0.345056		-217	0.195866	0.262135
-216	0.634343	0.276093	0.278566		-216	0.438064	0.279638
-215	1.28048	0.603745	0.397784		-215	0.203892	0.511775
-214	1.29729	0.292312	0.35441		-214	0.25196	0.379397
-213	1.41934	0.792723	0.341826		-213	0.191954	0.453646
-212	1.36677	1.16551	0.762923		-212	0.265248	0.309106
-211	0.83889	0.621772	0.643538		-211	0.229657	1.14092
-210	0.931689	0.663256	0.500605		-210	0.16948	0.446633
-209	0.968067	0.862161	0.578487		-209	0.301562	0.272612
-208	1.57713	5.64779	2.412		-208	0.211959	0.286964
-207	0.494035	0.284304	0.212318		-207	0.28622	0.283058
-206	1.32893	0.509515	0.537961		-206	0.743655	0.32212
-205	4.60161	1.72656	3.78766		-205	0.787375	0.304672
-204	0.77011	0.281201	0.409525		-204	0.292681	0.20925
-203	1.19499	1.15511	1.51784		-203	0.52237	0.225932
-202	2.16765	2.25569	3.3381		-202	0.441832	0.249942
-201	0.688654	1.48435	0.808424		-201	0.211329	0.337011
-200	1.07242	0.880937	0.510625		-200	0.285945	0.358441
-199	0.828781	0.456001	0.416906		-199	0.247226	0.211473
-198	0.894726	0.299483	0.370227		-198	0.234424	0.545551
-197	0.805519	0.265583	0.35343		-197	0.190267	0.333082
-196	1.22132	0.52677	0.490675		-196	0.803891	0.2906
-195	0.809013	0.197397	0.258771		-195	0.235256	0.391655
-194	1.09625	0.514292	0.255114		-194	0.247581	0.371875
-193	0.911848	0.312773	0.327865		-193	0.528814	0.355096
-192	0.506161	0.271585	0.252169		-192	0.240966	0.511074
-191	0.975032	0.535456	0.340613		-191	0.340839	0.385158
-190	0.593809	0.176875	0.193748		-190	0.263746	0.238104
-189	0.796282	0.533503	0.251036		-189	0.273112	0.278472
-188	0.967483	0.325993	0.254353		-188	0.200133	0.461771
-187	0.685882	0.274476	0.406616		-187	0.354212	0.583231
-186	0.829813	0.271896	0.353907		-186	0.342953	0.345675
-185	0.929348	0.21633	0.361778		-185	0.675811	0.447603
-184	0.835638	0.474276	0.348014		-184	0.29506	0.311254
-183	0.872611	1.05138	0.488921		-183	0.331554	0.322519
-182	1.19956	0.48634	0.520316		-182	0.331878	0.292283
-181	0.454276	0.329527	0.277187		-181	0.258818	0.227821
-180	0.934137	0.306748	0.371105		-180	0.407905	0.434535
-179	1.41271	1.05085	0.490115		-179	0.568334	0.194403
-178	0.772374	1.18531	0.485911		-178	0.711739	0.470004
-177	1.38415	3.06662	0.820185		-177	0.402573	0.297043
-176	0.919752	0.781612	0.544623		-176	0.433621	0.189007
-175	0.682176	0.381512	0.524975		-175	0.372396	0.24814
-174	0.836335	0.72862	0.843254		-174	0.481635	0.263494
-173	1.11577	0.612371	1.45195		-173	0.349365	0.242431
-172	0.984513	0.35595	0.566392		-172	0.325915	0.175066
-171	0.821115	0.687987	0.492973		-171	0.425613	0.321041
-170	1.35219	1.32674	0.598973		-170	0.23615	0.313757
-169	0.985557	1.44014	0.451005		-169	0.182088	0.413354
-168	0.854066	1.43234	0.554276		-168	0.258301	0.685017
-167	1.11874	0.360805	0.360768		-167	0.485633	1.43311
-166	0.762957	1.49524	0.357131		-166	0.454854	1.03674
-165	1.09118	0.828889	0.460743		-165	0.302587	1.00881
-164	1.41998	4.0916	0.846114		-164	0.436194	0.781613
-163	0.950638	0.490193	0.387341		-163	0.433532	0.32909
-162	1.74823	0.451992	0.603912		-162	0.270967	0.496172
-161	1.34648	0.373922	0.508252		-161	0.301103	0.524982
-160	0.671038	0.424306	0.372602		-160	0.381156	0.655536
-159	0.549486	0.239074	0.254559		-159	0.269007	0.379828
-158	1.36658	0.988336	0.643347		-158	0.243983	0.298736
-157	0.613861	0.313943	0.305535		-157	0.426458	0.368001
-156	1.21142	1.50376	0.715809		-156	0.503214	0.27135
-155	1.77296	0.25838	0.600753		-155	0.442277	0.25661
-154	0.507494	0.232992	0.263303		-154	0.36303	0.28827
-153	0.823669	0.409353	0.639872		-153	1.09587	0.643204
-152	0.840795	0.463643	0.435309		-152	0.482935	0.253276
-151	0.461821	0.278175	0.232634		-151	0.305951	0.297323
-150	0.800145	0.396695	0.557402		-150	0.259051	0.366966
-149	1.17885	0.557909	0.454916		-149	0.30721	0.396606
-148	0.526644	0.345395	0.323328		-148	0.328699	0.764781
-147	1.02546	0.472099	0.356146		-147	0.30037	1.98944
-146	0.922171	1.04245	0.29843		-146	0.210781	0.613788
-145	0.613703	0.38552	0.376374		-145	0.210304	0.4952
-144	0.417432	0.24633	0.204822		-144	0.270927	0.637151
-143	1.07935	0.350704	0.433029		-143	0.353457	0.694695
-142	0.749493	0.241449	0.273774		-142	0.345259	0.633676
-141	0.84002	0.2548	0.375088		-141	0.261376	0.477753
-140	0.936049	0.540766	0.341952		-140	0.50678	0.752056
-139	0.768273	0.931002	0.723937		-139	0.341064	0.370989
-138	1.26999	1.09733	0.767505		-138	0.276871	0.475302
-137	1.25225	0.294937	0.587541		-137	0.418998	0.581998
-136	0.638674	0.175123	0.231352		-136	0.342049	0.319465
-135	0.694855	0.332729	0.284065		-135	0.375188	0.435744
-134	0.999519	0.602743	0.621044		-134	0.525333	0.329759
-133	0.657302	0.298201	0.456709		-133	0.363345	0.294506
-132	0.823863	0.411448	0.338865		-132	0.242063	0.23395
-131	1.03186	0.840416	0.325063		-131	0.341235	0.260009
-130	0.498298	0.563202	0.440023		-130	0.44819	0.342945
-129	0.694	0.347404	0.353223		-129	0.563504	0.293665
-128	1.23828	0.534672	0.435849		-128	0.421836	0.301477
-127	0.790348	0.187199	0.239435		-127	0.39608	0.329748
-126	0.66638	0.165198	0.201554		-126	0.309872	0.367052
-125	0.924832	0.23753	0.294626		-125	0.333483	0.268124
-124	0.607756	0.163863	0.284902		-124	0.302344	0.347726
-123	0.651899	0.153915	0.255607		-123	0.204481	0.608976
-122	1.07633	0.257118	0.352913		-122	0.467548	0.648091
-121	0.662345	0.263204	0.247177		-121	0.187057	0.48824
-120	0.801999	0.35339	0.455991		-120	0.459926	1.08618
-119	1.61713	0.3921	0.555359		-119	0.311526	0.943556
-118	0.563524	0.202313	0.246373		-118	0.192421	0.806647
-117	0.668382	0.194302	0.354703		-117	0.247702	2.3957
-116	2.42648	0.385156	0.739708		-116	0.28622	1.53364
-115	0.812745	0.248202	0.327745		-115	0.214886	0.595035
-114	0.647248	0.34401	0.292604		-114	0.193406	0.961481
-113	0.958297	0.442193	0.367815		-113	0.31355	0.95739
-112	0.518184	0.278596	0.232343		-112	0.301094	0.637765
-111	1.47623	0.310281	0.439472		-111	0.411777	0.511148
-110	0.913146	0.304122	0.32714		-110	0.66528	0.526179
-109	0.422193	0.17503	0.27468		-109	1.73594	0.621546
-108	0.708831	0.34764	0.298291		-108	0.740683	0.537575
-107	1.16427	0.286953	0.42469		-107	1.05932	0.709339
-106	0.419685	0.180485	0.196687		-106	0.804628	0.510189
-105	0.680316	0.316484	0.270712		-105	0.28564	0.37263
-104	0.802861	0.273178	0.236068		-104	0.568851	0.378543
-103	0.725625	0.252601	0.285368		-103	0.585911	0.211581
-102	0.843336	0.347003	0.363604		-102	0.569238	0.363243
-101	1.94187	0.39745	0.444759		-101	0.399056	0.638346
-100	0.445378	0.200303	0.221131		-100	0.344081	0.464619
-99	0.606295	0.165745	0.293625		-99	0.337193	0.466659
-98	1.08961	0.218882	0.450825		-98	0.29265	0.479963
-97	0.605133	0.272455	0.381549		-97	0.264294	0.716925
-96	1.15811	0.327824	0.500842		-96	0.290262	1.11368
-95	0.87914	0.327702	0.351208		-95	0.572264	1.51853
-94	0.575211	0.19685	0.37807		-94	0.312929	1.55368
-93	0.560094	0.177567	0.230981		-93	0.281058	1.20484
-92	1.71943	0.598868	0.514831		-92	0.39996	2.07573
-91	1.70878	0.377159	0.814222		-91	0.333353	1.47691
-90	1.0922	0.290798	0.699231		-90	0.783521	1.15036
-89	1.50755	0.643947	0.716697		-89	2.05498	0.718154
-88	0.922919	0.736599	0.583266		-88	0.621703	0.528856
-87	0.990329	0.388322	0.710213		-87	0.483933	0.896123
-86	1.38422	0.664201	0.965479		-86	0.686503	0.594473
-85	0.586628	0.147197	0.433152		-85	0.673868	0.468407
-84	0.63193	0.337757	0.486207		-84	0.597206	0.547038
-83	0.852574	0.217439	0.423083		-83	0.568118	0.415404
-82	0.47899	0.205143	0.470759		-82	0.750621	0.39542
-81	0.551455	0.448128	0.292333		-81	0.311	0.303538
-80	1.31991	0.312641	0.645847		-80	0.520297	0.3306
-79	0.85228	0.168574	0.442389		-79	0.549876	0.390791
-78	0.607643	0.233961	0.332833		-78	0.350003	0.418501
-77	1.43385	0.271835	0.630833		-77	0.455385	0.506249
-76	0.415889	0.143644	0.221319		-76	0.322552	0.423582
-75	1.07419	0.187211	0.486612		-75	0.31676	0.492966
-74	0.882555	0.141376	0.353378		-74	0.248251	0.611317
-73	0.52822	0.159389	0.208185		-73	0.247032	1.13534
-72	1.02284	0.602683	0.517765		-72	0.356456	2.34769
-71	0.822385	0.228526	0.485941		-71	0.306427	1.80761
-70	0.547426	0.110987	0.21812		-70	0.282735	2.56329
-69	0.823482	0.312411	0.37353		-69	0.340839	4.55162
-68	0.920574	0.238555	0.55334		-68	0.365588	6.80561
-67	1.0416	0.257287	0.320568		-67	0.265473	2.22525
-66	0.725456	0.328725	0.381336		-66	0.32511	2.42335
-65	1.20072	0.254003	0.6894		-65	0.650792	2.45209
-64	2.00463	0.178503	0.466985		-64	0.613223	1.04006
-63	0.661027	0.233989	0.428572		-63	0.500728	1.41289
-62	0.90761	0.196246	0.767775		-62	1.12579	0.857578
-61	0.619109	0.306629	0.670451		-61	0.962926	1.23415
-60	0.810828	0.211064	0.509632		-60	0.695069	1.61257
-59	1.33604	0.362939	0.762424		-59	2.61808	1.70866
-58	0.592743	0.245272	0.467459		-58	1.38385	1.03819
-57	0.658917	0.212765	0.695371		-57	0.574651	1.06921
-56	0.870419	0.165757	0.464074		-56	1.04172	0.57889
-55	0.700351	0.172663	0.40458		-55	0.983214	0.431665
-54	1.49153	0.185028	0.468713		-54	0.629964	0.859804
-53	0.944625	0.189678	0.377019		-53	0.484199	0.869631
-52	0.655323	0.212881	0.32567		-52	0.65291	0.974753
-51	0.824665	0.138824	0.405565		-51	0.521983	0.706242
-50	0.845469	0.356467	0.551015		-50	0.572529	1.3929
-49	1.11531	0.173768	0.442258		-49	0.69569	1.60523
-48	0.938484	0.206856	0.444727		-48	0.524775	2.26713
-47	1.09443	1.32936	1.44441		-47	0.420739	6.03
-46	0.60679	0.270565	0.292828		-46	0.339419	16.4822
-45	0.81862	0.434455	0.438254		-45	0.236029	47.4924
-44	1.43427	0.479518	0.472492		-44	0.359086	40.3839
-43	0.524868	0.254908	0.394688		-43	0.625661	26.0938
-42	0.81306	0.28785	0.482717		-42	0.450843	17.0945
-41	1.00764	0.248806	0.760934		-41	0.518346	15.2705
-40	2.01736	0.308915	0.677076		-40	0.469122	12.6292
-39	0.91401	0.209042	0.81765		-39	0.688077	6.27529
-38	1.24991	0.404789	1.3574		-38	1.12808	5.01094
-37	0.449034	0.158904	0.464126		-37	1.5153	7.0262
-36	0.739657	0.297608	0.984981		-36	1.45786	5.25288
-35	0.972139	0.318131	1.51304		-35	1.39899	5.35676
-34	0.504606	0.242196	0.510603		-34	2.02055	3.48103
-33	0.939719	0.301189	0.524014		-33	1.4768	2.35629
-32	1.09967	0.318359	0.496417		-32	1.19009	3.05634
-31	0.934159	0.191157	0.520135		-31	0.735417	2.04838
-30	0.84313	0.202044	0.383657		-30	0.564512	2.42048
-29	0.914094	0.196874	0.618156		-29	0.929565	2.2594
-28	0.890788	0.181687	0.473313		-28	0.598285	2.58955
-27	0.710453	0.347905	0.410458		-27	0.480336	1.74278
-26	0.788137	0.249561	0.400531		-26	0.544884	1.61915
-25	1.213	0.190687	0.671064		-25	0.406341	2.00825
-24	0.765003	0.245819	0.375547		-24	0.405365	6.76288
-23	1.87645	0.545956	0.495843		-23	0.329602	1.84537
-22	0.847817	0.315194	0.404002		-22	0.314364	1.23194
-21	1.38921	0.536828	0.581811		-21	0.501969	1.19218
-20	1.35261	0.456702	0.896713		-20	0.353367	3.54403
-19	0.929223	0.228988	0.398441		-19	0.488506	1.76708
-18	0.838652	0.226705	0.61257		-18	0.405032	1.27407
-17	1.23224	0.194864	0.534041		-17	0.493322	2.68526
-16	0.526104	0.148572	0.496686		-16	0.50009	2.65532
-15	0.771961	0.239259	2.84104		-15	1.16812	0.874639
-14	1.04437	0.310698	2.68842		-14	2.39118	0.494338
-13	0.648622	0.234539	1.6005		-13	1.57903	0.503843
-12	0.806764	0.231424	1.66889		-12	2.69695	0.376342
-11	0.913948	0.282761	3.08881		-11	4.7471	0.456666
-10	0.467122	0.238262	2.52182		-10	7.10742	0.512486
-9	0.744677	0.287834	1.07443		-9	1.94699	3.25173
-8	0.873108	0.544123	1.38486		-8	2.5186	0.329208
-7	1.06295	0.49631	1.35782		-7	2.48325	0.314836
-6	0.932729	0.429195	1.39779		-6	1.04736	0.155589
-5	1.39996	0.246908	1.20798		-5	1.51007	0.246964
-4	0.701933	0.286387	0.831434		-4	0.901323	0.186429
-3	1.03625	0.699262	1.02556		-3	1.09813	0.1283
-2	1.18291	1.37176	1.12638		-2	1.73434	0.180137
-1	1.05328	0.340521	0.960619		-1	1.69824	0.185274
0	0.931606	0.534878	0.618025		0	1.0222	0.135022
1	3.3718	0.593131	2.19304		1	1.17252	0.818682
2	0.98565	0.374049	0.772821		2	0.619546	0.300528
3	0.558432	0.299549	0.664343		3	0.357288	0.106902
4	0.865265	0.563772	0.615543		4	0.846522	0.154434
5	0.956084	0.549194	0.629889		5	0.870314	0.141648
6	1.0016	0.678294	0.625848		6	0.970826	0.156172
7	1.70155	1.601	1.2006		7	0.755795	0.126476
8	1.06204	1.1041	1.21438		8	1.35366	0.225307
9	1.31689	0.856595	1.49821		9	1.51125	0.204902
10	1.57481	2.35623	2.23915		10	1.85683	0.233595
11	2.00617	2.27053	5.37175		11	3.83597	0.258963
12	11.1621	4.12332	33.5659		12	16.75	0.175897
13	15.3918	2.54291	63.377		13	49.63	0.156733
14	6.03983	4.5142	20.584		14	42.554	0.273529
15	3.60215	4.48662	8.23778		15	25.6992	0.173674
16	1.78367	3.09893	6.00615		16	16.2639	0.204675
17	1.9155	5.51075	4.85313		17	15.742	0.525297
18	1.03751	2.49813	4.1175		18	13.1815	0.765183
19	1.93198	7.20375	5.23539		19	6.15046	0.333688
20	1.03487	4.15961	4.79875		20	5.08636	0.221519
21	2.08801	7.99871	4.62733		21	7.44173	0.129541
22	0.571673	1.60984	2.95282		22	4.89595	0.208182
23	0.674907	1.17999	2.55161		23	6.21629	0.170275
24	0.616709	1.0963	1.52196		24	3.38537	0.269182
25	0.790341	2.45176	1.66441		25	2.23593	0.14646
26	0.96683	10.537	1.60108		26	3.22501	0.217268
27	1.01562	4.25656	1.34753		27	2.15679	0.225166
28	1.036	3.74853	1.80549		28	2.40361	0.351838
29	0.926273	7.58171	2.15219		29	2.26925	0.115524
30	1.17986	5.17992	2.67055		30	2.62843	0.14946
31	0.877776	3.08788	1.30398		31	1.78535	0.178562
32	0.51538	2.82346	0.620091		32	1.71948	0.150021
33	0.541307	2.97079	1.28643		33	1.85607	0.125645
34	0.546743	5.47011	1.09456		34	7.00927	0.118599
35	0.506301	2.15451	0.670918		35	1.75157	0.181799
36	0.641645	0.874871	0.658274		36	1.28391	0.282971
37	1.05554	0.873524	0.555784		37	1.16572	0.285033
38	0.575096	0.768045	0.550121		38	3.54794	0.789807
39	0.554164	1.43025	0.363343		39	1.82217	0.20583
40	0.747	1.92067	0.676075		40	1.23359	0.209726
41	0.5696	2.0591	0.790209		41	3.11615	0.228717
42	0.643052	2.0292	0.71433		42	2.36271	0.199474
43	0.463168	1.98961	0.729905		43	0.793926	0.181292
44	0.575324	1.02648	0.737453		44	0.543531	0.216944
45	0.499405	0.688846	0.678199		45	0.481924	0.354297
46	0.503306	0.50016	1.40869		46	0.516345	0.22234
47	0.5106	1.04906	0.715782		47	0.35039	0.194813
48	0.427301	0.855421	0.575962		48	0.608916	0.15301
49	0.463931	0.615023	0.335134		49	3.2315	0.208419
50	0.515691	1.28365	0.458436		50	0.29631	0.28815
51	0.551762	1.22523	0.577158		51	0.309435	0.209067
52	0.624929	1.49616	0.685817		52	0.160356	0.233874
53	0.465823	0.974013	0.423201		53	0.250252	0.18303
54	0.594016	0.778475	0.916366		54	0.190155	0.352505
55	0.487163	0.84009	0.276322		55	0.123282	0.240769
56	0.632849	0.9025	0.30175		56	0.169948	0.184788
57	0.345479	1.17437	0.279688		57	0.188662	0.244168
58	0.367909	0.655107	0.32899		58	0.156638	0.196323
59	0.61262	0.630404	0.413676		59	0.809708	0.222436
60	0.849347	0.869174	0.508807		60	0.275936	0.253924
61	0.318814	1.01381	0.329907		61	0.125436	0.186018
62	0.571465	0.825603	0.322933		62	0.165091	0.177149
63	0.53833	0.77595	0.335709		63	0.131583	0.154337
64	0.32432	0.816174	0.298107		64	0.175861	0.626242
65	0.538723	1.83864	0.43639		65	0.135576	0.703049
66	0.844912	1.26314	0.716143		66	0.232796	0.205441
67	0.372027	0.686435	0.457549		67	0.209031	0.205096
68	0.520055	0.481697	0.722046		68	0.220543	0.182954
69	0.637129	2.10786	1.71957		69	0.287924	0.705559
70	0.514436	0.839992	0.38543		70	0.152218	0.303559
71	0.556556	1.2743	0.473483		71	0.166939	0.71949
72	0.59934	2.74126	0.644416		72	0.281444	0.218541
73	0.490912	1.41539	0.33907		73	0.164502	0.348685
74	0.587994	1.49251	0.330739		74	0.165802	1.02118
75	0.473432	0.554299	0.302079		75	0.327741	0.254959
76	0.474422	0.561067	0.381229		76	1.00842	0.12681
77	0.708784	1.22139	0.659567		77	0.383021	0.185026
78	0.396237	0.460601	0.270692		78	0.211055	0.411141
79	0.529696	0.80491	0.319023		79	0.130841	0.224605
80	0.566426	0.748308	0.381437		80	0.218879	0.182792
81	0.662435	1.5374	0.589792		81	0.169318	0.177979
82	0.741844	0.846687	0.475363		82	0.291674	0.158902
83	0.588346	1.11313	0.593404		83	0.128728	0.183288
84	1.77641	6.86026	2.92017		84	0.213218	0.148198
85	0.582423	0.784508	0.363904		85	0.204126	0.141734
86	0.518502	0.995353	0.634265		86	0.368421	0.163952
87	0.39991	0.637865	0.211989		87	0.124146	0.126562
88	0.493243	0.941942	0.368007		88	0.14215	0.167103
89	0.646361	1.71174	0.46135		89	0.17453	0.212618
90	0.860769	1.22927	0.605678		90	0.16631	0.282282
91	0.567908	1.54103	0.420018		91	0.140625	0.646712
92	0.974309	6.05427	1.18546		92	0.115571	0.205906
93	1.035	0.91133	0.700644		93	0.184588	0.286015
94	4.25792	7.50625	4.92476		94	0.276709	0.28254
95	1.18429	3.40251	1.57792		95	0.274016	0.240328
96	0.607033	1.71766	0.912975		96	0.802078	0.304931
97	0.74482	1.5518	0.728961		97	0.220655	0.406772
98	0.474902	1.7958	0.880722		98	0.252324	0.197198
99	0.959591	2.19764	0.998393		99	0.227859	0.653183
100	3.11715	3.80869	4.77621		100	0.175505	0.2678
101	0.812478	0.775658	0.74924		101	0.17269	0.606168
102	0.97919	0.807878	0.606786		102	0.192817	0.533431
103	1.07082	1.3228	0.612271		103	0.401363	0.391394
104	0.98623	0.856927	0.519539		104	0.209063	0.331593
105	1.06433	2.56433	0.828477		105	0.19109	0.315666
106	0.558674	1.21247	0.693028		106	0.148458	0.236777
107	1.03925	1.70449	0.622658		107	0.243588	0.580976
108	0.737549	1.45384	0.374263		108	0.320308	0.319433
109	0.598157	1.23925	0.364331		109	0.1651	9.22226
110	0.768773	1.60102	0.510745		110	0.233021	3.3335
111	0.882133	0.972602	0.470292		111	0.183185	3.02578
112	1.66749	1.97247	1.29803		112	0.37187	0.351739
113	1.22459	1.26901	0.652156		113	0.234972	0.312095
114	0.608549	1.51379	0.271073		114	0.181926	0.203262
115	0.60972	1.49234	0.326951		115	0.234739	0.130533
116	0.608748	2.96633	0.49564		116	0.199423	0.147367
117	1.56222	4.72462	1.37091		117	0.380778	0.178972
118	0.7228	1.14018	0.528595		118	0.130018	0.1526
119	0.965903	1.54545	0.981351		119	0.172376	0.165279
120	0.787653	1.22258	0.50724		120	0.184669	0.297367
121	0.916774	2.98399	0.465572		121	0.172142	0.259006
122	12.1485	11.9472	11.0879		122	0.622004	0.278073
123	2.95829	5.7532	5.69869		123	0.652963	0.302773
124	0.536218	1.59294	0.476581		124	0.250243	0.397536
125	0.676842	1.91534	0.579069		125	0.226406	0.580404
126	0.643579	3.1544	1.69011		126	0.183104	0.132271
127	0.487789	0.869015	0.443736		127	0.706842	0.855231
128	1.03306	0.688679	0.305774		128	0.291737	0.708306
129	0.614191	0.570271	0.242229		129	0.723129	0.243468
130	0.696746	0.816613	0.641621		130	0.213758	0.161966
131	0.550153	0.887083	0.293004		131	0.339927	0.169768
132	0.956126	3.05189	0.424428		132	1.11851	0.147787
133	1.20985	3.7223	0.678549		133	0.195825	0.187832
134	0.964751	0.624755	0.395417		134	0.131228	0.259805
135	0.511092	0.646748	0.282628		135	0.175941	0.185263
136	0.77376	1.04122	0.446006		136	0.415132	0.146298
137	0.67564	0.869366	0.368897		137	0.243152	0.196054
138	0.593777	1.26611	0.444308		138	0.176602	0.183191
139	0.574088	0.5398	0.272261		139	0.167875	0.178055
140	0.589852	0.612571	0.317402		140	0.175586	0.173566
141	0.775264	1.05497	0.352661		141	0.182515	0.231944
142	0.617412	0.62717	0.359588		142	0.150064	0.165365
143	0.733452	1.28755	0.368462		143	0.141448	0.293061
144	0.683254	1.33423	0.874988		144	0.156251	0.186105
145	0.780303	1.37348	0.442579		145	0.14219	2.22843
146	0.662572	0.564615	0.346181		146	0.150887	0.191014
147	1.56108	1.65883	0.578818		147	0.224536	0.197295
148	1.57676	3.11303	1.09288		148	0.275976	0.227659
149	0.828162	3.20703	0.502336		149	0.682263	0.182123
150	1.76933	1.08897	0.457259		150	0.194269	0.233206
151	0.955563	0.740119	0.364195		151	0.27809	0.243089
152	0.66574	0.641824	0.49083		152	0.251583	0.176804
153	0.803758	0.883374	0.81403		153	0.245476	0.22589
154	0.68998	0.661758	0.302312		154	0.303145	0.161384
155	0.712188	0.789376	0.410333		155	0.472786	0.209229
156	0.722527	0.364963	0.283509		156	0.244613	0.155578
157	1.05487	0.667897	0.866988		157	0.522474	0.185608
158	0.747995	0.352375	0.408006		158	0.279331	0.169509
159	1.41045	1.46728	2.34894		159	0.648207	0.270185
160	0.768783	0.979489	0.691758		160	0.560388	0.323912
161	0.701977	0.385435	0.283153		161	0.41568	0.243133
162	0.522896	1.02615	0.312487		162	0.317615	0.311005
163	0.375992	0.544597	0.173347		163	0.284453	0.275149
164	0.570678	0.304862	0.177387		164	0.239635	0.228803
165	0.822649	0.884038	0.406802		165	0.523098	4.31876
166	1.25302	2.26503	1.89503		166	0.187727	0.182619
167	5.58968	8.35393	5.24986		167	0.763296	0.152427
168	0.747252	0.686926	0.486337		168	3.07475	0.20501
169	0.55013	0.506821	0.296679		169	3.82916	0.173329
170	0.729255	0.678203	0.530297		170	8.70011	0.192655
171	0.646977	0.306224	0.471421		171	0.290253	0.20119
172	0.76666	0.371523	0.333955		172	0.199512	0.268675
173	1.14607	0.607352	0.412854		173	0.130567	0.162376
174	0.998829	1.29975	0.611238		174	0.14983	0.151262
175	0.47243	1.31321	1.38335		175	0.171593	0.211473
176	0.924638	0.661449	0.40903		176	0.169206	0.236939
177	0.846664	1.90132	0.769172		177	0.158872	0.341046
178	1.31825	0.791302	0.530969		178	0.2972	0.212898
179	0.664901	0.463458	0.217895		179	0.258858	0.19382
180	0.916847	0.401647	0.63494		180	0.266651	0.198956
181	0.816455	1.95087	1.57165		181	0.319746	0.177721
182	0.884469	0.368878	1.7664		182	0.404164	0.137494
183	2.68502	2.64741	16.3307		183	0.60516	0.21702
184	0.714659	0.449371	0.369015		184	0.122621	0.167017
185	0.65126	0.715908	0.986043		185	0.86257	0.412222
186	0.722332	0.567256	0.406682		186	0.708972	0.27366
187	1.04153	0.870087	0.770722		187	0.265369	0.250115
188	1.14448	0.809833	0.669764		188	0.167173	1.13278
189	0.627973	0.323979	0.367271		189	0.179031	0.281375
190	0.370873	0.467067	0.444202		190	0.144425	0.259006
191	0.901177	0.594202	0.618459		191	0.185928	0.180289
192	1.5768	0.64188	0.488792		192	0.275234	0.181961
193	0.565776	0.578344	0.295149		193	0.181346	0.282151
194	0.526392	0.426705	0.294883		194	0.139294	0.214635
195	1.00135	0.473621	0.525182		195	0.216968	0.249294
196	0.816475	0.493593	0.362476		196	0.171247	0.279638
197	0.66898	0.490382	0.313352		197	0.178055	0.339363
198	0.506359	0.260005	0.154803		198	0.165608	0.197381
199	0.515879	0.324745	0.282798		199	0.243992	0.194899
200	0.916197	0.692856	0.59423		200	0.145207	0.214376
201	0.783049	0.419059	0.419567		201	0.32578	0.232385
202	0.859852	1.44401	0.425163		202	0.183572	0.213642
203	0.667275	2.13674	0.229538		203	2.27251	0.209067
204	0.507161	0.377306	0.201461		204	0.196252	0.240155
205	0.487127	0.196042	0.172403		205	0.186396	0.19778
206	0.615275	0.291915	0.169781		206	0.226244	0.332199
207	0.748294	1.10097	0.21474		207	0.205416	0.271254
208	0.43351	0.424064	0.308825		208	0.224333	0.233292
209	0.473233	0.274915	0.266138		209	0.239595	0.496582
210	0.542724	0.455793	0.195968		210	0.178918	0.169433
211	0.832193	0.621421	0.324264		211	0.235651	0.205744
212	0.678633	0.598593	0.337751		212	0.168778	0.274922
213	1.07981	1.05943	0.804646		213	0.210475	0.269278
214	0.989006	0.560403	0.370438		214	0.159421	0.19314
215	0.555015	0.285728	0.244991		215	0.184944	0.196312
216	0.606588	0.58439	0.263722		216	0.167133	0.52156
217	0.792798	1.87841	0.440866		217	0.267595	0.276939
218	0.719033	0.718037	0.319732		218	0.338267	0.406749
219	1.61204	0.612701	0.289172		219	0.256367	0.36404
220	0.758704	0.441364	0.21315		220	0.284421	0.247578
221	1.17506	0.320387	0.238575		221	0.247122	0.26699
222	0.752049	0.349733	0.293124		222	0.237328	0.44567
223	0.756912	0.204484	0.245647		223	4.4612	0.610657
224	0.572453	0.234801	0.166117		224	0.172965	0.352829
225	0.787266	0.34322	0.220479		225	0.157816	0.252369
226	1.27875	0.401696	0.306748		226	0.205263	0.270703
227	1.3956	3.60093	0.916594		227	0.170617	0.598045
228	0.682294	0.25736	0.172398		228	0.202561	2.27193
229	0.545314	0.673842	0.196124		229	0.182088	0.270379
230	0.612878	0.756159	0.273856		230	0.290819	0.259923
231	1.00249	0.366083	0.298212		231	0.152492	0.299384
232	0.708567	0.374756	0.259094		232	0.162123	0.487788
233	1.44634	0.365505	0.380868		233	0.232238	0.680141
234	0.647317	0.345518	0.251288		234	0.206675	0.464718
235	0.598198	0.233773	0.291306		235	0.367257	0.6025
236	0.637826	0.231902	0.401257		236	0.211878	0.421393
237	0.85292	0.268724	0.339248		237	0.199036	0.65378
238	1.26806	0.225338	0.337116		238	0.189485	1.03165
239	0.880366	1.10668	0.336166		239	0.192309	1.04086
240	1.76799	3.08915	0.956663		240	0.137851	1.08671
241	1.01165	1.60998	0.550101		241	0.216936	0.349474
242	0.905734	0.659619	0.331273		242	0.168819	0.765084
243	0.802613	0.66767	0.37296		243	0.40322	0.829427
244	0.637515	0.399672	0.373571		244	0.26987	1.43174
245	0.644656	0.234089	0.311504		245	0.224293	0.422827
246	0.730075	0.20562	0.710384		246	1.20366	0.380528
247	0.766019	0.394495	0.370254		247	0.265562	0.488391
248	1.69534	1.39152	1.0783		248	0.271345	1.53162
249	0.774472	0.699672	0.33549		249	0.175047	0.834097

## Sheet: Figure 4b
Figure 4b: Western blots of Cj0455c detection and Motility Assay
																			Motility Assay: Swimming radii [cm] of Cj0455c mutant strains quantified by ImageJ
																				Radius R1 [cm]	Radius R2 [cm]	Radius R3 [cm]		Mean [cm]	SD
																			WT	0.854417	0.8235	0.936417		0.871444	0.0583524
																			ΔflaA	0.154833	0.1665	0.194833		0.172056	0.0205706
																			ΔCj0455c	0.140917	0.1575	0.158583		0.152333	0.00990195
kDa																			C-Cj0455c-FL (full length)	0.393	0.3915	0.42575		0.403417	0.0193558
																			C-Cj0455c-trunc. (truncated)	0.126667	0.129333	0.16175		0.13925	0.0195311
130 -																			Cj0455c-SPA	0.278667	0.266583	0.309167		0.284806	0.0219454
100 -
70 -
55 -																			Statistical Analysis of Motility Assay performed with GraphPad Prism
																			Table Analyzed	unpaired t test ΔCj0455c vs. WT
35 -														anti-FLAG primary antibody
25 -																			Column C	ΔCj0455c
																			vs.	vs,
																			Column A	WT
15 -																			Unpaired t test
10 -																			P value	<0,0001
																			P value summary	****
																			Significantly different (P < 0.05)?	Yes
																			One- or two-tailed P value?	Two-tailed
																			t, df	t=21,04, df=4
																			How big is the difference?
																			Mean of column A	0.8714
																			Mean of column C	0.1523
																			Difference between means (C - A) ± SEM	-0,7191 ± 0,03417
																			95% confidence interval	-0,8140 to -0,6242
																			R squared (eta squared)	0.991
kDa																			Table Analyzed	unpaired t test C-Cj0455c-FL vs. ΔCj0455c
130 -																			Column D	C-Cj0455c-FL
100 -																			vs.	vs,
70 -														anti-GroEL primary antibody					Column C	ΔCj0455c
55 -
																			Unpaired t test
																			P value	<0,0001
35 -																			P value summary	****
25 -																			Significantly different (P < 0.05)?	Yes
																			One- or two-tailed P value?	Two-tailed
																			t, df	t=20,00, df=4
15 -																			How big is the difference?
10 -																			Mean of column C	0.1523
																			Mean of column D	0.4034
																			Difference between means (D - C) ± SEM	0,2511 ± 0,01255
																			95% confidence interval	0,2162 to 0,2859
																			R squared (eta squared)	0.9901
																			Table Analyzed	unpaired t test C-Cj0455c-trunc. vs. ΔCj0455c
																			Column E	C-Cj0455c-trunc.
																			vs.	vs,
																			Column C	ΔCj0455c
																			Unpaired t test
																			P value	0.3592
																			P value summary	ns
																			Significantly different (P < 0.05)?	No
																			One- or two-tailed P value?	Two-tailed
																			t, df	t=1,035, df=4
																			How big is the difference?
																			Mean of column C	0.1523
																			Mean of column E	0.1393
																			Difference between means (E - C) ± SEM	-0,01308 ± 0,01264
																			95% confidence interval	-0,04819 to 0,02202
																			R squared (eta squared)	0.2112
																			Table Analyzed	unpaired t test C-Cj0455c-FL vs. WT
																			Column D	C-Cj0455c-FL
																			vs.	vs,
																			Column A	WT
																			Unpaired t test
																			P value	0.0002
																			P value summary	***
																			Significantly different (P < 0.05)?	Yes
																			One- or two-tailed P value?	Two-tailed
																			t, df	t=13,19, df=4
																			How big is the difference?
																			Mean of column A	0.8714
																			Mean of column D	0.4034
																			Difference between means (D - A) ± SEM	-0,4680 ± 0,03549
																			95% confidence interval	-0,5666 to -0,3695
																			R squared (eta squared)	0.9775

## Sheet: Figure 4d
Figure 4d: Microscopy of FITC stained C. jejuni WT cells and mutants

## Sheet: Figure 5b
Figure 5b: Western blots of novel CJsORFs
kDa
40 -
25 -
													anti-FLAG primary antibody
15 -
10 -
4.6 -
1.7 -
kDa
40 -
25 -
													anti-FLAG primary antibody
15 -
10 -
4.6 -
1.7 -
kDa
40 -
25 -
													anti-FLAG primary antibody
15 -
10 -
4.6 -
1.7 -
kDa
40 -
25 -
15 -
													anti-FLAG primary antibody
10 -
4.6 -
1.7 -
kDa
40 -
25 -
15 -													anti-FLAG primary antibody
10 -
4.6 -
1.7 -
kDa
40 -
25 -
15 -
													anti-FLAG primary antibody
10 -
4.6 -
1.7 -
kDa
40 -
25 -
15 -													anti-FLAG primary antibody
10 -
4.6 -
1.7 -
kDa
40 -
25 -
15 -													anti-FLAG primary antibody
10 -
4.6 -
1.7 -
kDa
40 -
25 -
15 -													anti-FLAG primary antibody
10 -
4.6 -
1.7 -
kDa
40 -
25 -
15 -													anti-FLAG primary antibody
10 -
4.6 -
1.7 -
kDa
40 -
25 -
15 -													anti-FLAG primary antibody
10 -
4.6 -
1.7 -
kDa
40 -
25 -
15 -
10 -													anti-FLAG primary antibody
4.6 -
1.7 -
kDa
40 -
25 -
15 -													anti-FLAG primary antibody
10 -
4.6 -
1.7 -
kDa
40 -
25 -
15 -													anti-FLAG primary antibody
10 -
kDa
40 -
											Ponceau S staining
25 -
15 -
10 -

## Sheet: Figure 6d
Figure 6d: Western blots of CioA/CioY CoIPs
kDa																	kDa
250 -																	250 -
130 -																	130 -
100 -																	100 -
70 -													anti-GFP primary antibody				70 -
55 -																	55 -
35 -																	35 -
25 -																	25 -													anti-GFP primary antibody
15 -																	15 -
10 -																	10 -
kDa
																	kDa
250 -
130 -																	250 -
100 -																	130 -
70 -																	100 -													anti-FLAG primary antibody
55 -																	70 -
																	55 -
35 -
25 -																	35 -
																	25 -
15 -													anti-FLAG primary antibody
10 -																	15 -
																	10 -
kDa																	kDa
250 -																	250 -
130 -																	130 -
100 -													anti-GroEL primary antibody				100 -													anti-GroEL primary antibody
70 -																	70 -
55 -																	55 -
35 -																	35 -
25 -																	25 -
15 -																	15 -
10 -																	10 -

[truncated: 21 more sheets: Figure S1a, Figure S1e, Figure S2a, Figure S2b, Figure S2c, Figure S2d-e, Figure S2f, Figure S4a, Figure S4b-e, Figure S6a, Figure S6d, Figure S7a-b, Figure S8a, Figure S8b, Figure S8c, Figure S8d, Figure S8e, Figure S8f, Figure S9a, Figure S9b …]
